# Supplementary material for: Components of Attention in Grapheme-Color Synesthesia: A Modeling Approach
Source: PLoS One. 2015 Aug 7;10(8):e0134456. doi: 10.1371/journal.pone.0134456 (PMC4529240; doi:10.1371/journal.pone.0134456)
Supplement: S1 Dataset — The data structure is explained in the file README.rtf. (ZIP) [file pone.0134456.s002.zip]

Archive with 57 entries (56 files):
- cIS01-congr.dat
- cIS01-incongr.dat
- cIS02-congr.dat
- cIS02-incongr.dat
- cIS03-congr.dat
- cIS03-incongr.dat
- cIS04-congr.dat
- cIS04-incongr.dat
- cIS05-congr.dat
- cIS05-incongr.dat
- cIS06-congr.dat
- cIS06-incongr.dat
- cIS07-congr.dat
- cIS07-incongr.dat
- cKU01-congr.dat
- cKU01-incongr.dat
- cKU02-congr.dat
- cKU02-incongr.dat
- IS01-congr.dat
- __MACOSX/
- __MACOSX/._IS01-congr.dat
- IS01-incongr.dat
- __MACOSX/._IS01-incongr.dat
- IS02-congr.dat
- __MACOSX/._IS02-congr.dat
- IS02-incongr.dat
- __MACOSX/._IS02-incongr.dat
- IS03-congr.dat
- __MACOSX/._IS03-congr.dat
- IS03-incongr.dat
- __MACOSX/._IS03-incongr.dat
- IS04-congr.dat
- __MACOSX/._IS04-congr.dat
- IS04-incongr.dat
- __MACOSX/._IS04-incongr.dat
- IS05-congr.dat
- __MACOSX/._IS05-congr.dat
- IS05-incongr.dat
- __MACOSX/._IS05-incongr.dat
- IS06-congr.dat
- __MACOSX/._IS06-congr.dat
- IS06-incongr.dat
- __MACOSX/._IS06-incongr.dat
- IS07-congr.dat
- __MACOSX/._IS07-congr.dat
- IS07-incongr.dat
- __MACOSX/._IS07-incongr.dat
- KU01-congr.dat
- __MACOSX/._KU01-congr.dat
- KU01-incongr.dat
- __MACOSX/._KU01-incongr.dat
- KU02-congr.dat
- __MACOSX/._KU02-congr.dat
- KU02-incongr.dat
- __MACOSX/._KU02-incongr.dat
- README.rtf
- __MACOSX/._README.rtf
