# Supplementary material for: Components of Attention in Grapheme-Color Synesthesia: A Modeling Approach
Source: PLoS One. 2015 Aug 7;10(8):e0134456. doi: 10.1371/journal.pone.0134456 (PMC4529240; doi:10.1371/journal.pone.0134456)
Supplement: S1 Dataset — The data structure is explained in the file README.rtf. (ZIP) [file pone.0134456.s002.zip › cIS01-congr.dat]

540
11	80	NALBZG	000000	BZLM
12	150	ALEMNT	000000	METL
23	80	M00ZOG	065000	ZOBL
21	30	GW0MO0	003006	ME
33	30	0NO0L0	600204	ZE
24	150	NB00GZ	004600	ZEL
9	30	LWEOKZ	000000	K
31	10	0L0M0Z	605020	L
22	50	0KG0WN	200600	WBE
10	50	AWMELK	000000	KEL
20	20	O0NW0L	050040	M
7	10	KBEWAT	000000	W
35	80	B0M0E0	030106	MB
8	20	KABGLO	000000	KL
32	20	0GL0M0	300604	M
36	150	00GOZ0	320001	GI
19	10	0EBO0N	400050	M
34	50	0WE0B0	300602	W
31	10	MA000Z	006420	-
8	20	KOEGZM	000000	M
34	50	0O00NA	201400	M
24	150	N00KML	013000	LM
22	50	BA00GZ	004200	AZ
10	50	OGBWLT	000000	BTO
35	80	00WNO0	620005	WB
9	30	ZOKGBE	000000	ML
32	20	NWB000	000231	B
21	30	0AE0MB	300500	EM
23	80	G0BNZ0	010005	BQ
20	20	LG0M0T	004050	M
33	30	A0ZM00	030052	ME
19	10	0KB0GT	300500	B
11	80	GOZETB	000000	BZT
12	150	LBKNGW	000000	ZNML
7	10	ENBWKZ	000000	Z
36	150	00EGB0	130004	BGE
24	150	O00WNT	054000	WMNL
23	80	WGNL00	000031	WL
36	150	E00WB0	045006	WB
8	20	OGWZBE	000000	W
34	50	00Z0OW	560200	W
9	30	TKZAOL	000000	AM
11	80	WZBGEO	000000	BW
31	10	A00M0K	025040	A
7	10	GOBNMT	000000	B
12	150	ELWKAZ	000000	ZLM
21	30	KMA00L	000450	AM
32	20	0L00OB	402300	O
22	50	MO0AN0	003005	AM
20	20	EW0LG0	005001	AE
10	50	BOGTLA	000000	TLM
33	30	N00G0E	053040	GE
35	80	ZA0T00	001065	TMZ
19	10	0AT0NG	200600	EGM
9	30	OBGAZE	000000	AZ
24	150	OLZ00W	000320	LW
11	80	NBMEAG	000000	AET
12	150	KTLWNM	000000	WN
36	150	00WM0T	430050	MWT
23	80	BAL00K	000620	LKM
22	50	ZG0EK0	006004	EK
20	20	KGW00Z	000640	MB
8	20	BETAWO	000000	AW
33	30	0B0G0W	402060	G
19	10	L0W0GN	050200	B
31	10	KZ00T0	004102	-
21	30	A0BGW0	030002	GM
10	50	MBOWAZ	000000	AW
32	20	AWB000	000153	W
35	80	0O00AG	506300	AE
34	50	000ZWG	623000	ZM
7	10	NEZOWL	000000	G
22	50	GTKB00	000025	BK
33	30	BKZ000	000516	B
36	150	A0TN00	010042	NT
35	80	000TKN	246000	KM
23	80	BNM00E	000530	ME
31	10	0GNA00	400016	M
10	50	OWZMAT	000000	MO
21	30	AZ0OB0	002003	BO
7	10	EAWKZT	000000	KL
12	150	ABZMGN	000000	MNL
19	10	0MO0NA	300200	O
32	20	G00B0E	061040	B
11	80	NEMOWG	000000	WO
9	30	GAWLEO	000000	WE
34	50	00GM0W	520040	W
8	20	BWOEZK	000000	K
24	150	LZ00BW	003600	WL
20	20	N00ZOA	034000	OB
36	150	K00BG0	014003	BG
9	30	TLBGWN	000000	GW
20	20	ZE00ON	006100	OT
10	50	TZWBKE	000000	BK
22	50	W00AEL	064000	AE
11	80	NGMTZA	000000	TZ
12	150	EONMZT	000000	MLTZ
21	30	0NE0MG	400300	M
32	20	0NK0B0	100503	B
31	10	0WM0K0	300201	K
7	10	ZKTOGB	000000	G
8	20	EKAWOM	000000	O
35	80	N000BG	012600	BG
34	50	00ZT0K	460050	AK
19	10	B00GKE	023000	B
24	150	0T0BWL	103000	BWL
23	80	OK0BE0	002003	BE
33	30	W00AO0	051004	AO
23	80	KO0W0T	002060	WK
31	10	M000TN	053400	B
36	150	000BOM	361000	BOM
33	30	Z0W00M	040620	WM
9	30	OKNLEZ	000000	ME
11	80	ZMGLBN	000000	MB
32	20	0KOL00	100025	OM
34	50	K00T0M	063010	M
22	50	GN0Z0E	004030	E
21	30	ME00TK	006200	M
24	150	Z0LA0E	040020	LEZ
35	80	0ZB00W	600130	BW
20	20	LAB00O	000650	B
19	10	0BW0TZ	200300	W
10	50	TBELNM	000000	EW
7	10	AWZLOE	000000	M
8	20	ZLOBME	000000	B
12	150	OMELBW	000000	EBW
21	30	TMLK00	000035	KL
19	10	0ZAT0G	600050	E
8	20	WKABNZ	000000	B
7	10	GWETLN	000000	B
20	20	WOBE00	000024	B
31	10	O0W0M0	020301	B
23	80	0ZOWG0	300006	WO
12	150	TNZGEL	000000	GELM
36	150	B00T0A	046020	TA
9	30	KLEAGW	000000	AG
22	50	TOG00M	000410	LM
32	20	MW00N0	001504	ML
10	50	EMTOAK	000000	TM
35	80	NZ000B	005640	BM
34	50	0TB0K0	300105	-
24	150	0L0KWB	305000	WB
11	80	KOMZNT	000000	MZ
33	30	G0M0T0	050203	TM
35	80	0KG00A	300650	KA
23	80	ANKE00	000016	EMK
12	150	ZNBWTM	000000	WTMB
32	20	EL00N0	001403	MN
22	50	E0WO0L	010060	WOL
7	10	LWOGZN	000000	EGM
11	80	EAWZLK	000000	WLK
34	50	ON0G00	002063	GME
33	30	0ZK0O0	200603	OK
8	20	TZAMEG	000000	G
10	50	ZMKGNW	000000	KM
31	10	0L0WB0	306002	EB
24	150	0WNBE0	600002	BEM
36	150	Z000AB	036500	AB
20	20	AEK00L	000150	M
19	10	O0K0NG	010400	A
21	30	0TM0EW	300200	E
9	30	MBLGTE	000000	M
11	80	MZTOLA	000000	AL
12	150	AGZWBL	000000	WBLM
19	10	0MG0NA	100600	W
10	50	NZTAGE	000000	GM
31	10	00NA0G	410060	G
21	30	0ZKNE0	200003	E
22	50	0BAET0	100002	AT
32	20	0O0ZB0	201003	BM
34	50	EGM000	000512	E
23	80	MKAZ00	000042	ZM
20	20	LG00WK	005600	W
33	30	W00N0A	062010	MNT
7	10	OZTKBW	000000	KB
8	20	WKMELZ	000000	ELM
24	150	M0TZ0O	050020	ZLM
9	30	WZBANT	000000	AN
35	80	00NBT0	510002	BTZ
36	150	ZA000B	001240	MB
12	150	WTMGEL	000000	GELM
20	20	00OZEG	320000	EZ
31	10	00BMT0	650001	MT
19	10	ZK0N0G	005060	M
21	30	MTN0Z0	000104	TZ
9	30	EOGTAZ	000000	T
34	50	0OB0A0	300602	A
36	150	0EM0L0	100602	LMN
10	50	KWOAET	000000	AEL
23	80	LEW0G0	000603	WLM
11	80	MNOBLA	000000	BLM
35	80	0WA00M	600540	AW
32	20	0WL00G	200350	GO
7	10	OKLMNA	000000	O
8	20	KLTBEO	000000	BE
24	150	0KA0EM	500300	AEM
33	30	Z0KL00	020065	KE
22	50	A00OZL	035000	LM
21	30	00TWBZ	340000	WB
9	30	LKZENO	000000	EL
32	20	O00MW0	042001	WE
11	80	NEBALG	000000	WLM
12	150	GMAWTN	000000	WTM
8	20	KNWTAL	000000	T
33	30	NMA000	000325	A
36	150	OT00M0	001205	M
10	50	EGMAWL	000000	AW
34	50	Z0G0W0	020506	WO
24	150	B00EWM	036000	WM
20	20	A0NZK0	020006	KM
23	80	E0GTZ0	030006	TZM
35	80	0NA00M	600430	ML
7	10	OELMNZ	000000	O
19	10	WTO0L0	000305	-
22	50	O0EBK0	060003	BK
31	10	E0NO00	010036	-
31	10	LM0K00	001045	T
22	50	EG0LA0	005004	AM
20	20	BN0MA0	002004	A
24	150	ZO0MT0	001002	MT
11	80	AOBKZE	000000	BZ
23	80	T0BWE0	040002	WEB
34	50	AZ00E0	005106	E
12	150	KGBNWE	000000	NWK
19	10	KN0W0O	001050	W
7	10	EGMZBN	000000	B
36	150	0O00BK	502600	BKL
9	30	MLBZOG	000000	O
33	30	0E00MW	602400	M
35	80	KL0Z00	001063	ZM
21	30	Z0B0AG	050600	B
8	20	WKGEMO	000000	W
10	50	OBTENA	000000	EN
32	20	O000MG	054200	O
33	30	N0ZT00	040056	M
12	150	BMLKGZ	000000	KGL
10	50	ENMKLZ	000000	KLM
34	50	00TML0	320001	ML
31	10	0LW0M0	500603	B
24	150	MW00OE	001200	WE
23	80	MAWN00	000045	NM
9	30	BEWNMG	000000	ME
7	10	LKWNAO	000000	B
32	20	G0B0N0	040102	N
8	20	KGZOWB	000000	W
11	80	OKWLAT	000000	LAT
22	50	0GLN0E	100040	NQ
35	80	O000MB	042100	MN
19	10	ZT00ME	005200	-
36	150	0G0K0O	501040	KM
21	30	TE0OZ0	004001	OZ
20	20	0ZG0TB	400200	M
35	80	O000WB	046200	W
22	50	00OLBG	630000	BL
20	20	L0N0TO	050300	L
12	150	WMKNAE	000000	NAL
36	150	0T00KB	306100	KB
8	20	GLKEBO	000000	EB
10	50	LKATWM	000000	TWL
21	30	0TGWB0	600004	WB
32	20	00ML0G	150030	M
9	30	LMABTW	000000	BTL
31	10	KLA000	000642	M
23	80	0M0BGZ	305000	BML
7	10	MGTLWB	000000	-
33	30	W00OE0	056003	O
24	150	0T0BKA	604000	BKM
19	10	0Z0LEO	401000	E
11	80	MLKWTO	000000	WTO
34	50	B0M0Z0	010403	MA
32	20	G000NT	054300	B
36	150	GZ000L	005610	LM
7	10	NKZLBW	000000	B
31	10	NA00Z0	006104	O
22	50	K00GAN	035000	AM
23	80	ET0BK0	004005	BK
34	50	Z000BN	063200	BM
9	30	BAEWZG	000000	WZ
8	20	LWBGZN	000000	ML
24	150	Z0WLG0	030001	LGW
11	80	ETBAOL	000000	AOL
35	80	K0T0W0	060402	WK
33	30	E00AG0	014002	AG
12	150	WKBEGL	000000	EGL
21	30	BW00NM	005300	NB
10	50	AMGTZO	000000	TZ
19	10	AW0E0L	003010	M
20	20	0E0OWZ	602000	W
32	20	ETW000	000456	M
23	80	0A0GNL	605000	NL
7	10	MOZEGT	000000	G
11	80	BKWNMO	000000	NM
24	150	ZWA00T	000430	TM
36	150	0OL0A0	500403	AL
20	20	G0ZMW0	050003	W
21	30	0NT0GA	400100	G
33	30	E00OW0	043006	W
9	30	ETAWGM	000000	WG
31	10	M00G0N	063010	G
22	50	LBE00N	000240	L
10	50	AETKLG	000000	KL
8	20	AGNMTZ	000000	MT
35	80	00NE0T	140020	EM
12	150	MKOGEA	000000	GM
34	50	0B00ZM	406200	M
19	10	N0KML0	060003	L
20	20	O00NWE	025000	N
22	50	0BAN0W	400060	NW
33	30	ZK000B	006140	K
7	10	GMOKAW	000000	N
34	50	EW00L0	003106	LM
10	50	GLMBKW	000000	BKM
9	30	AOMZBG	000000	B
21	30	0KN0OB	100600	O
32	20	0EBA00	100052	E
12	150	OWLKAN	000000	KAM
8	20	EZKABG	000000	AB
23	80	0A0ETM	402000	ETM
24	150	KNTM00	000043	MKL
31	10	GA000M	001640	-
19	10	T0L0WZ	020600	W
35	80	MT00G0	005302	GM
36	150	0LTW00	100064	TWL
11	80	WNKAOZ	000000	AOW
7	10	TMZLNG	000000	W
34	50	T0Z00N	020430	T
12	150	LNEOGM	000000	OGM
21	30	KEMT00	000026	T
32	20	O0ZA00	060045	A
24	150	B0KW0L	010030	WKL
23	80	00BZMA	160000	ZMB
35	80	ATK000	000146	KW
31	10	0BEW00	500021	-
9	30	WMABKZ	000000	BW
10	50	AEZWLN	000000	WL
33	30	0O0M0W	204030	MW
19	10	0GM0NL	600200	N
20	20	KW0M0G	001040	M
36	150	G0O00T	040310	G
8	20	NMGEAT	000000	A
11	80	WBGOLN	000000	OLM
22	50	00LGNZ	210000	GL
19	10	NLK00B	000510	W
31	10	00B0TO	320600	BT
33	30	0ZTL00	300015	LM
10	50	EMKAWZ	000000	AW
8	20	LMOZTA	000000	Z
9	30	EMGALW	000000	AL
20	20	OZ00WK	003100	K
24	150	MA00OW	006400	OW
35	80	L0N00O	010450	LO
23	80	W0OT0M	040030	WML
12	150	ZBTWEN	000000	WEL
32	20	0MZ0E0	200403	E
36	150	0EK00N	300450	KN
34	50	W000GA	046500	GM
21	30	N0B0GA	040500	G
7	10	TOKMLG	000000	-
22	50	KEN00Z	000650	NK
11	80	WZTELG	000000	EL
7	10	OANGWM	000000	W
21	30	00TWNZ	450000	WN
31	10	0W00AL	203100	-
34	50	0NT00M	400650	N
24	150	0BEA0W	100020	EWA
11	80	GAEKMB	000000	KMB
33	30	000GLA	521000	GLM
20	20	EK0G0O	001060	GM
35	80	00T0BN	250400	BN
12	150	GMKAEB	000000	AEN
10	50	MGBZOK	000000	ZOM
8	20	NMOABG	000000	A
22	50	L00BNE	043000	BLN
19	10	E0L0GK	060100	G
9	30	TKMWAZ	000000	AW
23	80	0ZLWG0	500003	WGL
36	150	00OGW0	530002	GW
32	20	0B0W0L	506010	W
20	20	GO0TM0	005002	-
8	20	NTBAZG	000000	A
10	50	TWGZEO	000000	ZE
34	50	0O0ZT0	405002	ZT
33	30	E00NL0	065004	NL
12	150	BWMGOK	000000	GOKM
9	30	NLMGKO	000000	GK
11	80	TWGALN	000000	ALM
19	10	BA00OG	006500	-
36	150	0Z0L0G	102060	GL
21	30	0LOZM0	600003	ZM
35	80	W00G0N	032050	GN
23	80	0WBA0M	600050	AM
32	20	T0ZL00	010036	M
7	10	EOMLGT	000000	G
31	10	BN00A0	005602	B
24	150	0OE0WA	500600	WL
22	50	0ONG0M	500020	GM
35	80	0O00WG	503600	WL
20	20	N0TB0M	030060	B
22	50	M00KOW	036000	KOM
34	50	0Z0M0A	203010	M
23	80	0GMAO0	400003	AOM
10	50	WGNKBL	000000	KBL
7	10	NGABTW	000000	BT
21	30	ETAB00	000056	BM
12	150	KNWMTB	000000	MTBN
8	20	EOKMAZ	000000	W
33	30	WG0E00	006035	EM
24	150	AEN00M	000140	NM
9	30	ABGKLM	000000	KLM
31	10	00OMZ0	150002	W
36	150	00Z0AB	650300	ABZ
11	80	GBZLAE	000000	LAW
19	10	L00ZTK	023000	T
32	20	E0N0L0	010604	L
24	150	T0NB0O	030010	BN
21	30	L0B0NW	060100	BW
20	20	BK0N0W	005040	AN
10	50	NELTMG	000000	TM
8	20	GWMAKE	000000	K
31	10	0WAZ00	500064	-
11	80	MWLAKO	000000	AKO
34	50	B00GE0	034002	GEM
23	80	0BAEK0	400006	EKG
19	10	Z0MT0L	050060	T
33	30	00T0GW	340500	GM
22	50	NL0Z0T	002030	T
7	10	AGZNTE	000000	T
36	150	AWL000	000146	ML
12	150	KMLTAN	000000	TAN
32	20	L00M0K	023040	MA
35	80	ZA00M0	006203	MN
9	30	GNTMZA	000000	MZ
21	30	00ALTM	350000	TL
10	50	BNLZMO	000000	ZM
7	10	MTWGKL	000000	GM
20	20	NOGZ00	000034	-
34	50	0TB0A0	300502	AB
23	80	0EA0WT	300500	WTA
12	150	KWBETG	000000	BETG
33	30	000KMZ	436000	LKM
24	150	0OTK0N	100050	KNOT
9	30	BMANLO	000000	NL
19	10	0O0AKB	501000	EK
35	80	OM00G0	003402	TM
22	50	0LWNB0	400006	NBT
36	150	0MAL00	300046	LM
32	20	0E0M0K	503010	M
11	80	LAKOGM	000000	OGKL
8	20	OZAGML	000000	GM
31	10	WGM000	000514	E
21	30	WE0MG0	003001	MG
32	20	A0GZ00	020045	E
24	150	N00ZTG	031000	ZTM
34	50	NOM000	000432	N
19	10	L00MNE	013000	-
11	80	EZOKNA	000000	KNO
33	30	00GNB0	310005	NBO
9	30	ZMABEL	000000	BE
31	10	EM0L00	002051	BN
36	150	00NE0Z	540030	EN
10	50	ZKNLEB	000000	LEBN
22	50	B0ZN0O	030020	NEZ
23	80	M00ABO	031000	ABN
8	20	BMNKEA	000000	KE
7	10	GKWZMB	000000	N
12	150	KTLEGA	000000	EGK
35	80	ZG000O	005160	M
20	20	N0LMB0	040002	B
9	30	KOGEWL	000000	EW
7	10	TMELNK	000000	-
11	80	LTAWEM	000000	WEL
36	150	00WGO0	160003	GOW
20	20	ON0T0L	005040	T
10	50	NLMWZK	000000	WN
31	10	00TN0E	510030	E
12	150	WOKANL	000000	ANLW
24	150	MO0ZK0	004002	ZKN
21	30	A0OBL0	060002	BL
19	10	W0BEG0	060005	G
23	80	WZK00N	000640	KM
34	50	0E0MA0	105006	MA
8	20	BLMTOZ	000000	TO
35	80	AB00G0	006301	GA
22	50	0WLZO0	100006	ZOM
32	20	NK000B	002310	B
33	30	ZN0E00	002036	E
12	150	KBELAM	000000	LAMK
35	80	0ZK0A0	300206	AM
9	30	NLZAMB	000000	AM
11	80	LNMABG	000000	ABL
24	150	00KTAW	340000	TAWK
23	80	OE0LG0	003001	LGN
20	20	OB0E0A	002060	EG
7	10	ATENLB	000000	N
19	10	M0KO0W	020040	G
36	150	AEO000	000321	E
21	30	00ENLB	610000	NL
31	10	B0WL00	010065	-
34	50	N0E0Z0	050306	ZM
32	20	0L0BG0	302001	BG
10	50	LTMAKZ	000000	AKM
22	50	0L0ZET	105000	ZE
8	20	GEOLTW	000000	T
33	30	M0ZO00	020034	OM
22	50	L0MN0W	050020	NW
21	30	KOB0Z0	000201	B
32	20	O0AW00	050063	W
8	20	BGOALW	000000	AL
19	10	EO0Z0M	002040	W
35	80	00ZB0K	630050	BK
7	10	AONEBZ	000000	E
24	150	WB00LM	003100	LMN
23	80	T0M0LW	020600	LW
20	20	WBM00T	000420	AM
12	150	LMETKN	000000	TKML
9	30	BTNAWK	000000	AW
36	150	00E0KN	420300	KNL
34	50	0GB00N	200460	N
31	10	000EAZ	623000	-
11	80	MAOZBE	000000	ZBEN
10	50	ZOTKAN	000000	KAN
33	30	EO00Z0	002604	TNZ
7	10	MEKZAO	000000	K
20	20	00OAGT	260000	AGT
12	150	AGEONL	000000	ONLWA
22	50	ZLE0M0	000304	WL
10	50	MZNEOA	000000	OEKB
11	80	NBKOGT	000000	OGT
23	80	MEZ0K0	000102	TN
32	20	EK000Z	002460	G
36	150	00ON0T	510060	NT
31	10	BE000N	004610	B
33	30	Z0KT00	030065	TM
9	30	LGATNB	000000	TN
35	80	L00ZM0	041005	ZM
21	30	00BEZT	460000	BZ
34	50	0W00BM	301200	BM
24	150	0G0ZLA	204000	ZLM
19	10	0MEB0A	300020	BM
8	20	GLOKMB	000000	KM
