# Supplementary material for: Components of Attention in Grapheme-Color Synesthesia: A Modeling Approach
Source: PLoS One. 2015 Aug 7;10(8):e0134456. doi: 10.1371/journal.pone.0134456 (PMC4529240; doi:10.1371/journal.pone.0134456)
Supplement: S1 Dataset — The data structure is explained in the file README.rtf. (ZIP) [file pone.0134456.s002.zip › cIS01-incongr.dat]

540
16	50	EK0N0B	004050	BA
15	30	T0MBE0	040006	B
2	20	MBTGNW	000000	L
1	10	OTBGWK	000000	BO
13	10	0T0LWO	305000	B
25	10	0N0G0A	105020	B
6	150	NKEZTO	000000	ZET
26	20	0BGK00	600032	-
27	30	00M0EA	640200	EB
3	30	WTELNO	000000	LE
18	150	T0WZ0K	010050	WKL
28	50	0WG00K	100520	WL
30	150	000MAZ	263000	MLE
14	20	EN0KA0	006003	W
17	80	OG00AW	006300	W
4	50	LANKTE	000000	KL
29	80	TL0Z00	002015	L
5	80	LAMTOE	000000	ML
18	150	G0A0LB	030100	AB
26	20	0NZ0A0	200604	M
16	50	TN0LO0	001004	ML
13	10	O00MEL	024000	-
4	50	BETLMG	000000	B
6	150	EWNTBO	000000	NOP
17	80	B00AEO	062000	OB
5	80	LGNTEB	000000	LBM
3	30	TELOGB	000000	BO
29	80	M00ET0	023001	MT
15	30	G0A0NE	010400	AZ
2	20	LGAMNK	000000	A
30	150	Z000LO	041600	OZ
28	50	0Z00TB	405300	BLZ
1	10	ZKLGAB	000000	-
25	10	W000GK	015600	E
14	20	G00MWK	065000	E
27	30	000WGK	564000	E
14	20	0BM0NE	600100	E
16	50	0EM0GA	300600	BO
13	10	K00BTA	012000	E
30	150	0NT00O	400350	TL
18	150	MZAK00	000021	AM
17	80	0MA0BT	200500	ABM
26	20	0GZW00	500046	A
4	50	NBWZTA	000000	ZB
1	10	AGBKWL	000000	-
5	80	TMNLWO	000000	LW
28	50	O00W0B	041060	W
3	30	MEONKZ	000000	MN
2	20	AGNMBT	000000	B
29	80	ML0N00	004065	MN
6	150	MZAGWE	000000	AM
25	10	0GT00Z	400520	E
27	30	0MA00Z	500140	MA
15	30	ZKOG00	000021	LO
13	10	0WAG0K	600050	E
17	80	A0GEW0	050004	EW
30	150	Z000LK	015200	KL
3	30	LWMKAT	000000	A
28	50	ZOB000	000523	BM
15	30	GE00TM	002300	BT
6	150	NBGZMT	000000	ZMT
4	50	ZELNTM	000000	NT
2	20	ONEKAL	000000	A
27	30	W00AG0	015002	A
14	20	00KBEW	160000	B
26	20	0ONL00	600045	A
1	10	OTLBWG	000000	B
16	50	A0LT0M	060020	TM
25	10	K00L0T	064050	E
18	150	ME0N0K	004060	NML
29	80	000WNO	354000	WN
5	80	BNOKWZ	000000	KW
25	10	T0B0G0	050301	-
27	30	0GM0L0	100205	ML
15	30	K0NMG0	020001	O
2	20	EMLNTO	000000	TM
17	80	00WOLT	130000	WT
3	30	ZOLBGW	000000	ML
5	80	GAWBLK	000000	WLB
30	150	GK0O00	004015	OT
28	50	0A0B0T	102030	BT
26	20	O0N0K0	050306	B
14	20	ELWN00	000064	BE
6	150	ENBATW	000000	ATB
18	150	NK00TA	003400	TAE
16	50	0TLOM0	100002	M
4	50	OKBWET	000000	WE
29	80	L0T00A	010350	AM
1	10	NKAOMG	000000	B
13	10	0OTW0K	500020	-
4	50	NBZGME	000000	MB
29	80	K0B00M	060120	ML
15	30	ZA0KE0	001006	M
14	20	0WO0EA	100600	B
17	80	0B0OTG	601000	T
18	150	KNEW00	000056	WM
5	80	KMOTGE	000000	TO
25	10	00WET0	130002	-
2	20	EZGOKN	000000	B
30	150	OZ0B00	004035	BO
3	30	BMANKO	000000	B
16	50	0B0NMK	206000	M
26	20	0E00NZ	105200	M
27	30	0E00AT	205400	A
6	150	ZTWMOA	000000	MOL
13	10	B0KM0O	060010	-
28	50	G0O0A0	010605	AB
1	10	WOKEMN	000000	M
13	10	BLM00Z	000560	G
15	30	ZW00KM	006200	M
1	10	ZKEBMT	000000	B
18	150	K00GWE	036000	GWL
28	50	KW00G0	001205	GM
30	150	TBM000	000326	MT
29	80	0L00OB	103500	BO
4	50	TEMNKZ	000000	MZ
2	20	MEKLZN	000000	M
14	20	BAOE00	000012	M
27	30	000OZN	642000	M
17	80	L0W0OZ	040600	WZL
26	20	B00N0E	052040	B
3	30	NZKAMG	000000	E
25	10	BZ0L00	002056	-
16	50	0TOZ0W	300010	OW
5	80	AMETZL	000000	ELZ
6	150	ELBZAO	000000	BAO
5	80	TGBNLW	000000	BWL
17	80	N0LOW0	060003	WOL
2	20	AKOEBT	000000	O
30	150	0M0BA0	601004	BA
4	50	ZLEBAT	000000	BA
25	10	0A00ZN	201400	Z
15	30	0KB0EW	500200	B
14	20	E0AL0M	040010	BL
27	30	0T0M0L	403010	M
16	50	0MNOL0	600005	OL
26	20	0A00LW	301200	W
28	50	0MZ00K	200360	EL
1	10	LMTBNK	000000	B
18	150	00WBTL	520000	BTL
29	80	WZE000	000632	WE
13	10	T0MA0E	030020	M
3	30	TLBOWE	000000	BO
6	150	ZGWNKA	000000	NKL
26	20	0ZW0G0	200106	M
5	80	GMZNWA	000000	KW
25	10	WTM000	000241	M
18	150	MZ0W0G	003060	WM
4	50	LTGMOW	000000	WML
29	80	000TZW	634000	TML
14	20	B0TEG0	020003	-
2	20	KMZGNB	000000	M
13	10	0B0ZKW	402000	E
30	150	000EKW	432000	EKM
27	30	0LW0E0	400301	M
28	50	N0BM00	050012	W
6	150	MBTLOA	000000	LOM
3	30	EAWMNK	000000	M
1	10	EMZANT	000000	A
15	30	TBOA00	000013	AO
16	50	0AGT0O	200050	O
17	80	WB0GZ0	001006	W
16	50	OAKG00	000065	ME
27	30	M00NE0	041003	E
4	50	MEAOZW	000000	OZ
2	20	WMABGO	000000	BM
28	50	00GN0A	520060	NM
6	150	KOZTEM	000000	TEMZ
30	150	O00MT0	026005	MTO
17	80	NO0GT0	003002	GT
13	10	B0GE0A	050030	A
25	10	0TZ00M	500160	M
26	20	0A0TZ0	501003	TZ
29	80	K0T0Z0	040501	MZ
3	30	BMEZTA	000000	TZ
1	10	TZOGEA	000000	O
5	80	TNZGEM	000000	GEM
15	30	M00KEZ	045000	TEM
14	20	0NO0AB	500600	A
18	150	E0BMN0	040006	MNTB
3	30	KBMEOT	000000	MO
4	50	ZWOBMG	000000	BM
25	10	0GW00B	500360	E
26	20	Z0A00T	010630	E
5	80	NBWEOA	000000	EOM
28	50	00NB0O	140020	BT
13	10	O0T0WM	050300	-
2	20	WOTZGA	000000	TZ
27	30	K0L0G0	060304	B
29	80	00LWO0	350004	WO
17	80	LETW00	000012	WLM
18	150	LM00EA	002400	EL
15	30	Z0WL0E	030060	L
14	20	M0KTN0	010006	-
6	150	ALNWBO	000000	WBLO
1	10	ZWABGO	000000	BE
30	150	E0T00O	050430	LOE
16	50	A0KTE0	050001	K
18	150	MB0KG0	001003	M
13	10	0AN0KL	600200	K
2	20	WEGALO	000000	ALM
4	50	ZWTONA	000000	OMZ
15	30	00ZTEK	260000	TM
17	80	0G0AEO	306000	EO
27	30	GL000T	005630	M
3	30	GLZWET	000000	W
6	150	BTLONZ	000000	NZL
25	10	000OLW	435000	M
16	50	NBOT00	000034	M
30	150	EZL000	000325	LM
29	80	MG00E0	006504	EM
1	10	TBZENK	000000	-
14	20	NAB00E	000640	BM
26	20	N0W0G0	010405	E
5	80	WTNGEB	000000	BW
28	50	LN000M	005130	LW
13	10	TKLA00	000032	-
29	80	W0B0E0	030104	EL
2	20	ABEMON	000000	O
4	50	AENMLB	000000	ML
6	150	NZWMAO	000000	MAO
15	30	K00ZEL	016000	B
16	50	0KOMT0	400002	T
28	50	TO000B	002360	B
3	30	TNLMGW	000000	W
26	20	M0W00A	020350	-
30	150	O00E0A	015040	EO
1	10	WTGZMK	000000	Z
5	80	OGKTNB	000000	TL
14	20	A00OWK	024000	O
18	150	NT0AW0	001004	AWN
25	10	G0WN00	060015	M
17	80	0MG0LB	300600	LM
27	30	OE00Z0	002103	Z
13	10	ENM00K	000450	E
25	10	TLA000	000452	M
14	20	LZAW00	000046	O
18	150	N00KEA	043000	KAE
5	80	TLKABN	000000	ABL
26	20	T000ZW	051400	AZ
16	50	O0MTG0	020006	TG
2	20	ZLABWE	000000	B
29	80	000EZG	143000	EZM
3	30	GOABTL	000000	BT
1	10	BOWNZE	000000	Z
15	30	EM0N0O	001030	N
4	50	AZMENK	000000	NO
28	50	Z0AG00	040032	AZ
17	80	0TBGW0	600005	BM
30	150	G0MK00	020015	KL
6	150	LGKEZO	000000	EZML
27	30	0GE00Z	200160	KZ
14	20	LM0N0E	001060	KL
27	30	L0A00B	020310	B
5	80	MBOWLA	000000	WA
13	10	ENBZ00	000053	-
29	80	WE0K00	001062	M
1	10	GOZKEB	000000	M
6	150	BMELOA	000000	LOM
18	150	0TOM0W	300010	MW
17	80	0ZBE0M	600040	ME
28	50	M0AW00	030054	WM
4	50	TGEBAN	000000	BA
16	50	WZO00B	000620	M
25	10	0TE00A	200130	-
2	20	KLZBAT	000000	B
15	30	0MTBO0	500004	BO
26	20	0O0BK0	203006	B
3	30	TABWKL	000000	WL
30	150	00WGE0	420003	WGE
1	10	NOAWLK	000000	L
16	50	ZGA00W	000250	W
3	30	KMGETN	000000	T
28	50	0B0MO0	206001	MO
2	20	LONEBM	000000	B
18	150	LANM00	000043	ML
15	30	LAW0O0	000603	OB
6	150	MGTENB	000000	ENB
5	80	GEBNZT	000000	NZT
26	20	E0N0K0	060401	M
30	150	BW0M00	001042	ML
14	20	EL00WT	005400	W
17	80	0WZ0BM	100400	BM
27	30	T00EL0	062001	LW
4	50	AOBKNE	000000	N
29	80	0ZL00K	300650	TL
13	10	O0L0KN	060300	-
25	10	N000LW	043100	L
17	80	0O0KLN	504000	WL
16	50	00ZEGB	560000	EG
14	20	NE0M0T	003040	M
18	150	GOE00B	000240	M
3	30	ZTBNWK	000000	B
29	80	G000KM	065300	M
2	20	LZBOEA	000000	W
27	30	TW000O	006540	M
4	50	LTONGW	000000	N
28	50	W0OL00	030012	L
6	150	OWEKTL	000000	KTL
5	80	WNLKTG	000000	KT
13	10	0B0AON	406000	G
1	10	NGTELK	000000	L
30	150	0KGE00	500063	EGM
26	20	T00BA0	056004	E
25	10	T0BK00	010024	-
15	30	0E0BTZ	605000	Z
3	30	MKGTOL	000000	OT
17	80	TE0WK0	005002	WK
18	150	TEB0A0	000201	AB
28	50	0BN0A0	300104	NA
14	20	0TWMN0	500002	O
30	150	00Z0ET	250300	ET
29	80	A0K0N0	060501	NK
13	10	N0G0OL	060100	O
6	150	BWZGOT	000000	GOTM
2	20	ABEZON	000000	ZO
5	80	BKMTLO	000000	TLM
25	10	ZB0T00	002045	T
4	50	MKNTWE	000000	TW
26	20	G0AT00	040032	T
15	30	LEZM00	000015	M
1	10	EMZOAK	000000	-
27	30	0A00NM	603100	W
16	50	00TZNA	260000	ZO
26	20	OGZ000	000413	T
15	30	NET0K0	000301	M
28	50	OK000G	005610	M
5	80	NZMEGA	000000	EG
3	30	NLMZBG	000000	BM
16	50	BA00KM	005200	W
4	50	AKZELT	000000	EL
18	150	00TKGA	410000	GKL
17	80	A0E0ZB	030100	ZB
6	150	OBMKZL	000000	KBZ
2	20	ZOWBLM	000000	BLM
1	10	KWEMNA	000000	-
13	10	0W0BNA	503000	B
30	150	0NG0L0	500602	LM
27	30	L0A00N	040310	M
14	20	0OG0AW	300400	A
29	80	00L0OW	250400	OW
25	10	AZ0W00	003051	-
5	80	AEOGWT	000000	GW
17	80	N0AGW0	010002	GW
4	50	MLBZOT	000000	ZOM
28	50	NK000B	004530	W
15	30	ZT0AN0	006003	A
2	20	LKENGZ	000000	-
29	80	0N00LB	203100	LB
16	50	0AW0TB	600200	TM
3	30	KLWNTM	000000	T
26	20	M0ZG00	050042	M
14	20	T0MZ0A	010060	W
13	10	0EGZN0	400003	E
6	150	ZAGNLK	000000	NKL
18	150	00KAEN	450000	AENK
30	150	0K0EL0	305001	ELN
27	30	00N0KB	650100	B
25	10	00MT0A	410050	-
1	10	GOEKTZ	000000	-
6	150	MATEZO	000000	EZMO
25	10	00GL0O	130060	E
1	10	MLKAZN	000000	-
3	30	MKZOAL	000000	OZ
30	150	00MO0K	350040	MOK
16	50	GWNO00	000051	OM
13	10	GZE00N	000120	W
29	80	G0ZK00	060052	KNL
15	30	0MB0LN	200600	LM
5	80	ABGETW	000000	ETW
26	20	0BO00G	500160	E
2	20	TBGNEW	000000	-
27	30	0B0T0M	106050	T
17	80	N0KE0A	050030	EMK
28	50	A000EG	056400	E
18	150	ONL00K	000160	KL
14	20	00AGZT	560000	Z
4	50	ATLEBW	000000	EBW
16	50	G0L0ON	040600	OLM
27	30	O00G0T	065020	M
14	20	K0BWG0	010005	WO
13	10	0N0AMB	105000	-
15	30	A00ZKL	015000	ZB
29	80	00LGN0	640005	GNM
18	150	0N0ZEB	601000	BEZ
6	150	LENZWO	000000	ZWOL
5	80	TWNLAO	000000	LAO
30	150	00LKB0	520003	KBN
25	10	W0Z00L	030410	-
26	20	B0G00N	040560	-
2	20	NBWKOE	000000	O
1	10	NGMLKE	000000	-
3	30	NOZKGB	000000	Z
4	50	MWKTAG	000000	TAM
17	80	0EN0OM	200500	OM
28	50	0MB0Z0	100503	BZ
29	80	0BT00M	200130	MT
17	80	0GKWE0	100003	WE
14	20	0Z0MLT	304000	L
1	10	EKWMOA	000000	O
2	20	TLAZNM	000000	Z
3	30	NEMKAG	000000	M
16	50	0BAM0N	500010	M
13	10	LKO00B	000230	B
30	150	0N0BL0	402005	BLM
5	80	LATWZM	000000	WZ
6	150	ONKLWE	000000	LWOK
15	30	00MTBA	640000	TB
28	50	A0M00E	010650	M
18	150	0TG0MO	200400	MO
27	30	OKN000	000621	NW
26	20	0NK0L0	400201	LM
25	10	W0Z00A	060420	-
4	50	EMABZL	000000	ZLB
25	10	KBL000	000651	-
18	150	0OMW0B	600050	WN
5	80	OWMKLE	000000	KLB
14	20	0BMWG0	200006	W
30	150	00Z0LG	520600	LM
6	150	MKZGAT	000000	GATM
13	10	KW00LB	006300	L
27	30	0ZGN00	600053	N
1	10	WNOBKZ	000000	L
4	50	ALTKEO	000000	K
29	80	OE000G	001430	M
2	20	KEAWTG	000000	T
16	50	0LOTN0	500002	TN
3	30	TNBLZG	000000	LZ
26	20	0G00KN	201500	-
17	80	K0AON0	030002	ONA
15	30	0AGME0	400001	M
28	50	0BT00A	300450	AB
15	30	A0OE0L	040010	N
2	20	EWKGAT	000000	-
28	50	0G0O0W	501020	OM
27	30	0AN0G0	300601	M
17	80	00NTOM	640000	TOM
1	10	GAZWMT	000000	-
5	80	LKTEGZ	000000	EGL
6	150	WGNTAE	000000	TAEM
14	20	B0N0TZ	010200	TEZ
25	10	E00LN0	063004	G
29	80	A0L00W	010650	WT
3	30	KAZTLM	000000	LM
26	20	M00KE0	035004	E
18	150	B0O0TZ	060400	TZO
16	50	0BM0GK	400600	MB
4	50	ZTOWKL	000000	WO
30	150	0MGK00	100025	KGM
13	10	K0L0ZW	060500	-
25	10	B0K00E	010650	-
6	150	NKGEWT	000000	EWTG
17	80	GMK0N0	000402	NLK
29	80	00E0ZB	520400	BZN
16	50	0ONB0L	200030	BLN
26	20	BM00K0	005102	-
2	20	ZAEMKT	000000	-
14	20	N0GTZ0	060003	TZ
1	10	ZNWOTL	000000	O
27	30	0WEM00	400025	ME
4	50	LANTWM	000000	TWL
15	30	0OMET0	300002	T
3	30	LETWON	000000	WO
30	150	00ZNK0	560004	NKTZ
5	80	AKTBOZ	000000	BOM
13	10	KLWA00	000063	-
28	50	00L0MO	260500	EM
18	150	KM0B0Z	005040	EML
15	30	MZ00OL	001600	OL
30	150	0K0T0M	103050	M
14	20	OE0KZ0	005006	K
29	80	TB000G	004120	N
27	30	000AGL	516000	AM
3	30	OZTGML	000000	M
16	50	0ZA0GO	100500	G
17	80	0ELTM0	600004	TML
18	150	0MT0GW	200300	TW
4	50	LKZMNO	000000	ML
5	80	WTKGON	000000	GOM
1	10	ETMBNL	000000	-
2	20	GZNOBE	000000	O
6	150	WKBMGN	000000	GMA
25	10	0TZ0B0	200301	-
28	50	OB00T0	003106	TM
26	20	O00WA0	053001	W
13	10	MGKB00	000014	B
4	50	AWBONM	000000	OL
27	30	O0W00L	060540	W
3	30	NAMEGK	000000	-
13	10	0ONLG0	400002	-
25	10	G0L00O	040630	M
17	80	KN0GL0	005003	GL
29	80	0Z0BT0	104005	BTO
6	150	LWEATM	000000	ATM
28	50	N0B0E0	010402	NE
2	20	WAMGZE	000000	ZT
26	20	M00L0A	054010	-
1	10	KANWGZ	000000	T
30	150	T00NO0	014005	NOB
5	80	AEOWML	000000	MWL
14	20	00OTGZ	350000	T
16	50	0ELO0W	100050	OW
15	30	0NB0MK	200600	W
18	150	0MG0TK	400100	TKG
2	20	ZOAWTG	000000	Z
16	50	0OT0KL	500600	ML
15	30	BNEK00	000023	-
3	30	KLEAMZ	000000	AM
1	10	AKWNEB	000000	-
14	20	E0ZB0N	010020	BN
28	50	TN0G00	001034	BG
27	30	M00WT0	041002	WT
13	10	0MNLA0	200006	-
29	80	M00LZ0	034006	LZM
25	10	O00GK0	025004	-
5	80	LGAWOM	000000	WOML
18	150	ON00GM	002100	GW
26	20	000ZGW	642000	N
30	150	0GWZ00	500046	ZW
4	50	NAKMEB	000000	ME
6	150	AGENZK	000000	NZK
17	80	BM00TO	005200	TMO
6	150	OANLGW	000000	LGN
3	30	EATNWL	000000	L
5	80	BNAWET	000000	BEWT
30	150	A00BM0	045006	BMA
14	20	N00OWG	054000	O
2	20	ETKWOB	000000	WO
17	80	0OGWK0	100006	WKO
15	30	GM00BL	002100	NBL
13	10	KMZ00O	000610	W
4	50	NEAZML	000000	ZO
27	30	T0B0E0	040502	BW
26	20	OM00G0	002503	-
28	50	00GKM0	310004	KM
16	50	LE0Z0K	001040	ZB
29	80	0GM00T	400650	MT
25	10	0W0B0T	204050	B
1	10	TAKEWG	000000	-
18	150	GM00EL	006300	ELM
