# Supplementary material for: Components of Attention in Grapheme-Color Synesthesia: A Modeling Approach
Source: PLoS One. 2015 Aug 7;10(8):e0134456. doi: 10.1371/journal.pone.0134456 (PMC4529240; doi:10.1371/journal.pone.0134456)
Supplement: S1 Dataset — The data structure is explained in the file README.rtf. (ZIP) [file pone.0134456.s002.zip › cIS02-congr.dat]

540
11	80	AEWDLT	000000	DEL
31	10	00DXW0	930002	-
23	80	N0W0ME	090200	GEH
36	150	W000MT	083200	MT
7	10	EQMNRW	000000	-
8	20	NTERDM	000000	R
35	80	0ND0A0	400908	AO
19	10	0Q0WRG	208000	-
9	30	RQWATE	000000	A
22	50	LMW00N	000130	M
24	150	0ADNG0	100003	DGT
10	50	AQTMWL	000000	TM
34	50	M00XE0	021008	M
21	30	0D0MAN	201000	A
32	20	AQL000	000291	A
33	30	000WGQ	824000	M
20	20	LE0T0Q	003090	-
12	150	ARQTMD	000000	MQT
7	10	NAGMDR	000000	-
31	10	L000XT	049100	-
36	150	X000NE	032900	NE
24	150	G00LDX	031000	DL
11	80	XLWQAG	000000	AWT
19	10	AEWM00	000014	-
32	20	000QWG	143000	W
23	80	X0NTE0	010009	TN
34	50	00E0GN	920100	-
12	150	WGADLN	000000	ADL
9	30	RDLWGE	000000	E
20	20	0WQNM0	900002	G
35	80	LTN000	000918	NL
21	30	00GXDM	290000	DM
8	20	WLDARG	000000	A
10	50	DERMWA	000000	AR
22	50	LG0XM0	002003	-
33	30	000XNT	924000	L
8	20	GRLQTW	000000	G
12	150	TEDRNW	000000	DRT
32	20	T000MA	041800	A
34	50	00EN0R	380020	R
36	150	0G0RN0	102004	-
11	80	LWGERT	000000	GLT
22	50	E0XR0M	040080	XL
31	10	NQ00W0	002304	-
20	20	Q0RWN0	010008	R
10	50	AEDNTQ	000000	DQ
23	80	A0RM0Q	040010	RQT
24	150	NWT00R	000890	RT
21	30	Q0AM0G	040030	AQ
7	10	XADMGR	000000	-
19	10	W0XQ0G	080090	-
35	80	D0Q00R	090410	RQ
33	30	0GA0W0	900104	A
9	30	WNQMTX	000000	QT
12	150	ETQAMD	000000	QAT
19	10	XG0R0E	008020	-
36	150	00TNW0	310009	TW
7	10	ALMXRQ	000000	-
32	20	0LE00A	100320	A
21	30	0LQT0N	800010	Q
8	20	ARNTDE	000000	R
33	30	R00WM0	021003	R
22	50	LNM00X	000980	MX
31	10	0TM0Q0	200908	-
24	150	0AQW0N	900040	QN
34	50	00NR0W	840090	WN
10	50	WRGNTL	000000	RLY
35	80	0D00RN	801900	NT
23	80	Q0GAE0	030009	GT
11	80	QTDWEX	000000	DXL
9	30	TXWEQD	000000	RG
20	20	M00TEQ	092000	T
31	10	NXG000	000238	-
34	50	00W0NX	940300	N
9	30	ETMADX	000000	A
8	20	WQMAXG	000000	AT
20	20	MX00ET	002300	E
23	80	0NML0E	100030	ML
35	80	0L0W0M	801020	MT
7	10	LRTMWN	000000	E
36	150	00EA0D	490020	EA
19	10	EX0Q0N	004030	E
10	50	DGTWXR	000000	RT
21	30	0NEGR0	900008	E
32	20	00ET0N	980040	ET
33	30	0A0NQ0	209008	TE
12	150	DWLRTX	000000	RTA
24	150	XT0N0A	003090	ATL
11	80	XMQNWR	000000	RQT
22	50	0DMR0X	400020	MR
32	20	NL000R	002340	R
22	50	00GLET	390000	GL
7	10	TWQLME	000000	-
23	80	00QNEG	290000	QT
33	30	ANQ000	000912	G
19	10	RT00WQ	002300	-
24	150	GW0E0R	002010	RL
11	80	ELGWTM	000000	MG
10	50	QMRDAW	000000	RW
34	50	L000XE	091800	ET
31	10	0T00GN	103200	-
8	20	GNXAWR	000000	RA
20	20	D0MEG0	090003	-
12	150	XNAQRT	000000	ATR
9	30	EQRGDM	000000	R
21	30	0TD0WM	200800	DM
36	150	00DL0G	420090	DG
35	80	TWG000	000498	GT
8	20	LQNAMG	000000	A
11	80	XMLEQR	000000	AQ
9	30	XWALGQ	000000	AG
32	20	RL0Q00	001093	R
23	80	RDQ0G0	000304	Q
19	10	0WGQ0E	300090	G
21	30	0NRE0G	900020	RQ
31	10	00MWL0	240001	E
20	20	W0XNG0	080009	F
24	150	0NGE0W	200090	GW
22	50	ML0AG0	002001	-
7	10	DGWAXE	000000	A
12	150	QMGXNR	000000	RG
35	80	DA00X0	003102	T
33	30	0M0XT0	402001	TX
36	150	0D00NE	308100	NE
34	50	L00XW0	032004	W
10	50	ERWTQL	000000	TQL
23	80	LD0Q0N	009010	NT
10	50	EWXTQL	000000	TX
32	20	T00E0G	089020	N
8	20	XWNARE	000000	AT
35	80	00A0MT	210300	AM
19	10	Q0A0MW	010400	E
7	10	EGXAMQ	000000	-
20	20	TM0EQ0	002003	E
24	150	GR0X0N	003080	NX
9	30	GRQAWT	000000	AW
11	80	TGEQDA	000000	DET
31	10	Q0A00M	040380	-
12	150	AXTWRG	000000	TGW
36	150	00AXL0	230008	ALX
22	50	0QWRX0	900004	RW
21	30	TREM00	000093	E
33	30	A00D0R	018040	DT
34	50	M00QG0	028003	T
23	80	Q0DR0T	010030	DT
11	80	WNGTDL	000000	DT
31	10	00XN0G	830010	-
33	30	GL000X	003840	X
24	150	0D0XGN	902000	XG
7	10	XTRMEL	000000	-
34	50	0MQ0T0	400302	TQ
36	150	00NAL0	280003	LAN
22	50	XAN0R0	000801	RT
12	150	RLATME	000000	AL
21	30	0GREN0	300002	RT
35	80	A00D0R	091030	R
8	20	EDMNTR	000000	R
19	10	ERX00L	000230	-
20	20	NL0E0W	003090	F
10	50	NDXRAG	000000	XA
9	30	EMLRXW	000000	R
32	20	D0AL00	040013	AG
32	20	N00X0G	089010	-
35	80	00RXW0	240008	RT
34	50	000DEW	984000	WT
21	30	0N0TWR	304000	R
33	30	0E0DA0	809002	D
24	150	E0GDQ0	030009	E
36	150	0DW00R	800290	RW
31	10	E00XM0	029004	X
11	80	NADLTE	000000	TLR
12	150	TLGANM	000000	MGA
19	10	E0AXT0	030002	T
9	30	WDEAQL	000000	AG
10	50	LGWEQD	000000	WD
8	20	NXWELM	000000	E
23	80	00QDML	380000	LQ
22	50	D00MNA	023000	TM
20	20	GE00TR	004300	T
7	10	GRLADN	000000	A
7	10	LMRQTW	000000	T
36	150	ND0L00	009048	LT
24	150	TLRM00	000048	RM
8	20	XWQGRD	000000	R
21	30	W0LT0Q	020090	TL
23	80	0NT0LM	200300	TLM
22	50	A0LW0Q	080090	LW
19	10	NR00TM	009400	-
35	80	L000RM	098400	MR
31	10	0TM0E0	900804	-
11	80	TERNWG	000000	RW
12	150	ALGTRN	000000	ND
10	50	TDAQEN	000000	DA
33	30	00XGE0	420008	T
9	30	XMLGDT	000000	G
34	50	G00WX0	042003	TX
32	20	X00R0G	049080	R
20	20	LX0R0A	004020	T
21	30	00LRDE	190000	R
19	10	G0WXR0	090008	-
7	10	WLQGMT	000000	-
31	10	TG00E0	003102	-
24	150	WNEQ00	000043	EX
36	150	00T0LD	290400	DL
34	50	00GT0M	380010	MT
23	80	0DLG0N	900010	LN
22	50	0E0WML	408000	WL
12	150	DELXMW	000000	MLT
33	30	XR0M00	001094	L
8	20	MXDQTN	000000	QR
10	50	DGLMAW	000000	LAM
35	80	0ME0N0	200804	ME
11	80	RXGDTW	000000	WT
32	20	00QAL0	140003	AT
20	20	MRW0Q0	000201	E
9	30	WXMERQ	000000	EQ
23	80	0G0DXR	904000	RXT
32	20	L0WN00	030098	T
31	10	0WQ00A	900210	E
33	30	0RX00Q	100230	Q
9	30	TQGXAN	000000	WA
22	50	0LNTE0	400003	TE
12	150	XWRAQE	000000	EQT
8	20	NDRXGA	000000	A
35	80	T0QD00	030081	DQ
10	50	EMLQTX	000000	XLT
19	10	G0M0TA	010800	E
36	150	0QLM00	200048	ML
11	80	WQRGAD	000000	RDT
24	150	LXR0W0	000803	RW
7	10	LNDTRW	000000	R
34	50	000LEW	398000	LE
20	20	00NQRX	240000	R
21	30	0MX0DA	900300	DT
8	20	GENXAL	000000	A
24	150	A0R0XD	020100	XR
36	150	N000ML	098400	ML
34	50	XQG000	000983	G
21	30	0RMG0E	100030	H
31	10	D00GR0	043009	-
35	80	00GXL0	830009	GL
22	50	WN00LT	009300	H
19	10	DG0WA0	004003	A
7	10	WXEDNA	000000	D
33	30	AN000D	008130	D
23	80	0GX0AM	200100	MX
10	50	AXWTGR	000000	WR
32	20	0WG0Q0	400103	G
9	30	TLXANE	000000	AX
11	80	DRXATL	000000	AXL
12	150	NLADWM	000000	AMLD
20	20	WD0AM0	002008	M
20	20	0LQ0GM	400900	-
9	30	GWDLQR	000000	LG
8	20	MRETXN	000000	E
24	150	0AE0LW	300800	EW
31	10	G00LT0	098004	E
10	50	LDEMQT	000000	ET
12	150	TMQRGL	000000	QRL
19	10	A0DXQ0	020004	E
7	10	LWEATR	000000	A
34	50	0D0X0R	401090	R
32	20	00GE0T	120040	E
36	150	0M0N0D	308040	ND
35	80	TL00R0	008902	RT
11	80	MAGLER	000000	RL
23	80	N0M0XE	030400	ME
33	30	E000GA	049300	A
21	30	0WEAR0	100003	EA
22	50	0G0LAE	409000	LA
21	30	DN0QE0	004001	GT
10	50	XADRML	000000	R
36	150	R000MN	094800	MN
33	30	00MGD0	190003	M
9	30	RXNDMT	000000	E
34	50	R0X00T	090830	XL
7	10	RTELNM	000000	-
12	150	LAMDQX	000000	MXL
22	50	0AD0XT	100300	DL
23	80	TLX0M0	000908	XM
35	80	0A00RW	803400	WT
20	20	D0MQ0A	080040	T
19	10	NWL0T0	000802	T
32	20	LN000R	002810	-
8	20	XMDWQE	000000	X
11	80	GTDEWN	000000	EW
31	10	000LRT	413000	-
24	150	GM00LN	004800	LN
22	50	0NLG0A	800010	LGT
24	150	MT0EQ0	009001	ME
23	80	00WTRX	420000	TX
35	80	A00Q0N	034090	NG
21	30	DN0E0R	009040	ER
19	10	N0LW0R	080010	E
7	10	AQNRDL	000000	E
9	30	GNMEQL	000000	EG
10	50	REDQAN	000000	QA
36	150	A00W0D	024080	WD
33	30	0GN0X0	800401	X
20	20	00XNTE	390000	ET
11	80	WERQLX	000000	QLT
12	150	XTQWMD	000000	WMD
31	10	DXT000	000143	-
8	20	WTADQG	000000	G
32	20	00XMN0	490008	EM
34	50	Q0XN00	030041	X
9	30	QTRAXL	000000	AX
34	50	0X0DE0	109004	DE
19	10	NTD00L	000380	-
7	10	LEXQND	000000	E
35	80	X00A0D	012090	GN
8	20	LRWTME	000000	TM
10	50	TWDNQE	000000	T
11	80	LNTQGD	000000	DT
20	20	0XTEN0	100009	T
32	20	0R00WD	804900	W
33	30	Q0N00T	030180	E
22	50	M0XWL0	040003	WL
36	150	0WDT00	200014	DT
21	30	0RMNG0	400002	-
24	150	AR0M0D	001040	ED
23	80	RDW00A	000820	WA
31	10	0W0XL0	204009	W
12	150	DGXAQE	000000	AE
21	30	XMW00T	000810	W
36	150	WGR000	000129	RW
31	10	LX00W0	002308	-
9	30	GTRLED	000000	RG
8	20	LRXDQW	000000	RW
10	50	DQMTNA	000000	MAD
7	10	AWQLNM	000000	-
19	10	0AN0ER	300800	L
32	20	M00AR0	031009	A
23	80	AW00QL	009800	LT
33	30	000XWQ	819000	WA
35	80	0Q0WR0	802003	WT
11	80	WLGEAX	000000	EAT
22	50	QL0A0W	002090	AW
12	150	WLGQRT	000000	QTL
24	150	00WTNR	890000	WRT
34	50	0QW0E0	800301	WET
20	20	0TXR0N	200080	R
19	10	TA0MN0	003004	-
12	150	GMNETD	000000	ETD
35	80	L00GX0	082001	GX
33	30	MT00N0	002104	T
21	30	MW0E0X	001040	EX
7	10	DETWLQ	000000	-
36	150	0GR00X	100980	RX
10	50	ARGEQX	000000	RW
20	20	TW0QE0	002001	G
32	20	TQ0N00	008092	G
22	50	MWLN00	000039	LM
31	10	A00E0Q	038020	-
8	20	GLWTXN	000000	M
23	80	N0DQX0	020009	DN
9	30	WMTGRA	000000	TA
11	80	MRQWNG	000000	WNT
24	150	N0REQ0	020003	RN
34	50	0GT0Q0	900802	TQ
35	80	T00RN0	041009	N
20	20	T0RLW0	080004	RW
32	20	00XG0N	980020	XL
22	50	ELRQ00	000018	RT
21	30	0ATDX0	200009	DX
36	150	00E0GX	340900	EXG
12	150	NLDTEG	000000	EDG
7	10	XWQNGT	000000	-
23	80	WL0QM0	004001	QE
31	10	WL000D	008390	-
33	30	NQA000	000192	A
9	30	QRLXMA	000000	AQ
10	50	ADGNMW	000000	NMW
19	10	Q0A0XW	090400	A
8	20	RWLNQM	000000	W
34	50	MW000N	003490	M
24	150	NE0Q0D	003090	DN
11	80	DGRNMA	000000	RAT
21	30	ET0L0M	004030	MO
35	80	GR000N	001830	N
7	10	XGANMQ	000000	A
36	150	A000TM	084200	MTA
33	30	N0R0X0	080209	RX
11	80	QEGRAW	000000	RAW
12	150	QGTADM	000000	ADT
32	20	00EM0L	120040	TM
19	10	AG0Q0W	008020	-
20	20	L0T0EQ	020400	-
10	50	MNQWXL	000000	WL
9	30	NMRTXA	000000	TXA
34	50	E0X00N	040290	NX
23	80	00TDRE	310000	RT
31	10	RA0W00	004023	-
24	150	M00GLN	018000	GLEN
22	50	R0LE0Q	040080	EQ
8	20	XRTGMA	000000	AT
10	50	RXGNAW	000000	AWT
23	80	XL00WR	002400	WR
33	30	0TLR00	200081	RL
9	30	WMQRND	000000	RD
31	10	N0D0M0	030109	-
35	80	00L0QA	310800	LAT
11	80	QNMLEG	000000	AQG
21	30	EW00RL	004200	AR
36	150	L00QM0	089002	ML
32	20	E00DG0	091003	T
8	20	MAQTGD	000000	T
7	10	ENTXRA	000000	X
12	150	GXMTDA	000000	TDA
24	150	0GA0WT	400800	AWT
19	10	NGW0E0	000802	-
20	20	0ADQW0	400001	ED
22	50	R0D0XG	020900	AX
34	50	TDQ000	000318	QT
21	30	QN0L0X	009040	X
23	80	E0Q0ND	080300	NQ
35	80	W0N0D0	040901	ND
19	10	00WEDL	810000	-
20	20	00QTGL	910000	G
22	50	0M0QRX	308000	RXT
36	150	D00N0G	083010	NE
10	50	RXDTGL	000000	DL
24	150	DN00EA	003900	NAT
8	20	TELRNQ	000000	R
31	10	E000XW	098200	-
7	10	DNWXMT	000000	-
11	80	GDWMRL	000000	LWD
9	30	QAWGTN	000000	WD
34	50	0LNM00	200083	ML
32	20	T00W0X	013040	W
12	150	TAQENM	000000	QMT
33	30	00Q0ML	920400	QT
7	10	XALRGD	000000	-
22	50	N0WR0E	040080	WE
32	20	R0A00X	040830	AR
20	20	NE0M0D	004020	AG
34	50	D00Q0A	021040	A
8	20	WMERTA	000000	AT
19	10	T0Q0AE	020800	F
31	10	AND000	000983	-
11	80	WRXMLA	000000	AXL
10	50	XRQWEG	000000	QE
21	30	EQXA00	000089	AX
24	150	00MEXR	210000	ERM
23	80	LQ00ND	001900	DN
12	150	QXNLGW	000000	NWL
33	30	0N0W0R	208090	RW
36	150	0D00LM	301900	LM
9	30	EQAXTR	000000	ARX
35	80	M0RG00	080041	AM
11	80	ETARNX	000000	AR
22	50	XE0N0R	001030	RX
33	30	0EGQ00	800093	GE
35	80	0MRQ00	100034	R
9	30	GARNWE	000000	RW
7	10	GQLRAM	000000	-
23	80	00MRET	210000	MLT
36	150	00AM0R	210080	ARM
32	20	A000XD	048100	AD
8	20	GEWRTN	000000	R
21	30	A00NTQ	098000	QT
10	50	RMAETL	000000	AT
19	10	MQ0DL0	001008	T
31	10	00LQ0G	120080	-
12	150	QETMRW	000000	TWL
24	150	M0XQ0T	030020	XL
34	50	000QNW	843000	W
20	20	ETN00X	000480	Z
20	20	0R0DMW	208000	M
7	10	TGXALQ	000000	A
9	30	XDLRTQ	000000	RT
35	80	N00Q0T	038020	TL
34	50	EM0X00	009024	WL
12	150	LADMXN	000000	MDA
32	20	0EWQ00	100098	T
11	80	GWRQAE	000000	RE
21	30	MG0E0X	002030	XL
19	10	0DQX0W	100030	T
33	30	DN000X	008930	X
10	50	QAWLXM	000000	WM
23	80	0NGAW0	100009	AW
36	150	MQ00X0	002309	MT
24	150	TR00GL	002300	LG
31	10	0Q0WE0	102004	W
22	50	0RNG0L	400030	LN
8	20	WTNEQD	000000	G
31	10	AE0W00	001098	T
36	150	WT00M0	009201	M
11	80	ERGLXW	000000	LW
8	20	EQWAXN	000000	AT
10	50	EQATWL	000000	AWT
9	30	QLGXDT	000000	XD
12	150	ERNATX	000000	ANTD
33	30	GAX000	000438	XA
24	150	AD0M0N	001020	MN
20	20	0MNGX0	400009	T
23	80	L0WN0Q	010080	WN
19	10	R0N0QX	030200	-
21	30	LDW0Q0	000108	R
7	10	WTDRAQ	000000	E
22	50	0A0DME	403000	DT
35	80	0A00MQ	301800	M
32	20	0L0N0G	209010	-
34	50	000NED	482000	D
23	80	ND0EQ0	003009	MN
33	30	XDN000	000921	N
34	50	D00TW0	023004	TW
36	150	0G0RA0	804001	AR
7	10	XREGNQ	000000	-
22	50	DQL0T0	000304	TL
32	20	X0A0G0	020108	A
20	20	E0QWD0	010004	W
19	10	00RNEG	820000	-
12	150	WDGMXE	000000	MXT
9	30	XLDENQ	000000	E
31	10	0DGX00	400029	-
8	20	MXALGT	000000	A
24	150	RT0AE0	008009	EA
10	50	XNGDAQ	000000	DA
11	80	NMDLXW	000000	DLW
35	80	ANR000	000842	RN
21	30	0MRL0N	300010	RL
33	30	00G0WN	490100	RD
20	20	0QXD0R	300040	R
9	30	NXAWTM	000000	WA
11	80	TMQDAX	000000	DAX
34	50	0RTW00	400091	WT
19	10	0RG0AW	400800	T
24	150	0NLX0D	200030	LDN
23	80	E0GD0R	020040	DR
32	20	W00LR0	021004	R
22	50	0RA0XD	100800	ADX
12	150	EGMWTR	000000	WRT
8	20	GTWQMN	000000	T
10	50	RATMNX	000000	TXR
35	80	D0Q00G	030810	QDG
31	10	LE00A0	009801	-
7	10	XLQTEN	000000	-
36	150	0RN00X	200340	NXL
21	30	Q0NG0X	080040	X
