# Supplementary material for: Components of Attention in Grapheme-Color Synesthesia: A Modeling Approach
Source: PLoS One. 2015 Aug 7;10(8):e0134456. doi: 10.1371/journal.pone.0134456 (PMC4529240; doi:10.1371/journal.pone.0134456)
Supplement: S1 Dataset — The data structure is explained in the file README.rtf. (ZIP) [file pone.0134456.s002.zip › cIS02-incongr.dat]

540
26	20	R0E00G	040380	-
28	50	E0T00L	030410	L
15	30	RW0X0L	001080	-
3	30	TWNXEA	000000	A
13	10	0RQ0LG	800200	-
30	150	A0W00Q	020380	W
6	150	EATWMG	000000	MTH
25	10	0EG0D0	100902	-
4	50	NMQLWD	000000	L
2	20	NWETXG	000000	-
27	30	A0RW00	090043	R
1	10	MTQXLD	000000	-
5	80	MWXADN	000000	ADX
16	50	T0A0XG	040900	AG
14	20	0W0GRL	308000	E
29	80	G0D0W0	010203	W
17	80	0RN0TA	200100	AT
18	150	M0TR0L	090020	TL
26	20	GDA000	000298	-
29	80	Q0T0D0	040309	DT
3	30	XAEWMT	000000	-
6	150	WTQXDM	000000	DXT
15	30	LW0M0Q	003080	D
16	50	R0T0QE	020300	RQ
14	20	00TQGA	140000	-
4	50	QXGWNM	000000	MT
25	10	0N00TE	901200	-
1	10	QTGXRM	000000	-
18	150	00DXEL	420000	LDT
2	20	EMNRGW	000000	-
28	50	00L0EA	480900	LA
13	10	TGM00Q	000280	-
30	150	E0D0A0	040109	DA
17	80	X0G0LD	090200	DGL
27	30	EN000D	008940	E
5	80	TRMDXA	000000	MAT
5	80	EQLGNT	000000	LG
13	10	0GR0DN	200900	-
27	30	E00RQ0	031009	O
18	150	0XTAL0	400009	TL
15	30	M00EAN	028000	R
25	10	T00DE0	094003	-
2	20	REGMDA	000000	G
29	80	0E0ML0	801009	LT
4	50	DTMRWG	000000	GM
3	30	TDAQLE	000000	AG
26	20	0A0M0N	403080	-
1	10	QGDMEA	000000	-
6	150	ADNGTW	000000	NWG
14	20	0LMXG0	900008	G
16	50	00AEXN	490000	AN
30	150	QW00D0	001902	-
17	80	LQN0T0	000802	N
28	50	0N0QX0	409002	TH
28	50	M0RN00	010032	RT
14	20	DTEA00	000091	R
30	150	0DQ00R	400130	RQ
15	30	A0G0EL	080900	GL
2	20	MLRDAG	000000	G
27	30	00ELG0	290001	-
4	50	XDQWNE	000000	QE
26	20	E000AW	014900	-
25	10	00NWR0	830009	-
17	80	E0A0WT	080200	AT
6	150	ELRXWG	000000	RGL
3	30	EDTNWX	000000	T
1	10	DGXMWE	000000	-
29	80	000RDL	438000	LR
18	150	00DGWX	830000	GDT
13	10	R0XG0D	080090	G
16	50	0RMDG0	200001	GD
5	80	GLDNTE	000000	DT
2	20	LGAWEQ	000000	T
29	80	0Q0G0A	309020	G
25	10	T0LG00	090084	T
5	80	NDTXMG	000000	MT
28	50	WQ00R0	003802	R
15	30	DTR0X0	000304	XT
30	150	0R0E0L	102030	EL
26	20	E00L0D	038090	L
6	150	TWNXRQ	000000	RN
27	30	0ET00G	200980	-
17	80	T0M0QA	040800	MA
13	10	GX00LE	001400	-
3	30	QXLNRW	000000	-
16	50	0WL0DT	900800	DT
14	20	0R0TXN	804000	T
1	10	XGAWDQ	000000	-
4	50	RELMAN	000000	LA
18	150	DQ0L0E	009040	EL
16	50	0DN0EX	400900	H
18	150	XG0Q0D	008090	D
5	80	NGRXLD	000000	DR
15	30	0XRTW0	800003	RT
1	10	QDRXLN	000000	-
4	50	LAWRNM	000000	MW
3	30	EQMLDR	000000	RM
26	20	0RX0N0	200904	-
17	80	D0R0LX	010200	RX
29	80	00LDM0	180009	LM
6	150	GLMQRA	000000	ARM
14	20	MG00AD	003400	R
30	150	LD0A00	008049	M
2	20	GRENMT	000000	E
28	50	0TL0D0	300108	LT
13	10	A0QTE0	030009	-
27	30	G00T0N	032010	G
25	10	0WG00X	800340	-
15	30	MTA0R0	000302	A
3	30	QEATGX	000000	AG
29	80	00LEX0	320004	LX
2	20	LMAXEN	000000	L
16	50	LRED00	000031	EL
5	80	ENQMDR	000000	RQ
25	10	XE00M0	003208	E
27	30	LN000G	009340	G
1	10	WNXTQR	000000	-
14	20	WGR0M0	000903	G
26	20	00EX0M	910080	E
28	50	0NDX00	100039	D
30	150	0E0NW0	304002	WN
4	50	DXTMQG	000000	GT
17	80	WMD0X0	000203	DT
13	10	WAT00D	000310	-
6	150	XAGMDW	000000	WDG
18	150	EX00LN	003900	NXL
6	150	AQTNME	000000	NM
15	30	0RN0DW	200300	W
17	80	XN0E0M	001040	M
5	80	WXNTAR	000000	TN
26	20	0Q00EN	803100	N
29	80	AQ00G0	002109	G
30	150	0W0G0T	408090	GT
27	30	W0GN00	090043	GT
25	10	000WDT	934000	-
4	50	ERMGDQ	000000	GT
28	50	0RL00M	400890	ML
2	20	LTEQGW	000000	ETG
18	150	D0XE0Q	030040	EXL
3	30	GTQLAE	000000	LX
14	20	LW0AE0	002003	E
16	50	0G0NXW	103000	N
13	10	NXD0E0	000903	E
1	10	AWRQMX	000000	-
29	80	R0A0N0	040902	N
4	50	EGQXTW	000000	QT
28	50	RQ000A	003920	H
26	20	0LQ00W	200310	T
16	50	GL0XE0	002003	X
15	30	0W0MAD	204000	W
13	10	ML00NE	002100	H
18	150	0NTWD0	800003	WDT
3	30	MRXWND	000000	WT
17	80	00RADX	910000	RT
1	10	DMRLAW	000000	-
5	80	EXLQRA	000000	AL
14	20	Q0W0AG	010900	G
2	20	DQTNAL	000000	-
25	10	G00N0M	012040	-
27	30	000EWR	312000	R
6	150	RWXQNM	000000	XM
30	150	LR000T	008390	TL
13	10	00QRAT	230000	-
2	20	MRWAXG	000000	G
25	10	R00MQ0	012004	-
28	50	TG0D00	009014	T
30	150	N00TE0	042009	TE
26	20	00ELD0	840001	LT
1	10	WDEMAQ	000000	-
4	50	EWAMLR	000000	AL
15	30	0WR0LM	200800	ML
14	20	R00MQE	031000	R
6	150	QMLAGW	000000	WL
29	80	00WRT0	390004	TR
17	80	E00QGW	043000	WG
27	30	D0M0N0	090804	N
18	150	ETD0M0	000903	MD
3	30	GWLEQR	000000	EG
16	50	W0NER0	080003	T
5	80	MLDGXW	000000	GEX
3	30	LAXNDR	000000	RE
17	80	M0N0GD	020800	NG
2	20	DAQLWG	000000	-
26	20	Q0TA00	030082	R
27	30	T0N0R0	020803	R
1	10	LGQNRM	000000	-
29	80	TX000G	003810	X
5	80	MRDGNQ	000000	GDT
16	50	MX00TW	004200	T
25	10	00GR0T	390020	-
28	50	DX000A	004920	TW
6	150	RAETLD	000000	LE
18	150	XG0DL0	001003	LD
30	150	0N00TE	804200	TE
15	30	00GTRD	420000	TG
13	10	00GMAD	890000	-
4	50	XNWLTD	000000	TWE
14	20	R00EWL	092000	E
5	80	QRGNLA	000000	LGT
27	30	D00AE0	083002	-
6	150	AMXWLN	000000	NXL
13	10	00TNWQ	410000	W
4	50	WGXNRL	000000	RT
3	30	AGLDWQ	000000	WL
18	150	00AMTR	230000	ART
1	10	QRTADE	000000	-
17	80	0R0DAM	301000	M
26	20	00RQ0G	380040	G
15	30	DRE00W	000830	-
30	150	W000TD	048100	DT
29	80	XN0E00	004038	E
16	50	G0EW0M	020080	MW
25	10	GAN000	000284	E
28	50	00TM0G	390080	WG
14	20	A0E0RM	090100	M
2	20	TDLAGE	000000	AT
25	10	R0AE00	080029	E
4	50	TLWEQA	000000	EQ
3	30	GXQTWE	000000	W
28	50	0TX0R0	900801	RT
29	80	Q0L0E0	090108	EL
1	10	EGMDLA	000000	D
26	20	00A0LW	920400	L
5	80	RLNWGE	000000	GE
30	150	N0A00M	030180	MA
2	20	LDWERN	000000	E
17	80	0QGNR0	900004	MRG
27	30	0GD00A	800910	T
18	150	QTL0M0	000102	ML
16	50	00QXWM	410000	QM
13	10	DXAT00	000021	-
6	150	WTERDM	000000	MD
14	20	X00ENM	043000	E
15	30	0DWLA0	400002	M
6	150	MGRQED	000000	ER
3	30	XAGDMN	000000	GR
25	10	00E0XN	410800	-
15	30	GA0D0R	001090	R
4	50	DNMGQR	000000	MR
14	20	REX00Q	000920	T
26	20	L00AT0	039001	A
16	50	0QARM0	900002	MR
5	80	GWLRXM	000000	MLR
18	150	0EWMQ0	900003	WM
1	10	XQAENT	000000	E
29	80	0TAG00	400082	A
2	20	RLGAEM	000000	G
27	30	0QW00G	200840	WG
13	10	MA0ND0	008004	A
28	50	EQ000A	001930	AM
30	150	L00EM0	024001	EML
17	80	MGQ00X	000340	GXL
29	80	NQ000M	003140	EM
30	150	LT00Q0	004309	LE
3	30	TAWRDN	000000	M
26	20	00TG0E	910020	G
28	50	00M0WN	130200	MW
14	20	GQT00E	000430	G
25	10	0LX0M0	200104	-
16	50	0QEAD0	400009	ET
13	10	0Q0NRE	402000	-
1	10	ERNQXL	000000	-
4	50	NAERGL	000000	EL
27	30	XN0W00	002089	W
5	80	TLRQXA	000000	RA
17	80	A0DTM0	030001	TM
6	150	XMGALD	000000	LAT
18	150	0GAM0T	900080	MTA
2	20	NLQGDT	000000	G
15	30	0A0DNW	309000	LW
17	80	0R0ADN	809000	ND
6	150	DGXQWM	000000	XM
28	50	WA0D00	009082	RT
18	150	T00DNL	049000	DNL
14	20	TL0Q0R	004080	R
30	150	T0GD00	080021	DG
3	30	LDWAQE	000000	A
25	10	000GDA	931000	-
5	80	WEDTGL	000000	GL
4	50	RWATGL	000000	TG
15	30	A0NX0R	080040	XL
2	20	WRMXTL	000000	X
26	20	00EXT0	380009	X
16	50	0WTX0A	300010	XT
13	10	TD0WQ0	004001	W
29	80	MTX000	000134	XM
27	30	000RMG	849000	ET
1	10	NXMAET	000000	E
16	50	0G0XNA	809000	XN
25	10	0E0TQ0	104008	-
29	80	QR0W00	004023	WN
30	150	X0T00A	090420	TA
5	80	LTRNEQ	000000	EN
3	30	QLEAND	000000	A
6	150	LRQEGM	000000	EMG
1	10	LXTEAD	000000	E
2	20	RQNGTW	000000	A
14	20	W0TNL0	010009	O
15	30	0RDA0N	300020	AR
28	50	M000TD	042100	ET
26	20	L0R00T	020410	T
18	150	0N0ARQ	908000	AR
4	50	NEXGRW	000000	GR
27	30	Q000XD	094200	D
13	10	LXNE00	000083	E
17	80	0D0EGL	304000	EGL
26	20	0Q00RT	803900	ET
30	150	N000TR	098400	TRL
13	10	0DNAT0	800001	-
28	50	W0R0G0	020903	G
25	10	QLG000	000894	T
18	150	QAG0R0	000308	R
3	30	WEDMGR	000000	RE
1	10	DEWGNT	000000	E
27	30	00L0XW	210800	XT
4	50	AGMXDT	000000	DX
2	20	MQRGAN	000000	ET
17	80	0QDG0R	800020	RD
29	80	0X0ET0	409003	TE
5	80	RNGEMA	000000	EM
16	50	RQ0T0G	002080	GT
15	30	A0TX0E	040090	EW
14	20	0TEG0X	100020	G
6	150	ENGWRD	000000	WD
26	20	0XE00W	300280	WD
18	150	LXA00D	000320	ALD
29	80	E0Q00X	080310	QX
3	30	DXGANW	000000	GE
2	20	XRMLQT	000000	-
6	150	GTRWMD	000000	RMG
5	80	XRAWGE	000000	AG
14	20	TER00W	000180	RW
15	30	0QT0AL	100400	TL
17	80	Q0A0NT	080400	ATM
30	150	0NT00X	100230	AX
28	50	0N0XW0	402001	L
25	10	0N0W0E	104090	-
1	10	AREWTL	000000	-
4	50	TDRQLM	000000	RM
16	50	XA0N0G	003090	GW
13	10	GLX00M	000390	-
27	30	0TX00D	800930	X
5	80	TMQWLG	000000	WLT
29	80	NE0T00	002093	TE
28	50	E00AN0	013009	NA
14	20	RGL00X	000840	G
17	80	RAL00X	000310	LX
16	50	00ADMN	230000	ND
1	10	GNQEWX	000000	-
30	150	00WQ0N	940080	WN
3	30	RQTEXM	000000	EX
27	30	R0DQ00	040089	DG
6	150	ETGNQM	000000	GM
2	20	ERGDAM	000000	R
13	10	0ADLQ0	200009	-
18	150	WXRT00	000084	RW
4	50	ANTXLR	000000	TR
26	20	0XN00T	900420	R
25	10	ELR000	000834	-
15	30	QG0L0M	004020	LM
18	150	EAQG00	000018	GT
16	50	NR0G0D	004010	GN
6	150	GENTXL	000000	NTL
14	20	0DME0G	100030	EG
29	80	R0M0W0	040208	WM
30	150	0Q00TW	402300	WT
17	80	0T0NMQ	809000	EM
13	10	ERTL00	000012	-
2	20	QELWAR	000000	W
25	10	0WL0A0	400309	-
4	50	MDLNER	000000	LEM
26	20	0XWL00	800034	A
28	50	00L0AQ	980200	LA
15	30	0AL0EM	400300	ML
3	30	DAQMLR	000000	RQ
27	30	0T0E0G	402080	GE
5	80	AQGEND	000000	GE
1	10	WMQREX	000000	F
17	80	0MLGX0	400002	GLT
15	30	GA00LD	002100	G
1	10	GQDXER	000000	-
3	30	NXEGLA	000000	GA
6	150	WTQGLD	000000	GLD
30	150	M00NR0	039001	NRD
4	50	QTLDWA	000000	WLD
25	10	0X00QL	401200	-
14	20	N0DE0X	020040	E
28	50	LX000G	004310	TG
16	50	0QA0MR	400100	MRT
2	20	XAQMTD	000000	M
5	80	GTLANX	000000	NAL
13	10	A00GXE	014000	-
27	30	X0GN00	030028	NE
18	150	ER00NG	008100	NRG
29	80	0E00LW	903100	WLT
26	20	0Q00GL	804900	G
15	30	LXR0D0	000403	RD
25	10	NT000W	002390	-
5	80	NQATER	000000	AR
27	30	0DWL00	300018	AR
3	30	WALGEM	000000	GL
29	80	D0NE00	020043	N
6	150	QMRDWA	000000	RWA
13	10	00MRTE	910000	-
16	50	QX0G0R	009030	RT
2	20	RMXDEN	000000	A
14	20	0GT0LR	300400	R
18	150	XGD00A	000290	AD
17	80	MN0XT0	008004	XT
26	20	000GLX	182000	T
28	50	00QL0A	430080	QAT
1	10	LTXGNW	000000	G
30	150	0WM0Q0	800304	MW
4	50	WDRXEG	000000	REG
5	80	QTELXN	000000	ELN
25	10	M00AW0	048001	-
27	30	0EA0W0	100908	AW
6	150	XARTMW	000000	RWM
28	50	W0GT00	010093	G
26	20	LW0T00	002043	R
29	80	0RN0X0	300809	NX
15	30	R00XME	018000	X
17	80	LG00ME	009400	MLE
3	30	EWDQNM	000000	DE
18	150	EWRM00	000081	RWE
2	20	EWGDAM	000000	E
30	150	WER000	000329	RWM
14	20	0NER0A	100040	E
1	10	EAGTLQ	000000	-
13	10	LQ0TN0	009008	-
16	50	M00RLN	092000	ML
4	50	QLGDRM	000000	QLT
27	30	D0LA00	020093	LE
30	150	T000WE	019400	WE
14	20	0NXGE0	400003	WE
26	20	0TE00M	200890	F
3	30	GDXNWQ	000000	GH
15	30	N0ME0T	090040	E
16	50	0Q0EAM	804000	EM
18	150	X0REW0	080004	ERW
4	50	DMRAXE	000000	RA
17	80	WL0A0E	002030	WE
25	10	N0G0A0	010908	-
13	10	RM0EA0	001003	-
2	20	XWAQNE	000000	R
29	80	GQ00X0	004803	XT
5	80	NMEXWL	000000	XW
1	10	QAXRTM	000000	-
6	150	AQGRLM	000000	GLM
28	50	0GWX00	200089	WT
30	150	L000RE	038100	RE
3	30	QRANTL	000000	E
13	10	0A0LGD	408000	-
28	50	0G00XM	304100	GM
2	20	RMWTQX	000000	G
4	50	AEMDWR	000000	RW
25	10	0A0NW0	109004	-
5	80	RTNWXG	000000	WG
1	10	GDXQWM	000000	-
17	80	QA0LG0	004009	EGR
16	50	MWE0A0	000903	EM
15	30	E00TWD	084000	TE
6	150	ARWDLG	000000	LGD
27	30	00WLQ0	840001	L
26	20	0XD00L	900810	G
14	20	XG00ET	002400	G
29	80	X00W0D	084020	W
18	150	N0ADX0	030004	XTE
26	20	AW000X	009120	M
6	150	TWEMNX	000000	ME
13	10	QX00RL	008900	-
15	30	M0G0LE	090400	GL
16	50	00NQMX	310000	MX
1	10	RELMXD	000000	-
5	80	TDRLXW	000000	RWL
27	30	R000TG	023800	RG
3	30	DETNQG	000000	GN
17	80	0RG0WA	300400	WG
14	20	0R0WQG	901000	G
30	150	00GW0N	130020	GNW
2	20	MQALED	000000	M
25	10	0AQ00X	200490	-
28	50	X0G00D	090320	GN
18	150	00LNDW	490000	WL
29	80	WL00G0	008309	LM
4	50	DLGQNR	000000	GR
4	50	LEARGT	000000	AR
5	80	ERGAXN	000000	ANX
13	10	00MTND	130000	-
14	20	0GDNE0	900003	E
15	30	W0NX0D	040090	X
26	20	E0DR00	030048	E
17	80	0G0NLD	902000	ML
18	150	WQL00R	000410	L
27	30	0L0N0Q	201040	-
25	10	0MD00W	200480	-
16	50	0GDQT0	200009	D
3	30	NALRXW	000000	R
29	80	R0Q00M	080230	QM
28	50	R0D00E	040810	DE
6	150	DMRTGN	000000	RN
2	20	DGAERT	000000	E
1	10	DLTXRE	000000	-
30	150	MG000D	004180	DM
28	50	N0M0D0	020108	M
1	10	TMXARW	000000	-
25	10	E0NT00	080024	-
27	30	E0GN00	080093	N
15	30	00TNLR	410000	NL
6	150	EMQTLR	000000	TLR
29	80	00AM0D	380090	ME
3	30	ETLQMD	000000	DL
26	20	00TE0R	120040	R
14	20	RGQ0M0	000201	ET
18	150	0GAM0R	400010	MRT
13	10	LWA0E0	000108	E
16	50	0QXWE0	900008	WE
17	80	AG0WR0	009003	WRT
30	150	00NQ0G	130020	NRG
2	20	MGAQTN	000000	-
4	50	XWGTMN	000000	GNT
5	80	TDAERQ	000000	ART
17	80	DNL00M	000130	LM
18	150	XE0ML0	008001	ML
27	30	Q0RN00	040083	-
13	10	Q0ELA0	080003	L
1	10	QTNXME	000000	-
3	30	ETMNWD	000000	EW
25	10	X0A00M	020480	-
14	20	L00MDN	029000	W
28	50	TR000N	002140	NE
4	50	LEMTDR	000000	TR
26	20	0WX0E0	100208	T
2	20	GDLAMQ	000000	L
6	150	XWLGQM	000000	LMG
15	30	LT0AR0	004009	ATR
16	50	T00ENQ	091000	ET
29	80	000DQM	892000	TM
5	80	DMNALX	000000	ADXL
30	150	0DG0M0	300809	GM
