# Supplementary material for: Components of Attention in Grapheme-Color Synesthesia: A Modeling Approach
Source: PLoS One. 2015 Aug 7;10(8):e0134456. doi: 10.1371/journal.pone.0134456 (PMC4529240; doi:10.1371/journal.pone.0134456)
Supplement: S1 Dataset — The data structure is explained in the file README.rtf. (ZIP) [file pone.0134456.s002.zip › cIS03-congr.dat]

540
22	50	B0FN0X	040080	X
31	10	R000SB	021800	-
34	50	0KFX00	100074	K
8	20	CKLBAR	000000	-
7	10	FNXSVK	000000	-
19	10	FSVR00	000037	-
36	150	0X0B0H	401070	HN
23	80	F0S0LN	070400	NLF
24	150	VHCN00	000072	VHL
10	50	ASNCRX	000000	N
32	20	00AK0L	820030	-
9	30	SACKNL	000000	N
11	80	AHBSCL	000000	KLN
35	80	000HLF	348000	LN
20	20	FR0B0S	004010	-
12	150	ANFCHV	000000	VHLN
33	30	000NVK	142000	HN
21	30	CR0B0K	004070	-
34	50	000FNB	342000	R
23	80	VBL0X0	000802	VL
33	30	0HB00A	800170	O
20	20	CL00NF	003100	-
8	20	KBXNVF	000000	-
36	150	0VS00L	300210	SVL
11	80	SABFCX	000000	XSL
32	20	00X0NC	310200	-
7	10	FXSANH	000000	-
24	150	00BXSA	210000	AXLN
22	50	0KHFC0	300001	LN
21	30	N00FXH	024000	V
9	30	SCXLBF	000000	S
10	50	AKVCHR	000000	R
12	150	NHSVBF	000000	FVL
31	10	0NA0F0	800207	-
35	80	00FBR0	310004	RVL
19	10	0VFR0L	800030	-
20	20	LB0R0V	002070	-
12	150	FRSCNX	000000	CXLN
34	50	H000BX	032700	XC
31	10	B00A0R	043020	-
35	80	00RA0B	170080	ABLN
23	80	00SAHB	340000	BSN
33	30	0V0F0X	104070	N
36	150	00A0CB	380700	ABCL
21	30	0XAB0N	100070	A
32	20	BV00C0	004203	B
8	20	BVAFKS	000000	X
7	10	NSBVAF	000000	-
24	150	0SK0VA	200300	AVN
11	80	HKASBF	000000	HFL
10	50	NHCVKL	000000	KLVN
19	10	HV00CF	001800	-
22	50	FCLR00	000034	AFL
9	30	BANSVH	000000	H
33	30	R0F0H0	080307	H
11	80	KVAXNB	000000	BVLN
22	50	00HKAS	730000	SHN
8	20	ALBKRN	000000	-
21	30	0XSL0R	400070	S
10	50	KCHFRL	000000	K
31	10	AFN000	000183	-
35	80	S0B0R0	020104	SLN
36	150	0NFR00	200037	R
7	10	NBCSLX	000000	-
19	10	VK00RB	007200	-
24	150	K0SF0L	010080	LN
34	50	0L0KB0	807003	N
20	20	0F0CKX	302000	-
9	30	LBNCHR	000000	-
32	20	0KXS00	100027	-
23	80	0LHVB0	300004	NK
12	150	CALHRB	000000	LN
22	50	C0KA0B	080020	B
21	30	LFR00H	000130	N
23	80	CVK0H0	000402	VH
31	10	VBH000	000738	-
24	150	LFB00V	000180	VLN
19	10	NSA0F0	000407	-
36	150	X000SV	041700	V
20	20	00SNVL	480000	-
35	80	VR00X0	001207	V
12	150	FLKRXH	000000	LH
34	50	0A00XB	304700	B
32	20	0LF00K	100480	K
33	30	RVH000	000843	-
9	30	BLAXHV	000000	-
8	20	HFSVXC	000000	-
7	10	FVCABH	000000	-
11	80	VFNXSK	000000	KL
10	50	NRLBAH	000000	N
35	80	N00SR0	034008	S
23	80	N0AF0V	080070	VN
24	150	H0KX0A	030010	A
22	50	F0NV0X	070010	X
36	150	BVC000	000824	V
34	50	00FHS0	320007	H
7	10	LANCXS	000000	-
32	20	SH0F00	002087	-
11	80	NASVKC	000000	CX
19	10	0KV0RN	400700	-
31	10	0S0BC0	201008	-
21	30	KA00RS	001700	-
9	30	NALSKV	000000	S
10	50	ACBLFX	000000	K
8	20	KVLNXC	000000	-
20	20	0V0FHB	802000	-
12	150	FALBCR	000000	LR
33	30	XK00R0	007802	V
9	30	SLNXHB	000000	-
24	150	VHR00L	000310	LVN
36	150	HS0B00	008014	H
20	20	F0N0BA	040700	-
12	150	VFKXBC	000000	CVL
21	30	H00BLC	083000	H
23	80	A00VKS	084000	VK
33	30	N00K0F	013040	H
7	10	XHSFRN	000000	-
19	10	NAX00L	000130	-
11	80	BNLKSC	000000	L
31	10	000KXF	371000	-
32	20	0K0NX0	104008	-
34	50	X00C0B	073040	X
22	50	CSV0H0	000403	V
8	20	BSKHVA	000000	-
10	50	AXKFCR	000000	X
35	80	C0A0R0	070304	V
36	150	0B00SV	201700	VN
12	150	SKNRBF	000000	FNS
7	10	FCHKVX	000000	-
34	50	SRN000	000827	N
9	30	LCBNKH	000000	K
21	30	CR00SL	001800	S
33	30	X00SL0	072004	L
10	50	RCSXAB	000000	XL
22	50	0VNBS0	800003	S
32	20	BR0F00	001073	S
23	80	AHCF00	000018	N
11	80	BLRXCH	000000	H
19	10	00NRVF	830000	-
35	80	0FK00N	200410	NL
20	20	AF0VB0	001008	H
24	150	CVB0H0	000803	VH
8	20	VLFRNS	000000	-
31	10	X000RV	048100	-
11	80	NAHFVS	000000	VF
22	50	0LK0CH	700100	H
24	150	0LAX0C	200040	CL
12	150	SXBVRA	000000	VR
23	80	KRL00S	000840	LN
9	30	KFNLVB	000000	V
32	20	HR000N	008140	-
10	50	BHKVSC	000000	VL
31	10	0KN0S0	100704	-
21	30	HLRX00	000078	V
33	30	0SX0H0	400307	X
34	50	V00AL0	081002	A
20	20	0HBVX0	700003	-
8	20	ARNCFK	000000	-
19	10	00SHBL	140000	-
35	80	B00NR0	087004	NLR
7	10	RLKSNH	000000	-
36	150	0F0NX0	403007	N
33	30	0SF0H0	100207	-
22	50	HC0AX0	001003	A
34	50	LH0V00	008034	V
8	20	KSCHAB	000000	-
35	80	00F0VX	840200	VX
31	10	VNH000	000418	-
12	150	CKAVFH	000000	AVH
32	20	XB000S	007140	-
36	150	0AC0L0	800402	LCN
9	30	BFKCHR	000000	CL
7	10	XNAVLK	000000	-
24	150	X0HCL0	020001	HLC
11	80	NCXFRB	000000	FX
10	50	SCVNFR	000000	FN
23	80	LRBA00	000031	A
21	30	00BHRS	840000	-
19	10	AV0S0H	004070	-
20	20	00SHNL	710000	-
9	30	KRHLNC	000000	-
32	20	NA00F0	002301	-
33	30	0CV00L	100480	-
35	80	K0X00V	020870	VL
23	80	SX0CV0	003002	VC
21	30	SX0F0V	002030	-
24	150	VB0A0C	003080	A
34	50	00CR0F	840010	R
22	50	0H0KNF	802000	N
31	10	0SH0F0	100802	-
19	10	X0R0NK	020300	-
11	80	NSCLVR	000000	CVN
8	20	FKNABH	000000	-
36	150	0H00AC	102700	AC
20	20	CB0R0X	004020	N
7	10	AFNKCS	000000	-
10	50	SRAKHB	000000	VH
12	150	HXKFBR	000000	RX
24	150	0HXBS0	300001	B
33	30	ANL000	000831	N
19	10	V0LCF0	080002	-
32	20	AH000L	001740	V
8	20	KCBSAL	000000	-
20	20	0L0RAX	203000	-
34	50	00LSA0	370002	V
36	150	0C0R0S	207040	SC
23	80	0HV0KB	200800	VB
10	50	NVKHAB	000000	HB
11	80	FBARKL	000000	LK
12	150	VNFALH	000000	ALN
7	10	CSKXLB	000000	-
21	30	0NHSX0	100007	S
31	10	B0L0C0	030802	-
9	30	KALFBN	000000	F
22	50	NL0B0V	003080	V
35	80	R000LS	014700	L
10	50	LBKNXV	000000	V
33	30	VA000B	002730	V
31	10	0LB0R0	200803	-
8	20	AFRKSC	000000	-
7	10	CLBRXS	000000	-
23	80	00SCLF	280000	C
32	20	0K0XF0	302004	-
36	150	R00NV0	082007	NV
24	150	RFC00N	000820	CN
20	20	ANL0S0	000308	N
34	50	S0KN00	040071	NS
22	50	LSAV00	000017	A
35	80	X0R0B0	010203	-
21	30	A00VKL	082000	K
11	80	RLNKFA	000000	KL
19	10	X0CF0H	040080	-
12	150	CBSVNF	000000	VL
9	30	XNHFSC	000000	-
35	80	RB000S	004180	SN
34	50	LHK000	000832	L
11	80	FRKXCA	000000	A
10	50	BRFACS	000000	S
12	150	VFLNKA	000000	LAN
23	80	VACB00	000024	C
32	20	C00K0F	078020	-
33	30	0F00NR	304700	R
21	30	SL00NH	004800	-
24	150	0A0HCF	702000	FL
31	10	F0B00R	070120	-
7	10	ARKFHS	000000	-
9	30	RXNVHL	000000	-
8	20	ARBVHN	000000	-
36	150	0F0RA0	704003	A
19	10	0C0RLX	301000	-
20	20	RB0LF0	003008	-
22	50	0CRV0L	800030	V
20	20	C0N0FK	020400	L
19	10	R0SK0V	080040	-
11	80	BKHXCA	000000	CB
31	10	000BXF	732000	-
9	30	NVSLHR	000000	R
21	30	X00KRA	042000	X
36	150	N0KV00	030041	KN
34	50	000VNR	483000	V
33	30	F000VA	048100	N
23	80	0SLC0A	400070	A
35	80	0AK0H0	300201	H
12	150	XCHNFL	000000	FHL
7	10	ACVRNH	000000	-
22	50	0XHK0V	400010	VH
8	20	LKNASV	000000	S
10	50	AHVBRC	000000	X
32	20	S00N0L	073010	N
24	150	0AHVX0	100007	XV
7	10	SRCXFN	000000	-
19	10	0BKXA0	200008	-
32	20	B00FR0	037002	R
9	30	BAHVCS	000000	V
11	80	HFCKRB	000000	K
33	30	N0S00K	040780	C
22	50	XHRB00	000072	V
21	30	00KVAB	480000	K
12	150	BFVNXA	000000	NXL
8	20	ANSXHF	000000	N
36	150	B0NS00	070018	S
20	20	F0VR0K	040020	R
23	80	V0N0LH	010700	NL
35	80	0SFB00	400031	N
10	50	FCSVBK	000000	V
34	50	000CXS	847000	X
31	10	00XNK0	710008	X
24	150	00LKAN	420000	A
19	10	LS00XK	007300	X
22	50	B00FXK	031000	-
34	50	0A0B0H	308040	A
36	150	F00LN0	048002	LN
21	30	0FLA0V	200010	A
35	80	0SR00A	300820	NA
9	30	ASRNKX	000000	K
7	10	SAVFBR	000000	-
10	50	FAVBLC	000000	L
31	10	F0RH00	020031	-
23	80	ASKR00	000087	V
8	20	KLVXRS	000000	R
32	20	X00K0F	021040	A
12	150	VNCRHB	000000	BH
24	150	FB0A0L	003010	AL
20	20	B00NKV	031000	K
33	30	H000CA	071200	N
11	80	LBRSHA	000000	A
34	50	0SRX00	200078	X
9	30	SVARLB	000000	L
7	10	LKRXAC	000000	V
19	10	H0SN0K	030010	-
20	20	0FLHR0	200003	-
12	150	KSCLNX	000000	LN
11	80	XLBRSK	000000	SR
21	30	HSNC00	000084	-
35	80	L0HN00	010072	H
31	10	BHF000	000721	-
33	30	SH00K0	004201	K
8	20	KFRLCV	000000	-
10	50	FRAVNC	000000	V
23	80	RH00NL	001800	L
36	150	0V00CX	704800	XL
24	150	FC0V0B	008070	B
32	20	F0B00A	040370	-
22	50	VKL0S0	000204	A
33	30	XH0N00	002071	-
32	20	0L0HX0	208001	-
11	80	VFRLSA	000000	LS
19	10	RH0NL0	002008	-
23	80	K00RBC	028000	B
34	50	0B00FN	103400	F
21	30	LCA00H	000180	A
9	30	XVFCBL	000000	C
35	80	A00HB0	072004	B
31	10	0N00KF	701300	-
10	50	ANLHSX	000000	S
8	20	RKBFVS	000000	N
7	10	BSLXVK	000000	-
24	150	0NVBA0	300002	AVN
36	150	BL0V00	007018	VN
12	150	KSHARF	000000	F
20	20	RBF00H	000720	-
22	50	HS0NC0	004007	C
11	80	SXRNCA	000000	A
21	30	VB0K0N	002040	V
35	80	000KCX	721000	X
9	30	AKXRHV	000000	V
22	50	0KR0BL	700800	L
20	20	RX0VC0	002001	V
19	10	0C0AXL	803000	-
31	10	X00C0A	042010	-
8	20	LBFVSR	000000	-
32	20	0X0S0F	301080	-
36	150	0B0A0X	108070	X
12	150	CASFNL	000000	NKL
33	30	A00L0V	074010	K
24	150	A00CBS	023000	SC
7	10	LXHSAR	000000	-
34	50	0SC00H	200430	V
23	80	S0BK0F	020030	FS
10	50	NSKLAC	000000	SC
12	150	SXCRVA	000000	VR
35	80	AC00R0	002408	RV
21	30	0FLA0B	400010	V
11	80	CAKSNF	000000	FS
23	80	0K0ABS	704000	RS
8	20	RKNFCA	000000	-
9	30	ABRLHS	000000	H
24	150	0B0ARV	108000	RV
22	50	R00FKX	012000	K
10	50	ABKNSR	000000	R
32	20	XNB000	000317	X
19	10	VXF0C0	000107	-
33	30	HAN000	000183	-
34	50	AS00V0	007102	V
20	20	0RX0NC	700400	-
7	10	CBNFVX	000000	-
31	10	0L0V0H	207010	-
36	150	L00RC0	031008	CR
36	150	00LN0F	270010	NF
7	10	BFALNH	000000	-
20	20	AK00HR	004800	-
33	30	K000LV	083200	-
32	20	F0AX00	080027	-
8	20	LKBARN	000000	-
10	50	NFBXAK	000000	X
12	150	VXLSHA	000000	SH
23	80	00HFCV	870000	FC
35	80	00AC0F	380020	CF
31	10	000CBN	418000	-
34	50	H0VX00	030021	CV
19	10	NHBX00	000014	-
24	150	A00BVF	031000	VFH
21	30	0XSB0C	400020	B
22	50	0X0KFC	308000	F
9	30	LFNASV	000000	V
11	80	ALSKVN	000000	CK
23	80	00FHAN	720000	A
20	20	0HS0KN	700800	K
22	50	0XV0SB	200100	S
19	10	0HLBC0	200008	-
33	30	000FLV	428000	-
35	80	0K0XA0	804002	AX
8	20	CKNXRL	000000	-
21	30	V0C0RB	010800	R
10	50	XSNHAB	000000	A
34	50	0KXL00	300018	LN
12	150	XSARCN	000000	RC
9	30	SRNAXB	000000	X
36	150	000VKA	817000	VK
7	10	SNARFH	000000	-
11	80	NVKXBR	000000	XL
24	150	FVA0X0	000402	XV
32	20	0BL00V	400270	-
31	10	0F0KB0	104003	-
32	20	A000VH	078200	V
19	10	0C0LHX	204000	-
35	80	K00X0S	038040	X
23	80	0XBFN0	300007	FH
21	30	R0V0CX	010800	X
33	30	0H0BK0	408001	F
11	80	NCVRSL	000000	R
8	20	KRVCXA	000000	-
12	150	FRACNB	000000	CN
22	50	00NSLR	240000	SL
9	30	AXSRHB	000000	S
24	150	0FK0SV	200800	VFN
34	50	00HN0F	140080	F
36	150	RNV000	000238	V
31	10	H00CA0	037001	-
20	20	0R0CAF	107000	-
10	50	CBHNVR	000000	V
7	10	FLCNXH	000000	-
9	30	KLBRVX	000000	-
31	10	000NXA	831000	-
10	50	XRCHVK	000000	K
20	20	0KRV0S	800020	-
34	50	HL000B	001470	B
35	80	V0LF00	010028	FKL
36	150	A00VR0	018004	VR
19	10	00VAKF	270000	-
8	20	SKLXFH	000000	-
21	30	0CAXF0	200003	A
24	150	VC00XL	002400	XL
12	150	SFCLBA	000000	LAC
7	10	RBCSLN	000000	-
23	80	FKL00H	000210	H
22	50	VFA0C0	000803	L
33	30	FB000K	002840	K
32	20	L00H0A	071040	-
11	80	RLVSKC	000000	KCS
32	20	0K00RV	401800	-
23	80	R0S0AV	070100	A
12	150	KCSBFR	000000	FB
10	50	VACNSB	000000	SN
33	30	R0N0A0	010308	A
9	30	ASCBKN	000000	K
7	10	HSFBVR	000000	-
31	10	N00SC0	013002	-
34	50	F00HK0	024008	K
19	10	LHB0A0	000401	-
22	50	AL00XC	007100	X
35	80	K0B0V0	070801	V
36	150	RC00X0	007301	X
20	20	F00HAV	038000	-
8	20	LXKSRA	000000	R
11	80	XKRLSF	000000	LSN
24	150	0X0VSR	107000	VL
21	30	B00NCR	047000	N
36	150	H000FK	043100	FN
8	20	HBCFXN	000000	-
12	150	SAXRCK	000000	CR
22	50	LCB0X0	000402	X
19	10	SR00FN	008400	-
23	80	KN0FX0	007003	F
35	80	K0S0X0	080302	X
33	30	F000XL	043100	L
31	10	0NF0K0	700203	-
34	50	N00FH0	021008	F
7	10	VSCNBX	000000	-
20	20	CF00NA	002100	-
10	50	RHFLBA	000000	LB
32	20	0NL00A	200710	-
24	150	0VCK0B	200040	B
11	80	VLNXBK	000000	BN
21	30	0X0CKA	207000	K
9	30	HKVSCA	000000	S
10	50	KFSLCV	000000	CL
12	150	AXBFKV	000000	FKV
33	30	00B0KC	370800	K
36	150	000AKH	183000	AKN
22	50	B0LH0N	070030	N
34	50	N000FR	047100	K
19	10	00CXLA	180000	-
32	20	00K0BL	210400	A
9	30	FBCVXN	000000	X
31	10	00L0BS	320100	-
23	80	VNLH00	000021	HV
11	80	LXCVBR	000000	VB
7	10	KACBVN	000000	-
35	80	0NH00X	800470	C
21	30	00NVBS	410000	B
20	20	XA0NB0	002003	-
24	150	0FKA0R	100080	AK
8	20	LKVHFN	000000	F
19	10	0SKV0L	800030	-
9	30	ACXKSN	000000	S
7	10	NHFXAL	000000	-
24	150	LXFC00	000028	C
11	80	XSKCFL	000000	FC
36	150	V0X00N	040830	XN
22	50	KF0S0X	004020	NX
20	20	0B0CXN	402000	-
23	80	K00XRS	078000	XR
33	30	S0AN00	020083	-
8	20	ALKFXV	000000	X
12	150	SACHXL	000000	HX
21	30	0RA0NS	700200	F
34	50	A00LC0	028007	LC
32	20	00N0LB	340700	-
35	80	A0F0H0	080403	F
10	50	RXKFVN	000000	FK
31	10	00L0KH	320400	-
35	80	B0AN00	020037	N
7	10	VFXSBH	000000	-
24	150	XVAK00	000087	A
8	20	SLKHRV	000000	-
36	150	VA00X0	002304	V
23	80	00XBHK	420000	K
31	10	0LR00B	100740	-
22	50	FV00BA	003800	A
32	20	L000SH	043100	-
21	30	0CK0NH	400800	-
10	50	HNSKCX	000000	X
19	10	SV0A0B	002040	-
34	50	0BL0C0	200703	C
12	150	HVXALK	000000	ALN
11	80	VRXLNS	000000	SX
33	30	F00C0L	018040	-
20	20	B00LRV	074000	K
9	30	XRABFS	000000	S
