# Supplementary material for: Components of Attention in Grapheme-Color Synesthesia: A Modeling Approach
Source: PLoS One. 2015 Aug 7;10(8):e0134456. doi: 10.1371/journal.pone.0134456 (PMC4529240; doi:10.1371/journal.pone.0134456)
Supplement: S1 Dataset — The data structure is explained in the file README.rtf. (ZIP) [file pone.0134456.s002.zip › cIS03-incongr.dat]

540
1	10	SVCBAH	000000	-
5	80	FNVKCS	000000	SO
6	150	LHNKVC	000000	KLV
18	150	S00BAF	073000	L
13	10	N0HK0X	020040	-
17	80	R00BNA	027000	RL
14	20	FAR00C	000140	-
2	20	KFRLXV	000000	-
28	50	RK000X	003840	L
29	80	000XRB	423000	X
27	30	A0S0X0	080307	NL
25	10	0LS00B	400810	-
3	30	NAXHVC	000000	ON
15	30	SHX00F	000830	KL
26	20	0CX0L0	100704	-
4	50	CSNXBL	000000	LN
30	150	L00HC0	073002	NL
16	50	R00VCS	072000	SNL
28	50	0LSN00	100023	LN
27	30	0V0FN0	204003	V
1	10	AHBKXC	000000	-
14	20	KF0R0C	003010	N
3	30	VLCNBS	000000	V
5	80	LVKRBF	000000	FVL
6	150	FRNBLA	000000	ANL
15	30	0AXH0V	400030	V
17	80	0LBN0S	800030	SNL
30	150	0LN0F0	400703	FVN
26	20	V0B0S0	040703	V
25	10	00H0XF	210300	-
18	150	VR00KH	004800	VHK
2	20	XFSBHN	000000	-
29	80	F0CB00	020047	FLN
16	50	C0BN0F	020030	NK
13	10	0SBXH0	300007	-
4	50	LVFBXH	000000	VLN
13	10	VS0HC0	007001	-
25	10	00RXH0	830004	-
18	150	VLN00C	000340	VLN
5	80	CFRNVH	000000	RV
4	50	KNVRLX	000000	LVN
6	150	ABVRKN	000000	NVKLN
26	20	LKH000	000731	N
3	30	RVNXFS	000000	SN
1	10	KLBCVH	000000	V
14	20	V0H0KC	020800	L
27	30	0BVS00	200017	S
2	20	KSCXVA	000000	-
29	80	VC00L0	001208	LON
15	30	LXF0B0	000702	N
30	150	00N0LH	870100	LNH
16	50	RNFH00	000041	-
17	80	C0F0NH	010200	HLN
28	50	0B00FS	104700	FSL
4	50	KSRVCA	000000	V
30	150	VF00B0	008701	VBN
28	50	H0B00A	030480	H
15	30	K0N0BS	030400	SN
17	80	VH00LA	001700	AVN
29	80	000KBA	742000	AB
1	10	AFVRBK	000000	-
13	10	SFR00A	000420	-
5	80	BSNHAL	000000	LN
26	20	AKN000	000318	N
25	10	00C0NL	130200	-
2	20	CRVAKN	000000	-
3	30	BXHLVN	000000	V
27	30	0B0XL0	407003	L
6	150	AVRBNH	000000	HNK
18	150	RBHC00	000013	CN
14	20	0RBL0N	800070	-
16	50	CV0L0H	001020	V
15	30	FV0CA0	001004	A
2	20	HLXBSC	000000	N
3	30	FBVXHN	000000	-
13	10	0N0LXC	401000	-
5	80	FKXRNL	000000	L
16	50	0XHFK0	200003	HK
30	150	00CX0S	840030	CLS
14	20	X0NBH0	040007	-
29	80	CR000K	007420	-
1	10	XLFSCK	000000	-
4	50	LRFHCX	000000	X
18	150	LVF00S	000730	VLS
25	10	FCS000	000742	-
17	80	0L0FAK	704000	KL
28	50	00SC0R	280030	H
26	20	0B0N0L	304020	-
6	150	CFANKL	000000	LC
27	30	R00XH0	071003	H
4	50	NCXAVS	000000	V
27	30	K00CR0	034002	N
3	30	CNVSBL	000000	SN
13	10	0SL0XF	200400	-
29	80	C00AR0	072001	-
16	50	NXC00B	000170	B
6	150	LCFSVN	000000	SVNL
18	150	FCRS00	000028	R
30	150	VS0A00	007012	VN
5	80	BLASKX	000000	XN
14	20	LXKC00	000028	-
28	50	00V0SX	740800	XV
15	30	A0KXC0	040007	X
25	10	00SR0B	830070	-
1	10	LAVXRK	000000	-
2	20	LNBFSR	000000	-
17	80	B0C0VH	070200	HVL
26	20	C0NK00	040012	-
6	150	KXNSCR	000000	RC
14	20	0VRCL0	800003	S
26	20	XC00K0	003701	R
30	150	00FX0H	780040	H
4	50	HRAVLK	000000	LH
16	50	0ALR0K	100030	KL
17	80	S0HC0B	080030	HLS
29	80	00FS0H	140070	HL
2	20	SLNHCK	000000	-
18	150	SRBH00	000074	HL
5	80	ACHSXV	000000	V
27	30	0LRS00	800012	L
28	50	0BA0X0	200301	N
3	30	LKFRCN	000000	H
13	10	XS00CA	008200	-
15	30	0R0XLB	108000	-
25	10	00X0HB	320700	-
1	10	CKFXLV	000000	-
27	30	V0A0X0	030801	V
28	50	LNF000	000427	L
3	30	NSRBLF	000000	L
6	150	RAKCLB	000000	LBC
16	50	B0RH0X	030070	L
25	10	0NS00B	700140	-
17	80	00HXSL	730000	LS
4	50	NRLVFS	000000	FV
5	80	FNLCXB	000000	XL
13	10	F0LSB0	070008	-
15	30	00NHCR	730000	H
18	150	CV0X0A	001030	AV
26	20	0AH0S0	800702	H
30	150	0NS00F	700180	FL
14	20	0HAB0K	200030	N
1	10	BVNHKL	000000	-
29	80	R0F00H	040820	H
2	20	HLRBCK	000000	C
15	30	B0CV0R	040080	V
30	150	B0LX00	080027	V
2	20	ANXVSK	000000	V
6	150	VBLKCH	000000	LH
25	10	ARL000	000721	-
4	50	XCLBAN	000000	N
26	20	00SVA0	240003	-
3	30	BSLCAF	000000	H
14	20	V0FRL0	020008	-
13	10	N0V0KB	020700	-
18	150	VK0CA0	002008	A
17	80	H0BK0A	010040	N
5	80	LSCKFN	000000	F
1	10	AXRSFB	000000	-
29	80	X0LN00	040038	N
27	30	0F0NL0	302007	N
16	50	R0H0CK	080400	A
28	50	0KN00R	800320	N
27	30	K00RS0	081003	S
16	50	0LB0NX	700100	H
25	10	0C0RB0	708002	-
13	10	0VLAK0	300007	-
26	20	000XKV	174000	-
15	30	KH0CB0	002003	H
5	80	NVRSFC	000000	CN
6	150	LRBSKF	000000	SFL
29	80	0L0A0C	703020	A
1	10	AHBCXR	000000	-
18	150	ARL0H0	000702	L
17	80	C0V0NH	040800	V
4	50	NLKXSR	000000	S
28	50	0K0BS0	208001	-
14	20	RX0NH0	007008	-
30	150	VX00H0	007401	A
2	20	VNRKLC	000000	-
3	30	LXHFRV	000000	-
29	80	F0NR00	010028	-
17	80	0XSA0K	100030	KVL
13	10	N0KBL0	080002	-
6	150	LBAKRV	000000	V
3	30	FXLHAK	000000	H
25	10	K0C0V0	030802	-
26	20	F0XN00	080031	N
1	10	BLHSNA	000000	-
27	30	A0FC00	020081	C
14	20	FCA0V0	000807	V
2	20	CNHXBR	000000	-
18	150	00ACLV	380000	LCNV
28	50	0FX0S0	800307	V
30	150	0B0VC0	703004	CN
15	30	0VCL0F	100030	-
16	50	CABR00	000038	R
5	80	BAKFHX	000000	HX
4	50	XRCFNK	000000	XN
16	50	A0BNH0	070004	N
3	30	BLRCKH	000000	C
6	150	XKRBNF	000000	N
28	50	BK00R0	001802	R
4	50	NLFRXC	000000	N
18	150	SAN0K0	000108	NC
5	80	XLVKRS	000000	SVL
25	10	HNV000	000732	-
26	20	BN0F00	004018	-
1	10	LNVHXA	000000	-
13	10	V0BNF0	010003	-
27	30	00XLA0	310007	N
30	150	F0HA00	070082	A
29	80	NR0L00	004081	L
17	80	0XB0SN	100700	NL
14	20	R0AH0X	040030	N
15	30	C0A0KR	030100	K
2	20	ACRKFL	000000	-
6	150	RLSNKV	000000	NKL
14	20	X0FV0S	070030	V
5	80	BXRKAH	000000	A
30	150	B00R0F	042030	F
17	80	XRC0N0	000308	NC
27	30	LB00X0	004701	X
25	10	000FNH	312000	-
18	150	0HBC0K	300070	BKL
4	50	XKVCSF	000000	CS
1	10	VLCXHF	000000	-
2	20	BRAFCN	000000	N
28	50	00VK0S	740030	SN
29	80	NA000R	001380	NL
3	30	KSVFNA	000000	V
15	30	CSR0N0	000704	-
13	10	SF0K0H	007020	-
16	50	S0KR0L	030020	L
26	20	SNL000	000821	N
30	150	0C0H0V	203010	VN
5	80	SKARVH	000000	VH
13	10	CKLS00	000031	-
6	150	CKXVSF	000000	F
2	20	BLRSCK	000000	S
1	10	KHNVSX	000000	-
27	30	B0H0R0	070108	-
3	30	BKANRS	000000	S
17	80	VNF0K0	000204	N
26	20	0KBL00	200014	-
18	150	0VHRS0	700002	-
16	50	FXKR00	000047	V
4	50	FASKRX	000000	S
25	10	X00K0S	013070	-
28	50	CV00K0	003704	V
29	80	0X0R0B	107030	R
14	20	KFH0N0	000208	N
15	30	0ALH0X	100020	N
16	50	VS00AF	003200	A
18	150	AN00XC	002800	C
17	80	N0S0LF	070100	LN
5	80	RSVFBH	000000	VF
26	20	0NV00L	700140	V
27	30	0F0H0A	807030	N
25	10	L00CN0	037002	-
13	10	B0NL0H	020030	-
14	20	00LBAX	780000	-
1	10	FRLHSX	000000	-
29	80	SH0N00	001078	S
3	30	VCFNXS	000000	C
6	150	HFNSVK	000000	NK
28	50	A000LV	023700	VL
2	20	XFRSKH	000000	S
4	50	RBNHLA	000000	N
30	150	000KBH	438000	HB
15	30	A0XBF0	030002	FN
16	50	CN0S0F	002080	S
2	20	NRKABC	000000	-
30	150	X0C0F0	010704	FN
1	10	FSNALX	000000	-
6	150	RLCSVH	000000	VS
27	30	AB00F0	004802	F
13	10	RA0L0V	001040	-
29	80	N000LV	028100	LV
25	10	SK000N	001340	-
18	150	C0V0FB	030100	FC
28	50	00R0XA	380200	X
14	20	0BCH0F	400020	H
17	80	X0H0NB	080300	N
5	80	CAXBHR	000000	H
4	50	NHSFCA	000000	C
26	20	SH0V00	002038	V
15	30	VX0AK0	001002	A
3	30	LHCSVX	000000	V
29	80	00NKS0	830007	SN
16	50	HBN0L0	000403	LN
2	20	XVNBKR	000000	S
4	50	FCVRNL	000000	N
27	30	00S0KF	270300	N
17	80	HVB0A0	000407	A
6	150	NBLCKR	000000	KC
26	20	NB000H	007830	3
15	30	H0FAK0	080004	A
18	150	HS0R0X	008030	R
3	30	HCSBRF	000000	N
1	10	CKNSBR	000000	-
25	10	0XAN00	300081	-
28	50	B000NA	043200	N
30	150	F0A0H0	040207	N
5	80	LCFBVS	000000	VS
14	20	0LX0AH	400300	L
13	10	X0VNL0	070002	-
27	30	C000KN	021400	K
16	50	A0FVH0	020007	H
28	50	000FSA	423000	H
25	10	CF0N00	007013	-
5	80	BXLFNH	000000	FK
2	20	ASXKHV	000000	-
29	80	XHC000	000387	V
4	50	LVXNSH	000000	N
17	80	0NS0BV	400200	V
6	150	LXSNCV	000000	VL
26	20	VB00A0	001402	V
14	20	N00CXA	018000	N
13	10	0BHSA0	300008	-
30	150	0S00AN	203100	A
3	30	SHFKNB	000000	N
18	150	VLR00X	000310	X
15	30	KV0CN0	007003	-
1	10	ACLHRS	000000	-
3	30	RVSNAK	000000	-
18	150	0HRCN0	300004	CN
26	20	S0K00N	070340	A
5	80	BALNKS	000000	KN
14	20	RLAX00	000023	N
27	30	0K0CA0	801002	A
15	30	B0SV0K	030010	V
1	10	VNBFKA	000000	-
13	10	XCH00R	000740	-
2	20	XRVBAL	000000	-
16	50	0L0NAX	401000	A
28	50	00CA0H	710040	A
30	150	HCR000	000318	N
17	80	SX0CB0	001007	-
29	80	0X0R0A	702080	A
25	10	L00XB0	047002	-
4	50	SCFKNB	000000	S
6	150	VAFCHK	000000	K
13	10	00FRAS	870000	-
14	20	AR0SN0	004008	-
28	50	0CA0H0	200708	V
27	30	L0H00N	010380	N
26	20	00AC0X	810020	-
6	150	VFSCLH	000000	LH
16	50	0V0RBC	801000	C
30	150	0S0R0X	301020	X
4	50	NVLBHC	000000	C
17	80	0LCB0S	100040	S
5	80	LHRSKC	000000	CK
29	80	000KRS	281000	SK
3	30	LRVHXC	000000	C
15	30	L0V0SF	020300	S
25	10	000HXC	231000	-
2	20	RSAXKV	000000	V
1	10	FBKXSA	000000	-
18	150	A00XNS	038000	NXS
5	80	NVAXKH	000000	NKH
25	10	0S0LX0	304007	-
17	80	K0R0BS	020300	RS
3	30	HNRXFK	000000	-
28	50	0F0B0X	701030	R
16	50	0CLAX0	800004	X
6	150	LKRBSC	000000	SC
29	80	LH00N0	002807	H
27	30	RF0V00	004013	V
1	10	XCHABK	000000	-
18	150	L0XS0N	070040	R
14	20	B0HA0K	020030	-
4	50	VLNSAR	000000	R
30	150	0BA0H0	400102	HV
2	20	BSFCRN	000000	C
13	10	H00CFK	083000	C
15	30	0LRH0F	300080	H
26	20	0B0SF0	307004	F
5	80	BRXFKS	000000	FK
13	10	RLA00C	000210	-
3	30	XLVCFA	000000	C
18	150	AS0L0X	007040	L
14	20	0ALN0V	100070	N
26	20	XF00C0	002703	-
25	10	LFX000	000874	-
30	150	SB0F00	008037	F
6	150	CNFHBX	000000	FBH
16	50	0LVC0H	700010	CN
28	50	0FVH00	700024	VH
1	10	BFANCR	000000	-
29	80	F0AL00	020078	C
2	20	CLRBNK	000000	N
27	30	L000CR	072400	C
17	80	F00RBH	038000	H
4	50	ALBKNC	000000	C
15	30	0XRNS0	300008	N
30	150	CA00S0	003107	C
27	30	00F0BL	230700	-
29	80	0FAH00	200083	HV
17	80	F00XSL	074000	LS
28	50	N0C0X0	010708	X
6	150	CLNABF	000000	NFL
18	150	KRB00S	000730	NS
16	50	S00BNL	071000	LN
3	30	VKRHAL	000000	N
14	20	V0FX0N	030040	N
1	10	XCKSVF	000000	-
26	20	VB0N00	003018	N
13	10	L0KS0C	030070	-
25	10	F000XC	038400	-
4	50	RFLNHB	000000	H
5	80	VLKHNA	000000	NK
2	20	FCVLSK	000000	S
15	30	K00VFH	021000	K
5	80	RXSFKL	000000	SLC
25	10	F0A00H	020480	-
17	80	C0RHF0	040003	HF
3	30	VNHCKS	000000	-
26	20	00S0VR	410700	V
6	150	ASLRFH	000000	FR
13	10	HN00VR	001800	V
14	20	SLBX00	000048	X
4	50	RHBVNS	000000	VNS
28	50	00NB0L	240030	L
2	20	CFXAVL	000000	V
27	30	00KX0N	470030	N
15	30	00SHXF	420000	X
1	10	NFABCR	000000	-
18	150	CA0VN0	003007	VN
30	150	0N00HS	407800	NS
29	80	0KV0A0	400308	VN
16	50	00ALRN	870000	V
27	30	A0F0K0	040802	V
26	20	00F0CV	870300	-
15	30	0LVC0N	800070	V
17	80	SCK00H	000180	N
14	20	N0F0HK	080200	H
1	10	AFHCNV	000000	-
28	50	A00LC0	031007	A
25	10	H00XF0	082003	-
29	80	K000XH	081300	H
13	10	A0F0XK	070100	-
4	50	LSCXVB	000000	CS
18	150	SXLB00	000037	X
2	20	CBKSRA	000000	A
5	80	CKNXSR	000000	NC
3	30	CRAVFK	000000	X
16	50	C00AVL	073000	VL
6	150	NBXCRK	000000	KCR
30	150	R0FK00	080023	K
30	150	0B0H0V	201080	V
1	10	FNKHSC	000000	-
27	30	0HRN00	700024	N
6	150	ALFVRN	000000	VR
14	20	N0HFK0	070001	F
28	50	B00N0S	024080	N
2	20	LVHRFB	000000	N
13	10	KV0HB0	003008	-
25	10	0L0AX0	308007	-
18	150	0VK0RL	200100	RL
17	80	0FNVB0	200001	BV
26	20	0C0NX0	708004	X
5	80	KNLRXH	000000	X
29	80	VKF000	000213	V
3	30	SBFXHK	000000	X
16	50	H00ACR	048000	V
15	30	0SLFC0	200008	S
4	50	LVHRBS	000000	SN
17	80	0AXH0K	200070	K
18	150	0NBC0V	400030	V
4	50	NAXRFS	000000	FC
25	10	FAB000	000831	-
27	30	00VSX0	740002	S
28	50	R0H00V	030210	V
30	150	00SNA0	170004	AN
5	80	NVRFLH	000000	LN
2	20	RFBCLS	000000	L
13	10	0SL0BF	200100	-
16	50	0X0BRS	703000	N
1	10	NFAVKS	000000	-
3	30	KAVLCS	000000	LC
29	80	CK00H0	004703	H
15	30	0KCXA0	800007	H
14	20	XR0KS0	001002	N
26	20	V0AK00	040018	-
6	150	XAFCSK	000000	CS
28	50	0KCA00	800047	A
2	20	KLVSRX	000000	S
17	80	H0BA0K	030080	AK
13	10	0AF0BX	700400	-
14	20	SB00LK	007200	L
27	30	HV000A	007130	N
25	10	0NK0X0	100703	-
16	50	BL0RS0	004002	SR
29	80	00HF0V	240030	FV
4	50	FRVANH	000000	A
5	80	LARFKS	000000	FK
3	30	CFHKSV	000000	V
18	150	C0S0HK	070300	S
6	150	VHARKN	000000	RKV
26	20	0HR0X0	300107	K
30	150	X000BL	082700	BL
1	10	XSCKHB	000000	-
15	30	KS0R0F	007030	R
2	20	SRKHLV	000000	L
28	50	0FN00H	400310	H
25	10	00SA0K	140080	-
14	20	L0AX0N	030020	-
26	20	A000LH	084200	L
16	50	00SRVX	270000	V
17	80	0LRBN0	300001	NB
4	50	XACHLV	000000	N
3	30	FVRAXS	000000	X
29	80	0LRX00	800074	X
5	80	RSHNXF	000000	XH
15	30	F00BLV	074000	LN
30	150	BK000F	004720	FN
27	30	000BHR	734000	L
13	10	XAL00N	000140	-
6	150	HLSRFX	000000	FR
18	150	AB00HL	003700	HL
1	10	ABHSNC	000000	-
16	50	A0BLF0	020004	LF
29	80	0ALH00	200038	H
5	80	NRHCBS	000000	CB
15	30	0AV0BK	400700	H
3	30	XCKLHS	000000	L
25	10	00VS0C	130070	-
1	10	CBKSXA	000000	-
27	30	LXH000	000472	V
17	80	00RAFX	130000	AF
30	150	ALB000	000412	B
4	50	SRFNBC	000000	C
28	50	CV0A00	004031	V
14	20	0BFR0X	200070	H
13	10	LX00KA	001400	-
6	150	KRBHVN	000000	VN
18	150	L0H0VB	020800	V
26	20	000XKN	371000	K
2	20	FBRSNH	000000	S
