# Supplementary material for: Components of Attention in Grapheme-Color Synesthesia: A Modeling Approach
Source: PLoS One. 2015 Aug 7;10(8):e0134456. doi: 10.1371/journal.pone.0134456 (PMC4529240; doi:10.1371/journal.pone.0134456)
Supplement: S1 Dataset — The data structure is explained in the file README.rtf. (ZIP) [file pone.0134456.s002.zip › cIS04-congr.dat]

540
23	80	0MT0PK	300100	PXT
34	50	I000OT	042300	OT
32	20	IAN000	000154	P
10	50	NEAYOI	000000	AON
11	80	IGTEXA	000000	XTEA
33	30	00GOP0	340001	PG
22	50	MO0E0A	003040	AN
31	10	0IM00T	400130	P
24	150	X00MNG	031000	NGY
12	150	YOIANT	000000	ANTI
7	10	XGPOEY	000000	N
36	150	X0IP00	010024	PIK
9	30	YMNTGI	000000	NGL
8	20	OXKITG	000000	GNT
35	80	AT000K	002540	KIL
19	10	GX0N0E	007020	-
21	30	O0A0GY	050300	G
20	20	MOG0T0	000203	T
8	20	OEYKIX	000000	K
7	10	XEAIKO	000000	N
11	80	PGYIEX	000000	XEPT
32	20	0X0N0K	302040	-
10	50	EKMOGT	000000	ETG
23	80	T0M0GX	010700	MGNK
22	50	0EM0AK	500200	AKM
34	50	A0YN00	040073	A
12	150	TNKEOG	000000	GOK
21	30	G0I0EP	050700	PG
24	150	M0IXK0	050003	KIM
31	10	A00GI0	071002	P
35	80	0PNI00	300017	NI
33	30	GK00N0	005702	K
9	30	ENYIXK	000000	K
36	150	YM00A0	002103	AI
19	10	0Y0PAT	507000	A
20	20	GPEO00	000012	A
9	30	NIOPET	000000	PE
35	80	IG0P00	005041	P
33	30	00AOE0	530004	P
19	10	O0X0MI	040100	P
21	30	XG0N0E	001030	N
20	20	ET00MA	001300	M
36	150	0KG0X0	300201	GXI
11	80	GAPOTN	000000	PNT
31	10	00MTA0	120003	A
32	20	MA00G0	001702	G
8	20	TYAPGN	000000	GNP
7	10	NTOIGE	000000	G
24	150	O0ATN0	040001	AN
22	50	XG0Y0P	002040	NP
34	50	0A00MG	705200	NGP
12	150	XKTEMG	000000	MGET
23	80	X0AK0P	040070	APX
10	50	IOTGAP	000000	PNG
36	150	0YP00M	500310	MP
20	20	0MN0IT	300100	N
23	80	EAGN00	000045	GM
33	30	0NYG00	200045	AG
21	30	A0MYP0	010004	PM
7	10	MOAINY	000000	NG
12	150	OGEXTN	000000	EXTN
9	30	ETYAPI	000000	AP
11	80	ITAPYE	000000	AYE
32	20	N000YO	041500	N
8	20	IATPOY	000000	P
22	50	MK00NP	001200	NP
31	10	0EN0X0	100304	A
35	80	0M0P0G	305010	G
19	10	00AXEO	750000	O
34	50	P0I0T0	020503	TP
10	50	EAXIMT	000000	MX
24	150	IG00EM	004100	ME
24	150	NM0X0I	003040	N
31	10	X000TN	042300	-
22	50	NM00AT	002100	ANT
34	50	Y00E0P	021070	NP
10	50	XETAIN	000000	AN
9	30	MGTOIK	000000	KEL
20	20	A0PYK0	050002	K
36	150	KX0I00	002045	I
8	20	AMOTNG	000000	G
33	30	G0I00X	010540	AK
7	10	AGXPOK	000000	O
23	80	GE0I0Y	005020	Y
32	20	G0YT00	040023	G
21	30	E0YGO0	020004	O
12	150	OXTKGY	000000	GYL
35	80	N00PG0	072001	PGN
11	80	MNKYPX	000000	XPMT
19	10	P00NOG	047000	O
31	10	T0Y00E	030240	A
19	10	OXTI00	000052	G
7	10	NTGAEM	000000	-
12	150	TOIYPM	000000	PMI
11	80	IEXNAT	000000	ANT
36	150	0XO00T	700340	OT
8	20	EINTKP	000000	KP
20	20	0IGP0A	100040	AG
21	30	0XMYI0	700005	KN
35	80	0E00YK	501200	KLM
32	20	EY00X0	004302	K
22	50	0PONX0	700001	O
33	30	0YNP00	200035	P
10	50	AYGMTI	000000	GT
34	50	000POA	423000	OA
24	150	0PAY0T	400030	ATX
9	30	MIONPX	000000	OP
23	80	0OYXI0	200001	Y
22	50	0Y0AKN	204000	KNA
7	10	OKNYXA	000000	A
10	50	MNYOTK	000000	OKT
21	30	PG0TM0	003001	MP
33	30	0MY0I0	500304	NK
31	10	MY0A00	002041	-
20	20	0E0TNX	205000	N
32	20	M00PO0	014007	O
11	80	TPIGXN	000000	GNY
12	150	OPGXKI	000000	GKIL
19	10	0TNY0K	400050	P
8	20	AOMTNP	000000	P
24	150	0T0NPG	704000	PNG
34	50	K0M0Y0	040702	MY
36	150	I00EA0	051002	EA
35	80	I0G0Y0	020104	GY
23	80	M0KTE0	020007	MEK
9	30	MKGIXE	000000	GEK
12	150	PMETIO	000000	EIOP
24	150	TY00PK	007400	PKN
23	80	IK00OX	004100	OXP
8	20	IKMYTE	000000	T
36	150	00YE0K	720030	KY
9	30	POKNYX	000000	KPLM
10	50	KYTEXA	000000	YAE
34	50	X0I0M0	010403	MA
20	20	Y0N0XO	070100	K
32	20	I0M00X	070240	M
33	30	N00X0I	021050	N
11	80	XITKNM	000000	MK
19	10	00NXMG	450000	O
31	10	E0YG00	030051	O
22	50	K0PGN0	030001	G
21	30	NEO00M	000250	P
7	10	TPNMXY	000000	-
35	80	0IO00M	700540	MO
23	80	AM00NX	007500	XN
36	150	E000YA	032100	AY
7	10	OMNXPG	000000	G
22	50	0I0GXA	402000	AGX
8	20	MGIOEN	000000	E
9	30	GAXYNP	000000	PG
10	50	EOAYXN	000000	AEXN
34	50	X0G0T0	020507	GM
33	30	N0OK00	010075	GKE
12	150	KONIMG	000000	NG
20	20	0GTM0K	100030	K
11	80	PNATIG	000000	AGI
21	30	PM0A0E	007010	E
19	10	K0ON0X	020040	-
32	20	O0G00A	020450	E
35	80	000PNI	451000	NPI
31	10	000GTX	734000	G
24	150	0O0MAG	207000	MAGI
10	50	MKXOPY	000000	PGMY
35	80	0X0Y0A	103040	A
9	30	EOINPM	000000	MP
19	10	POE00K	000310	A
11	80	AMKXTN	000000	KNT
8	20	IETNAO	000000	AO
12	150	GNAEPT	000000	APT
34	50	0OM0I0	700305	MI
36	150	NTK000	000251	KIM
23	80	XOK0P0	000501	PKM
33	30	O0X00M	050240	M
22	50	0PTM0A	700030	AM
21	30	I0G0XY	010400	GY
31	10	0KE0M0	400201	-
24	150	MY00TI	003700	TIM
20	20	0GY0EP	200400	E
7	10	XYNMIG	000000	E
32	20	EAY000	000573	K
9	30	YIOXNE	000000	NE
33	30	0KE00M	200710	ME
31	10	NKE000	000713	-
23	80	KX00AM	003100	MA
7	10	TINEAG	000000	E
24	150	PNA0K0	000504	AKP
10	50	KAOPYE	000000	OEK
8	20	YNGTME	000000	P
34	50	0MA00P	500310	AMP
19	10	YMN0O0	000207	-
11	80	IGAKXN	000000	AKNY
22	50	GI0E0T	002010	E
36	150	M0I00K	010240	KMI
21	30	00GEIK	750000	G
12	150	GOTMXK	000000	MKGT
32	20	000GNY	745000	G
20	20	TKG0O0	000701	G
35	80	000TIE	375000	IE
31	10	0G0IK0	704003	-
20	20	Y0X0TI	030200	K
22	50	E0IX0G	040020	GO
35	80	0EP00M	500470	PM
10	50	OXMENK	000000	MKE
12	150	GYTNPO	000000	NOPT
34	50	GO00I0	001304	G
11	80	ENTOXP	000000	XOP
32	20	XO00I0	003207	P
24	150	I0YE0O	030040	YO
7	10	TPYOXM	000000	O
8	20	XPYEOA	000000	O
23	80	X00NIK	013000	KI
19	10	P00YKA	071000	K
36	150	00NAO0	450003	NO
9	30	GXPNMT	000000	PGM
33	30	PE00G0	001704	GP
21	30	0M0ENG	703000	EK
19	10	0O0PXI	103000	E
8	20	PNYATE	000000	E
22	50	OK00XG	001400	GX
33	30	AN00K0	001504	KE
11	80	IGKNOT	000000	KOT
36	150	P00M0Y	045070	MYP
9	30	XMINEG	000000	EGM
35	80	00GKA0	470001	GA
31	10	00OXP0	270003	P
12	150	EPXAKG	000000	AXG
10	50	IGOPNA	000000	PGNO
20	20	N0EP0A	040030	P
34	50	0K00EA	504200	EA
7	10	TPKGMO	000000	K
21	30	MT0N0Y	001040	NE
23	80	XMI0N0	000507	N
24	150	00GIYT	710000	GYI
32	20	PK0M00	001024	M
7	10	XEIAGN	000000	G
24	150	0KYO0A	500010	OYAI
32	20	TG00O0	005402	A
11	80	MKXNTP	000000	XPTM
36	150	K00X0O	072030	OK
33	30	0TI00K	200470	KM
22	50	0MKG0T	300020	GTM
9	30	NXKPAT	000000	PA
35	80	0TKI00	200047	KI
20	20	0E0NAG	305000	AG
12	150	NAPXMK	000000	PMK
8	20	AETYPN	000000	P
23	80	00IMGN	450000	MGIN
21	30	0PGE0A	700010	AN
19	10	0OKPM0	100005	P
31	10	K0XG00	030041	G
34	50	0M00ON	203400	ON
10	50	YOMNGK	000000	MGK
34	50	TPG000	000245	G
35	80	00MG0Y	540010	MGY
22	50	TAG00M	000310	GMI
33	30	P000GM	073500	PG
9	30	MXNIPE	000000	P
23	80	0GAY0N	300070	AN
36	150	YM000T	005170	NI
21	30	0PI0KT	200400	N
10	50	XIGPMA	000000	GAP
12	150	PXAING	000000	AING
32	20	KT0M00	003054	M
11	80	PMEKOA	000000	AEO
24	150	TAK0E0	000107	KEI
19	10	KEO00T	000230	A
8	20	EXNGIK	000000	K
31	10	0IME00	700013	-
20	20	0I0NOY	703000	O
7	10	AIOYTM	000000	-
33	30	0G0TK0	502007	K
11	80	MKTPGN	000000	GP
19	10	GXY0P0	000504	P
12	150	MKOGNE	000000	GEN
35	80	GE0K00	007041	K
23	80	0POM0N	400020	NO
34	50	EA00G0	004201	G
20	20	AM00KT	004500	K
31	10	I000YT	045200	-
22	50	M0I0OT	040100	O
21	30	MO00AG	007100	AG
32	20	TP0N00	003071	P
36	150	0Y00TK	305700	TK
10	50	KOPYNT	000000	NGT
9	30	GEAPXK	000000	KP
7	10	YIKXEO	000000	-
8	20	NAMEYT	000000	-
24	150	E00PGT	015000	TG
7	10	IGYKMT	000000	-
19	10	MP0N0E	001050	E
8	20	YOEMGX	000000	G
36	150	O000IE	017500	EI
31	10	KO00G0	002304	G
35	80	E0P00M	010570	M
9	30	YTAEIP	000000	P
20	20	K0AM0T	070050	-
11	80	GYTAIM	000000	MAI
24	150	0O0XNG	204000	GNX
21	30	P0TO0K	010070	KM
23	80	O0NIG0	040002	GNP
10	50	NKPYOA	000000	AO
22	50	AY0ON0	003004	N
12	150	YMONEA	000000	EOAY
32	20	00IA0E	210050	Y
33	30	0P00YE	705100	E
34	50	00AEO0	430007	O
19	10	N0XMA0	040007	A
24	150	0PGMA0	100007	AMOG
9	30	ANXEPO	000000	P
22	50	YION00	000035	G
10	50	MEOXKA	000000	AK
33	30	PA0I00	002034	A
7	10	NGKIXP	000000	-
21	30	YK0A0I	007050	G
23	80	XO0N0T	004050	TG
36	150	0P0AY0	501002	AY
20	20	0A0EXK	402000	K
35	80	MI000Y	004230	YM
34	50	00EPN0	230004	PN
11	80	MPNKOX	000000	KOM
8	20	NIPKYM	000000	NY
32	20	TX00I0	007204	O
12	150	NYOPTG	000000	GOT
31	10	000ATN	217000	T
10	50	IMPEAT	000000	AT
24	150	G0MN0A	020070	MA
31	10	TG0K00	004037	-
36	150	0K0I0T	207050	IK
23	80	EKMT00	000023	MT
19	10	0IO0PM	100200	P
22	50	IN0P0E	002030	E
12	150	MAKPNI	000000	KNPI
33	30	00O0KE	270100	KE
7	10	XPAMTI	000000	P
21	30	NO00AK	007300	AK
34	50	0IT00G	200310	GI
20	20	N0PI0X	020030	-
35	80	0K0NX0	105003	KI
11	80	KGYMTP	000000	MT
8	20	AXNOKT	000000	K
32	20	0N0GM0	305002	G
9	30	GNIXOY	000000	O
36	150	Y000ON	013200	NOP
11	80	TMPKEI	000000	EPIK
19	10	I0MYK0	040007	-
34	50	G00Y0E	072040	A
12	150	TGMXYI	000000	MYK
35	80	IE00G0	005204	G
32	20	00TMY0	710003	Y
10	50	POYTIK	000000	YK
7	10	XMOAIK	000000	-
9	30	MEIPYO	000000	PO
20	20	O0P0GX	030500	P
21	30	Y0G0IK	020300	K
23	80	0XOGN0	300005	NG
22	50	M0X0NE	050200	NE
33	30	AO0I00	007043	K
31	10	ANG000	000142	A
24	150	N0KI0E	070020	KEI
8	20	PKTGMN	000000	KE
20	20	Y0XGI0	040005	G
31	10	T000NY	075200	P
21	30	0YM0EN	100200	NE
12	150	MOIYXN	000000	XIM
19	10	T00PEM	057000	-
11	80	TYEINO	000000	EION
9	30	PNMAGO	000000	G
8	20	KPXTOE	000000	O
33	30	O00XI0	053001	I
10	50	EYIGKX	000000	GKE
35	80	0EP0I0	100704	PI
7	10	MYOTPX	000000	-
32	20	E00KA0	014002	A
36	150	00YO0E	320070	EOY
23	80	TN00KY	005200	KY
22	50	T00INE	042000	NE
24	150	A0X0TY	050200	XYT
34	50	MO00P0	002307	P
9	30	KTPOYE	000000	P
23	80	00NXEG	570000	NGE
31	10	0AP0I0	100205	-
32	20	0KN0Y0	200501	N
34	50	X0OI00	020035	G
24	150	0AM0NX	400300	MXN
22	50	XO0I0Y	005040	I
7	10	NPKXGA	000000	-
11	80	POMGNE	000000	NGP
8	20	PGTXEY	000000	P
21	30	NE00KI	004500	KE
10	50	IAMYKO	000000	OKM
35	80	000MEP	432000	MEP
19	10	NM0OY0	007002	-
36	150	PX000M	007320	M
33	30	000XKN	253000	K
12	150	IGYOAP	000000	YAP
20	20	O0XPG0	010007	P
11	80	TGYAPX	000000	YAXP
9	30	IAYPNG	000000	PG
20	20	0XAI0Y	300070	-
36	150	00POT0	430002	POT
12	150	OKNPGY	000000	NGYPT
32	20	XA00N0	005401	E
34	50	00P0KO	470100	KP
31	10	00TO0P	520070	K
35	80	TN000A	001320	AI
10	50	GOANYP	000000	AYP
24	150	00ITNO	230000	INOT
19	10	0GXET0	100005	-
8	20	KEMAYP	000000	A
33	30	00EKY0	530007	KE
21	30	X0M0PT	070200	PO
22	50	0GYMI0	400003	MY
23	80	AI0EX0	007002	EK
7	10	AOIYGX	000000	G
10	50	OIEGAX	000000	GA
11	80	PXOKAM	000000	KAM
24	150	OY0KA0	004001	KA
19	10	NK00YE	007300	-
32	20	00TE0O	250040	A
34	50	E000PM	047500	PME
36	150	00ME0T	370010	MET
7	10	OXPENG	000000	-
20	20	0Y0MTK	401000	K
12	150	YOMING	000000	NGIO
31	10	E0PN00	050043	I
33	30	000XIK	512000	K
8	20	OGKYXI	000000	I
35	80	00EM0O	370010	MEO
23	80	0OIXT0	400001	XTI
21	30	O00ATM	071000	M
9	30	XINPAO	000000	API
22	50	0XNAM0	300004	AM
22	50	E0NA0M	020030	AM
10	50	PANOEM	000000	NOEP
8	20	XEYAKN	000000	KE
35	80	00M0PT	130700	PTEM
12	150	KPXGAE	000000	ZAGE
20	20	0GM0AE	700500	A
19	10	N0I0YM	050100	-
7	10	KPETGY	000000	G
24	150	N0TAY0	020007	AYG
11	80	OYNPIM	000000	PMI
31	10	0ATG00	400017	-
33	30	X0P0E0	030507	PE
34	50	00AYK0	470001	AX
32	20	GO000Y	002410	P
36	150	O0A00E	050270	AEO
9	30	EMKYOP	000000	PO
21	30	Y00NXT	057000	K
23	80	PNEO00	000041	MOE
22	50	TKXE00	000047	XE
20	20	OE0GP0	004007	P
11	80	XENPOA	000000	NOAG
24	150	0PKX0N	200050	XNI
32	20	0KYT00	300021	-
35	80	AT0Y00	004021	A
8	20	GPNMTI	000000	N
23	80	NGAM00	000075	MA
9	30	OMKXEN	000000	KEN
21	30	OAI0X0	000705	N
12	150	TXIKOP	000000	POKI
34	50	TIN000	000135	NE
10	50	EIANGO	000000	AONG
36	150	000XEI	273000	EXI
19	10	G0MTP0	010003	-
31	10	000MIN	431000	-
33	30	000IMK	251000	KE
7	10	ANTYKO	000000	-
11	80	MNTEOI	000000	TEI
35	80	0NI00O	300720	ON
22	50	TYPX00	000013	P
21	30	X0NGO0	070003	GO
7	10	KIMEAG	000000	-
23	80	E0TIO0	010003	OIE
24	150	MN00ET	002500	ETM
32	20	0O0TP0	502007	P
34	50	P0OM00	030017	M
9	30	XMONAG	000000	AM
10	50	IKMTXY	000000	MX
8	20	TEGIYN	000000	M
33	30	00PG0X	750030	P
31	10	X0T00K	020410	-
36	150	0NKA00	300074	K
20	20	M0IAX0	040005	-
19	10	0NIEG0	500001	G
12	150	NYIEXM	000000	EMXI
22	50	G0PO0T	070010	PO
31	10	M00XI0	034002	N
36	150	0XA0G0	200304	AG
12	150	PYTEKN	000000	KNTP
33	30	000YNA	753000	KN
35	80	0AG0T0	500207	GT
9	30	OKMNET	000000	E
19	10	0NMIY0	700004	-
8	20	TMIXAK	000000	A
34	50	00N0TY	340100	NK
32	20	00OGK0	340002	P
20	20	GT0MA0	005004	NA
23	80	0X0TIY	507000	TY
24	150	I0KA0O	020040	KOP
7	10	GXTEAI	000000	-
11	80	NAIKGT	000000	KGO
21	30	T00EKY	025000	K
10	50	TYMKXO	000000	KO
12	150	YKOMGE	000000	OEYM
24	150	0AI0KG	300700	KGI
35	80	E0I00O	030250	OEM
34	50	O000PT	054100	PT
33	30	0I0NO0	203005	P
20	20	PMY00T	000710	-
23	80	0OG0MK	200300	KG
19	10	AX0P0E	003040	-
36	150	G0M0O0	030401	MOG
8	20	OENKTM	000000	K
11	80	MXPEKO	000000	EKO
9	30	AMGIEO	000000	GO
7	10	NGEPAO	000000	A
22	50	X0N0YP	020700	PXY
32	20	K00N0X	043070	N
21	30	E0G0IA	040200	A
31	10	OM00A0	001304	A
10	50	MIEGNP	000000	GEP
31	10	E00Y0M	041020	P
34	50	I00P0K	043050	KP
23	80	X0AKY0	050002	KY
22	50	00YGIT	210000	GIT
33	30	Y0M00K	020750	KM
8	20	OKXEAM	000000	M
36	150	T0N00M	030250	MNI
9	30	MNKPXO	000000	OP
12	150	OYNMGI	000000	NGI
19	10	EPT00I	000150	N
32	20	T00O0P	025040	P
11	80	AIKEMO	000000	KEMO
21	30	GNP0E0	000501	PE
20	20	EMPK00	000037	P
10	50	TGANMI	000000	MAN
24	150	MX00AK	007100	KAT
35	80	I0G0N0	050204	GNI
7	10	OYXTPE	000000	-
