# Supplementary material for: Components of Attention in Grapheme-Color Synesthesia: A Modeling Approach
Source: PLoS One. 2015 Aug 7;10(8):e0134456. doi: 10.1371/journal.pone.0134456 (PMC4529240; doi:10.1371/journal.pone.0134456)
Supplement: S1 Dataset — The data structure is explained in the file README.rtf. (ZIP) [file pone.0134456.s002.zip › cIS04-incongr.dat]

540
30	150	000OXG	137000	OXG
14	20	0I0YTO	501000	G
15	30	G00AEI	073000	A
13	10	0I0XNP	107000	-
27	30	O00A0X	075020	A
26	20	O00P0I	017050	O
17	80	KE00PG	007500	PGL
16	50	PY00AI	007200	AP
5	80	PTMANO	000000	AONL
28	50	0Y0XN0	401007	XN
2	20	EATKOM	000000	O
3	30	OPNXKY	000000	YNO
29	80	000YOE	143000	OYE
1	10	OEYPXA	000000	Y
25	10	E0N00G	070520	A
4	50	EPXTAO	000000	AN
6	150	NXPOIK	000000	PKILO
18	150	P0NKY0	040007	NY
13	10	M0EAT0	070004	-
14	20	ANIP00	000014	P
16	50	0TYIX0	100003	KY
28	50	T00YX0	043007	KY
17	80	IN00MG	001700	NG
25	10	00TM0O	320040	G
6	150	GXKEMT	000000	KTM
1	10	IMXGNO	000000	-
30	150	00TKX0	240005	XT
5	80	TMNYXK	000000	XMT
26	20	0PM0O0	500307	O
3	30	APNIYK	000000	Y
27	30	00GXI0	540001	N
29	80	0EM0T0	500204	T
18	150	0IYGE0	300002	YE
15	30	0MA0TE	300100	AT
2	20	EAGMKN	000000	A
4	50	OPMTXA	000000	XT
29	80	N0X0P0	010705	XNP
16	50	0YXPK0	400003	X
30	150	IEX000	000543	XIP
15	30	0EMYP0	100007	P
17	80	X0Y0ET	030200	XT
6	150	TPMGEX	000000	MXET
4	50	XNYATK	000000	AXNT
26	20	AM000K	004750	A
27	30	0XK00E	500270	NG
18	150	0EIPX0	400002	PXI
1	10	MGIXKE	000000	N
5	80	ENPGKY	000000	PGY
14	20	ET00KA	004200	A
25	10	P00ET0	015002	-
28	50	0IM00P	400530	P
3	30	AYGIOK	000000	OP
13	10	E0KIP0	030005	-
2	20	TXMKAE	000000	A
14	20	ME0GT0	004003	T
25	10	OKI000	000173	-
18	150	KOAE00	000053	AM
3	30	NGPAKO	000000	AOG
15	30	Y0GT0N	050040	AENT
30	150	0PA0X0	400107	AX
1	10	OMTPNA	000000	-
17	80	0EGOA0	100003	OAE
29	80	T000GK	014500	KGE
6	150	POIKNY	000000	NKYL
2	20	XGTPME	000000	P
13	10	K0X0IG	020400	-
16	50	TP0M0A	005020	AOM
5	80	XNMIKY	000000	KYLN
27	30	000YAI	231000	AN
26	20	X0YA00	010032	A
28	50	00X0GM	140200	GN
4	50	KPYXIG	000000	GX
30	150	00N0ME	520700	NEL
1	10	YINXEM	000000	-
13	10	TM00OI	001500	O
25	10	PY000M	003170	T
17	80	GYE0M0	000407	NG
2	20	XIMYOP	000000	O
18	150	N00IAG	031000	IAG
6	150	XIMGAN	000000	AMG
16	50	0XIO0A	700030	AO
28	50	K0P00O	010720	O
5	80	PITKGY	000000	YG
29	80	00YO0N	120050	NPYL
26	20	OXM000	000534	G
15	30	N0K0XP	050300	P
3	30	OMYINX	000000	NO
14	20	EOYP00	000057	-
27	30	0O0P0T	201040	N
4	50	POXGNA	000000	AX
18	150	00XMIO	250000	XIO
16	50	T0XK0O	050030	OK
25	10	00GYO0	710005	P
6	150	XTANYK	000000	AKYL
1	10	PATGKN	000000	-
2	20	KNTXGO	000000	G
26	20	0N00TM	207100	-
15	30	0XIOE0	300001	O
14	20	0MGY0E	100020	K
17	80	ANIE00	000013	NA
27	30	AI000P	003240	P
30	150	00G0MO	520700	OGML
29	80	POI000	000521	PI
5	80	EYOXTG	000000	OXT
28	50	000NIP	374000	AP
3	30	PMAGEY	000000	AY
13	10	T0P0EG	050300	-
4	50	NGOTYE	000000	OY
14	20	00IGEA	230000	A
6	150	YGATIO	000000	AOIY
3	30	GIEAYX	000000	AX
5	80	MKPTGN	000000	PNG
13	10	M0P0TY	020300	-
29	80	E0K0X0	050702	KLX
4	50	IMKPYN	000000	PYN
30	150	G0PY00	070042	PL
16	50	0MXTP0	300004	PNX
2	20	TXOMIA	000000	PO
25	10	0YTM00	400031	-
15	30	X0AY0K	040010	A
26	20	MO000P	004320	L
1	10	GMEXTY	000000	E
18	150	NEM0X0	000405	MX
28	50	T000AK	052100	A
17	80	K0MP0N	050020	MN
27	30	00N0AO	710200	AON
13	10	T0AO0N	030050	G
16	50	YA00ON	004200	O
30	150	AG0O00	007035	O
2	20	OIMXGK	000000	X
26	20	N00XK0	054002	P
15	30	T0YPK0	070003	N
14	20	IN00EY	003500	-
29	80	I00E0K	027050	K
3	30	IGMYOX	000000	OX
1	10	PIAXOK	000000	-
27	30	0NK0I0	700502	N
28	50	00T0YP	750300	YP
25	10	0K00YI	502700	Y
4	50	EIOYGP	000000	YNG
5	80	KNYEMX	000000	YXT
18	150	00EXIA	520000	AIE
6	150	AXMOPT	000000	MTPO
17	80	0X0KTN	503000	NT
6	150	IPEOXK	000000	EX
17	80	AN00EI	002300	EIA
2	20	OXPEIG	000000	P
5	80	YEPNAI	000000	APN
3	30	PGYTAK	000000	A
1	10	YOGETI	000000	T
29	80	0O0N0A	704030	AN
18	150	0GMN0E	300010	AE
13	10	0NIEP0	500004	-
30	150	G00T0M	057040	M
16	50	0E0YGN	501000	NG
27	30	00G0TM	720100	T
15	30	TEA0I0	000205	I
26	20	00YEI0	340007	G
4	50	XNEYAO	000000	AO
14	20	A00NIX	051000	K
28	50	K0I0Y0	040301	Y
25	10	00IAY0	130004	G
5	80	AKIYGT	000000	GYT
28	50	00G0EN	120500	NGE
1	10	YOGPTA	000000	PE
16	50	0M0IAY	307000	AY
14	20	YA00XT	005400	Y
17	80	E0G0XN	030100	XNG
30	150	NX000I	007150	IKM
27	30	0P0N0X	205030	K
25	10	X00K0Y	073040	-
13	10	0TE0XA	300500	-
2	20	IKTPNE	000000	-
4	50	XNGTYP	000000	PG
3	30	MKPYIG	000000	PKI
18	150	0MTYI0	500001	YI
6	150	AOTPMX	000000	TXP
29	80	0N0O0T	401050	MOT
15	30	0GP0KE	700300	P
26	20	00GTX0	320005	X
1	10	PTYGXE	000000	-
18	150	O0PT0A	040070	AP
6	150	TNIMEA	000000	AI
16	50	X0APG0	020003	AG
15	30	0NAK0Y	100020	AY
26	20	GA000P	005270	P
3	30	KEAGOY	000000	G
14	20	0OXY0G	300040	K
27	30	PGT000	000275	M
30	150	K0Y0O0	050407	YOK
13	10	NPEX00	000053	-
5	80	GNYOTE	000000	YOTE
29	80	00NIO0	710003	NO
2	20	EOYNPK	000000	P
25	10	G000NY	017300	-
4	50	MKAYOG	000000	AOG
17	80	K0XN0O	040030	XO
28	50	Y00MN0	057004	YGN
3	30	XYGNAK	000000	AK
13	10	00GETX	730000	-
25	10	00TN0E	230040	-
4	50	YGTONX	000000	OY
15	30	0E0PAG	504000	A
5	80	TYEKOG	000000	OG
28	50	0I00MN	502700	N
27	30	000NKY	751000	KY
17	80	TE00AY	004100	AY
1	10	NXKYPA	000000	P
30	150	PKM000	000423	MG
2	20	EOKPMY	000000	E
16	50	TI0GN0	004005	NE
18	150	AKEX00	000012	EK
6	150	TXIKAE	000000	KAIT
14	20	IX0O0E	002050	O
26	20	N0I00P	070510	P
29	80	00K0XA	520400	XA
28	50	E00MX0	035001	X
4	50	AYOKXT	000000	OXT
27	30	00GP0Y	520040	YP
25	10	I00AM0	054003	-
30	150	A000XN	027400	NXT
3	30	ANKXPO	000000	KP
13	10	OMGK00	000045	-
14	20	KXG00P	000320	A
6	150	OKPXAT	000000	PATG
18	150	0O0IET	705000	IE
26	20	AI00T0	007201	E
16	50	0MGI0E	400050	K
17	80	0AKYM0	500004	KI
29	80	0O0N0P	305010	P
2	20	NIOYPG	000000	O
5	80	YPXNKG	000000	XGY
15	30	G0E0KY	040200	Y
1	10	MEIPGK	000000	-
13	10	YO0EG0	007004	-
25	10	000IYA	234000	A
30	150	0I00EX	207400	XE
14	20	MP0A0K	005040	A
16	50	I0X0KT	010700	XTM
3	30	KETMPY	000000	P
5	80	YAGXTP	000000	PTGY
2	20	AKXGEI	000000	-
29	80	0PG0E0	300207	PG
28	50	00T0XN	730400	KNT
17	80	0O0EPX	504000	XP
6	150	MXTYKI	000000	TKIM
15	30	X0M0OY	070100	OG
18	150	XK00YM	001400	MY
1	10	MATEGP	000000	-
26	20	K0Y0N0	030702	N
4	50	OIANKX	000000	AX
27	30	E000NY	052100	NY
30	150	I00X0O	054030	I
3	30	PKAONY	000000	AYN
27	30	0I0OY0	207003	PG
5	80	OXKENY	000000	KNY
15	30	0P0YOA	701000	A
4	50	TEGYOM	000000	OG
2	20	NGIPYE	000000	A
1	10	YXGEKN	000000	-
26	20	0YM00G	400350	M
14	20	0MG0OY	200400	O
17	80	KA0PN0	001003	NPI
13	10	AON00M	000530	E
16	50	A0M0PN	010700	PNA
6	150	YXNPKA	000000	NKAP
28	50	000GOX	752000	OX
18	150	00YOTX	720000	OXTY
29	80	N0A0T0	010207	TO
25	10	Y0N0X0	020501	-
16	50	O0MI0P	040030	P
26	20	I000TP	071500	N
30	150	P0OE00	070045	OP
29	80	0E00XI	301200	X
1	10	AIPEYM	000000	K
2	20	PNIMYE	000000	K
18	150	N0YAG0	010007	YAG
6	150	KOXNTI	000000	XT
27	30	Y00P0T	051020	P
28	50	A0KY00	020047	K
13	10	KMXP00	000073	N
17	80	AK00NM	005300	NA
4	50	KAEPMT	000000	P
15	30	P00ETK	024000	T
5	80	NAXGPT	000000	OPG
14	20	NI0OG0	001002	P
25	10	00K0EA	320400	N
3	30	IPYGET	000000	O
15	30	NE0T0I	004020	-
27	30	E0PG00	040023	P
16	50	IT0O0N	002010	NO
29	80	XG00T0	007205	T
6	150	KOGMTE	000000	TEM
25	10	NY000M	005340	M
18	150	0ENTA0	500002	ATM
14	20	MGY0X0	000401	K
4	50	TYIAEO	000000	O
3	30	KYGAOX	000000	X
13	10	YE0M0G	003020	-
28	50	PX000O	002170	O
1	10	MKOGPX	000000	-
17	80	PAN00K	000240	KN
30	150	O0TG00	030012	GNI
26	20	00EY0T	470030	N
5	80	YIMNOX	000000	XO
2	20	MAEIXT	000000	-
13	10	0KE0XO	700300	O
2	20	IMAGNP	000000	G
6	150	GYMPAT	000000	TAP
26	20	0N0G0P	302010	G
1	10	GAYINO	000000	-
3	30	GPEYTM	000000	T
4	50	OIXMYG	000000	Y
25	10	0IN00K	400570	-
28	50	0YP00M	500320	PM
18	150	0P0GYM	107000	MYG
15	30	EGY00K	000420	K
30	150	000ONK	532000	KNO
14	20	NEP0A0	000305	AE
5	80	AXYOGT	000000	OGT
27	30	0Y0GX0	203001	X
29	80	000EAY	432000	AYI
17	80	NGT00X	000710	KY
16	50	KX00TM	005400	KTY
14	20	0NIYP0	300002	P
1	10	ANEXTM	000000	-
30	150	YT0E00	003024	K
6	150	EMOYKG	000000	OYKT
29	80	KOX000	000413	X
2	20	OAXKEN	000000	-
3	30	PGXEKM	000000	P
27	30	K00EI0	032005	K
17	80	N0TX0M	040010	MIK
28	50	PKG000	000432	PO
13	10	0OPY0N	700040	-
26	20	0A00XM	401200	-
25	10	00NYO0	750002	O
16	50	X0EON0	010005	K
5	80	ONIGTP	000000	GTPO
4	50	TMKXNG	000000	KNG
18	150	0EXK0N	200010	KN
15	30	OE0Y0K	005030	K
15	30	0KITA0	400002	A
13	10	T0YN0E	030020	-
18	150	P0IXT0	010007	XTI
1	10	NMOEPX	000000	-
5	80	KXMNYG	000000	YN
30	150	OTE000	000175	EIG
25	10	0K00IE	105400	-
16	50	TYE00N	000240	A
2	20	YKMGOX	000000	G
27	30	0I0K0T	407030	K
4	50	GNKOTY	000000	OYT
26	20	E0P0M0	050701	I
3	30	MEGOIP	000000	OP
17	80	I0E0XY	070300	XY
6	150	EIKTOG	000000	KOGTI
28	50	00ATN0	740002	ANT
29	80	00M0GY	730400	MYG
14	20	0IMG0O	700010	G
27	30	E0PI00	010073	O
28	50	0P0Y0E	304070	NY
2	20	TAYKPM	000000	O
3	30	IXNKAM	000000	A
29	80	0XE00Y	400210	YM
16	50	ANO0X0	000204	XAM
26	20	K0G00O	020150	P
25	10	M00YA0	045001	-
4	50	EIGPYT	000000	PY
1	10	GOYPNI	000000	-
17	80	K0A0NY	050200	NY
30	150	EO00G0	002401	GI
5	80	TGPMOK	000000	POKI
13	10	0YEM0O	100070	-
18	150	IO0T0M	004030	M
6	150	KXGOET	000000	GOTEI
15	30	NA0Y0P	007010	P
14	20	0NEX0K	100040	-
3	30	NPTOIA	000000	A
28	50	EKI000	000743	P
6	150	OEGYXP	000000	PXG
26	20	0NEK00	300047	-
29	80	I0M00E	050730	ME
18	150	0IO0YT	200500	OYIT
17	80	OT0YN0	001002	YNG
13	10	00XPOI	170000	-
25	10	0KA00X	300740	-
16	50	A00NXG	037000	XN
4	50	EOMYIT	000000	OXT
27	30	000OGP	532000	P
30	150	0OX00T	500120	XTI
5	80	XEPMOG	000000	POX
1	10	YNXTIK	000000	-
14	20	00TIPY	430000	O
15	30	0TEO0Y	700030	K
2	20	GMTNPA	000000	A
27	30	00XM0O	540030	-
25	10	00IX0G	420030	A
4	50	NEOGKA	000000	OAK
18	150	00GMIO	430000	GMIO
16	50	IOPK00	000032	PI
3	30	NMYEAI	000000	A
2	20	MTYKGN	000000	-
26	20	00Y0KI	510400	O
1	10	TINPXO	000000	-
28	50	0I0N0T	507030	NT
13	10	G0OE0A	030040	-
5	80	MXTOIN	000000	NOIT
30	150	00GP0K	750020	KPG
6	150	NEAYIG	000000	AIG
14	20	XKY00I	000420	A
29	80	T00O0Y	031050	OYK
15	30	I0MX0P	040070	P
17	80	00OGYK	170000	OGKY
4	50	KINXAY	000000	XA
14	20	TY00AX	005700	A
3	30	EAIMPX	000000	P
18	150	X00MAK	073000	AMX
17	80	MGT00A	000540	A
2	20	XNGPYK	000000	K
5	80	GPNYTK	000000	TX
15	30	0PEY0O	200070	Y
28	50	Y00OI0	013005	OI
16	50	X0AMT0	030002	KT
1	10	ATENYO	000000	-
27	30	T000NE	072300	N
13	10	EM00KY	004100	-
29	80	INP000	000417	G
30	150	0KY0O0	400703	OK
26	20	00TXP0	410007	P
6	150	ENIGOM	000000	GMOI
25	10	X0YI00	010052	-
1	10	NKMGIX	000000	-
6	150	ENTIYG	000000	TYGIE
26	20	K0G0T0	020103	T
16	50	M0O0ET	070300	O
3	30	NEGYIM	000000	I
29	80	EA00K0	001702	X
30	150	0Y0GA0	504003	GAI
27	30	X000YK	015400	X
25	10	0XY00I	200140	-
14	20	0GA0XN	300400	K
13	10	MK0O0E	001070	-
18	150	Y0TK0M	020050	MKI
28	50	00K0XE	320400	X
5	80	MOYGPA	000000	YPG
15	30	T0I0EY	020400	A
17	80	T0APX0	030001	AXI
4	50	NTMXKO	000000	KON
2	20	IEOPNK	000000	-
2	20	PGANMO	000000	A
1	10	NAOXPM	000000	-
13	10	M0IT0O	040050	-
5	80	EXNMKP	000000	NP
28	50	Y0AK00	070043	A
14	20	0MEN0Y	500040	E
30	150	00YXE0	510004	YE
17	80	P00AGX	043000	XA
18	150	M0YP0E	070040	YMP
29	80	00IPK0	340001	PIK
27	30	0O00PY	703500	MY
26	20	E00XY0	057003	E
15	30	GN0KP0	001005	P
4	50	TEOMXY	000000	OYN
6	150	YMAGPN	000000	APNI
3	30	MGKNXY	000000	X
16	50	TM00NA	007100	A
25	10	K0N0O0	040305	-
4	50	IYOAEK	000000	OAK
13	10	0PN0MG	300100	-
2	20	XAMPNI	000000	-
15	30	EXP0G0	000702	PE
25	10	GMP000	000453	-
6	150	PMIYOE	000000	OYIE
16	50	KT0AX0	001005	AX
28	50	IT00X0	007503	EK
30	150	0KG00P	400170	GPI
27	30	0T0K0X	402070	X
26	20	G00T0E	054030	-
29	80	P0T00M	020470	M
14	20	AGTM00	000034	-
1	10	EKPXMG	000000	-
18	150	0MNTE0	200001	NEI
3	30	YINPTO	000000	NO
17	80	IK0A0X	002040	XI
5	80	IPOMXG	000000	XI
4	50	EOINPY	000000	PY
27	30	O0GY00	070024	N
28	50	00Y0OI	540100	OP
17	80	EGNA00	000075	A
18	150	EOG00P	000510	IP
16	50	00XPKT	120000	PK
30	150	000AEI	457000	AE
14	20	AEMP00	000047	-
3	30	MTOIXK	000000	O
25	10	GI000O	007520	P
26	20	TY00N0	003207	N
6	150	ANYTOI	000000	YAI
2	20	XGKNOP	000000	O
15	30	0XITA0	500002	A
1	10	TYNPMI	000000	-
13	10	OK00PI	004300	-
29	80	00KO0Y	720010	KY
5	80	NPGOMY	000000	GY
30	150	000KMI	432000	MIK
18	150	OPG0X0	000302	XG
25	10	E0T00K	020510	O
15	30	E0IK0M	030070	-
28	50	00NKA0	570002	A
1	10	ENGPXT	000000	-
2	20	XOGKEN	000000	-
17	80	0NYT0O	300050	OY
6	150	YEAKGT	000000	GATY
29	80	I00NO0	015002	ONP
26	20	0Y0EX0	501003	K
4	50	OGMXKY	000000	Y
13	10	M00ANT	075000	I
16	50	N0E0MT	050300	TN
5	80	EAKGMX	000000	XEG
3	30	ETOKPM	000000	PO
27	30	X0YM00	030047	AX
14	20	YOIE00	000037	-
3	30	AXNTMY	000000	Y
5	80	KYGNOP	000000	OKPN
25	10	I0T0P0	040203	K
17	80	00OIME	140000	OIME
16	50	YOKT00	000037	KY
13	10	0GK0TP	300200	-
4	50	GYTXIM	000000	KYT
2	20	KOEPYI	000000	K
30	150	Y00M0X	071020	XIMT
6	150	XOYMPA	000000	YAXP
29	80	ME0T00	002075	PO
27	30	000OAT	425000	A
14	20	IX0K0E	004020	N
18	150	PX0MO0	007004	MOP
26	20	A0Y00G	040350	-
28	50	K0X00P	070230	KEP
1	10	PAXNKY	000000	-
15	30	0I0TKA	705000	A
