# Supplementary material for: Components of Attention in Grapheme-Color Synesthesia: A Modeling Approach
Source: PLoS One. 2015 Aug 7;10(8):e0134456. doi: 10.1371/journal.pone.0134456 (PMC4529240; doi:10.1371/journal.pone.0134456)
Supplement: S1 Dataset — The data structure is explained in the file README.rtf. (ZIP) [file pone.0134456.s002.zip › cIS05-congr.dat]

540
19	10	0A0PHM	106000	-
21	30	EAM00O	000410	-
7	10	KSLEFP	000000	-
11	80	EHFIZA	000000	F
36	150	0M0Z0H	301050	Z
23	80	PEO0K0	000604	K
9	30	FISPEH	000000	P
8	20	MALFHZ	000000	-
22	50	IMK0L0	000301	L
31	10	00HZM0	430006	-
32	20	PF000E	001530	-
34	50	SOA000	000514	-
33	30	EFA000	000413	-
12	150	IKZSOP	000000	ZPOI
24	150	IA00MF	005300	MFI
35	80	ME000I	003640	I
10	50	POLZMK	000000	Z
20	20	F0EPK0	040006	P
11	80	LHEMOS	000000	MEO
7	10	ASMEIK	000000	-
36	150	K00ZM0	064003	ZM
23	80	FMA00H	000610	M
8	20	ISPKMO	000000	-
31	10	O00SK0	018003	-
32	20	ZSH000	000384	-
10	50	ZKPSLM	000000	PL
34	50	KO0I00	006085	-
19	10	FS0HO0	001006	-
12	150	PIMLHZ	000000	MIZL
35	80	00M0AP	630500	AP
20	20	0SKZH0	500006	Z
9	30	EZFSLA	000000	L
22	50	0OIF0L	100060	FO
33	30	EK00L0	006804	-
24	150	LZ00MP	003600	MLP
21	30	Z0IE0A	010050	-
33	30	HM0Z00	003084	-
9	30	ZLFMSH	000000	F
10	50	KPMSHZ	000000	ZP
34	50	SKF000	000164	F
20	20	H0PFS0	050006	-
21	30	0P0EIF	108000	-
35	80	M0K00L	010530	LKM
7	10	MPZSOA	000000	-
36	150	0KL00Z	300840	ZL
31	10	000ESM	463000	-
23	80	H0KS0O	030010	S
8	20	HAPSMK	000000	-
19	10	ELAI00	000061	-
12	150	ZFKOSI	000000	KIO
22	50	0KLH0A	300040	H
32	20	00K0FE	480300	-
24	150	0P0MLI	306000	ML
11	80	ASPIZM	000000	PIM
20	20	0SMEK0	500001	-
12	150	FHMIAL	000000	AILMN
21	30	LE00PI	003100	P
8	20	SLOIKE	000000	-
11	80	PLKESA	000000	EMK
36	150	00OH0K	840050	HOL
22	50	E00HAM	038000	HA
10	50	PFIOHM	000000	HP
35	80	P000FE	043500	F
34	50	L00FK0	043006	KL
32	20	00H0LF	140600	-
24	150	0ZKP0S	500060	PK
19	10	ELH00Z	000680	-
7	10	SLMFKO	000000	-
9	30	MFPKSE	000000	KM
31	10	00O0IH	380600	-
23	80	0SAK0H	300040	K
33	30	S0MI00	030054	-
34	50	00L0AP	850300	AO
35	80	M0E0S0	060504	H
33	30	PF000O	004630	-
36	150	0E0I0A	801030	I
8	20	SZAFMH	000000	-
9	30	ALMHSZ	000000	X
7	10	ALIMPK	000000	-
22	50	0MO0FS	400600	F
11	80	MKLHIS	000000	HIS
24	150	0S0AFM	801000	FMI
32	20	00Z0SA	410300	-
31	10	H0S0K0	040508	-
12	150	PSOMLI	000000	MLO
10	50	OAKILM	000000	KL
21	30	0ESF0P	800040	AH
20	20	00AZLE	680000	-
23	80	MH0Z0L	004030	ZL
19	10	PSLM00	000085	-
35	80	0IES00	400038	E
34	50	0O0K0I	604080	K
31	10	0LM0I0	600403	-
19	10	AE00LM	004300	-
11	80	HSKLZF	000000	KLZ
22	50	OHLE00	000014	E
9	30	POAMKL	000000	-
23	80	00PLSO	180000	PLO
24	150	MZ0EF0	006003	FEO
32	20	H00E0F	018060	-
8	20	ZOLISF	000000	-
20	20	0LE0FM	600400	-
36	150	0ZI0S0	100805	I
10	50	ZEPIOH	000000	PHO
12	150	ZMLIKS	000000	KLIM
7	10	LKOPHZ	000000	-
21	30	IZ0MP0	008006	P
33	30	IS0F00	003058	-
35	80	P00S0E	051040	I
9	30	ZAPEKM	000000	P
34	50	H0K0Z0	080605	ZP
19	10	0PASK0	500003	-
10	50	EKLMAP	000000	APL
11	80	SZIOFM	000000	FO
31	10	0A0FI0	503004	-
22	50	IA00LZ	004100	LZ
36	150	A0I0E0	030504	EIO
20	20	0EHFZ0	800001	Z
32	20	O00KE0	034001	-
21	30	Z00IOM	035000	-
24	150	LK00HP	003500	HP
8	20	MOIEHK	000000	-
12	150	IFLSHK	000000	SHLOI
7	10	FIHPZE	000000	-
33	30	00OZ0H	610030	Z
23	80	Z0HL0K	040080	HIOP
10	50	PZHLSM	000000	HI
22	50	PZM00F	000140	-
35	80	MA000F	004130	F
36	150	00M0IA	410600	IML
32	20	0HI0F0	800305	-
34	50	I000KO	038100	K
21	30	FO00AZ	003400	L
12	150	MHISFE	000000	ESF
23	80	0O0MKP	401000	KMP
11	80	FZSHPM	000000	HP
24	150	IK0HA0	004008	HAO
31	10	0A0ME0	804005	-
19	10	0S0KPE	504000	-
7	10	ZEPIAL	000000	-
8	20	LZHSAE	000000	Z
20	20	P00IFH	085000	-
9	30	EHISZO	000000	H
33	30	K0E00Z	030860	S
8	20	SIZOPA	000000	P
31	10	KL000H	001360	-
24	150	0FK0ZH	400500	ZH
23	80	0KMPS0	100005	PM
32	20	0PS0F0	100806	-
35	80	SLZ000	000843	Z
7	10	AFHOMK	000000	-
10	50	EFZHSA	000000	HZA
34	50	0MAZ00	100085	Z
33	30	0F0IP0	506004	P
21	30	ZFL00P	000860	P
12	150	ZMKPIO	000000	PIM
20	20	0APMZ0	800004	-
22	50	IL0AZ0	005001	ZA
19	10	MHS00Z	000150	-
11	80	HKOESA	000000	ESO
9	30	PESZMA	000000	Z
36	150	P0L0O0	080401	OI
10	50	HSOZMK	000000	SM
20	20	S00HFO	034000	-
8	20	POIZFA	000000	Z
24	150	HMO00L	000860	LM
35	80	EF000L	005310	L
23	80	0OF0MS	500800	FM
11	80	IPZMSO	000000	ZO
19	10	HOMI00	000081	-
7	10	AHZKIE	000000	-
31	10	00FIA0	340001	-
34	50	M0ZI00	040056	ZI
21	30	0AES0O	500040	E
36	150	H0I00S	010430	SIL
9	30	SKFOPZ	000000	F
32	20	M0P00H	030680	P
22	50	MLSH00	000038	HL
12	150	PSZHKA	000000	HZK
33	30	0H0FI0	301005	H
22	50	H00POF	018000	P
24	150	ZH00EA	001400	EZ
23	80	0P0IFA	806000	FI
34	50	00L0HP	360800	H
19	10	0H0MIS	805000	-
7	10	EKZOAL	000000	-
9	30	MHLKEZ	000000	K
10	50	HIAKSL	000000	KL
21	30	0PZKM0	600005	K
20	20	E0AMK0	060004	-
36	150	00MFH0	680003	HF
32	20	KPE000	000184	-
11	80	AZLIOP	000000	OIZL
31	10	0EH0F0	600804	-
8	20	HKZLOM	000000	M
35	80	0H0S0P	604080	PH
33	30	00KH0S	850010	H
12	150	HALOZE	000000	ZOL
8	20	HOILEA	000000	-
31	10	M0H0F0	060403	-
20	20	LZAP00	000063	P
36	150	0O0KI0	104005	KIL
34	50	0OF0L0	500801	I
32	20	00IOL0	130005	I
19	10	00AOML	840000	-
7	10	SOFZEL	000000	-
33	30	0OP00K	600380	-
9	30	KOILHS	000000	H
11	80	KPEOFH	000000	OFH
21	30	FKE00H	000140	-
23	80	I0AL0K	030040	AKL
22	50	0K0OLE	104000	LO
24	150	0OH0IZ	500600	HIZ
10	50	OPLZMF	000000	Z
12	150	APOMFE	000000	MFO
35	80	F0Z0L0	060104	ZLO
8	20	ALKESZ	000000	-
36	150	K0L00A	050840	LM
20	20	FL00AH	001300	-
11	80	OIAPEK	000000	PEO
21	30	Z00POL	081000	P
33	30	0O00KM	105600	-
23	80	0FI0PH	600800	PIH
22	50	MPOF00	000064	FO
32	20	00P0FE	830500	-
31	10	0KMS00	800056	-
19	10	P0K0LF	080500	-
34	50	00AM0I	680030	MO
7	10	SKFIZH	000000	-
35	80	00O0KP	450600	K
9	30	PKHFMI	000000	HK
10	50	HIKSZP	000000	ZP
12	150	OPLKZE	000000	ZKIP
24	150	Z0K0IS	060100	KIL
35	80	000MKA	468000	MK
19	10	00LIZM	510000	-
10	50	LMHIKO	000000	KHM
23	80	OSK00M	000680	KM
12	150	OKZIHF	000000	ZHI
20	20	HS00OK	008600	-
36	150	SIF000	000841	FO
31	10	0E0ML0	608005	-
34	50	0M0EH0	506001	HE
21	30	PF0OL0	003005	L
8	20	OEKIFP	000000	M
24	150	0LHI0O	100040	HOIL
32	20	Z00HO0	068001	-
22	50	IH00KZ	006500	KZ
11	80	HELIFZ	000000	FLZ
9	30	FHLPSZ	000000	PO
33	30	0HEM00	400016	E
7	10	FZHPEI	000000	-
10	50	PKLHEI	000000	HM
7	10	OEIPHL	000000	-
31	10	000KOA	453000	-
32	20	K000LO	064100	-
22	50	0PZE0A	600050	H
19	10	0ZEO0I	100080	-
35	80	P0ZL00	080034	ZI
9	30	KZAMIL	000000	ML
12	150	OEFPAS	000000	PAFE
24	150	0EAO0P	100040	AOL
20	20	0HSLZ0	300004	Z
34	50	K00HM0	061005	HI
23	80	0IE0MS	100300	M
21	30	0PLOS0	800003	M
33	30	SA0E00	005018	K
11	80	EZSOAM	000000	OAS
36	150	HM0I00	006034	IM
8	20	APFLOE	000000	O
10	50	FSHIKM	000000	HK
8	20	MELZOA	000000	Z
11	80	LFKISM	000000	KSO
31	10	00FK0E	360040	-
7	10	IAPSME	000000	-
22	50	00AZHL	130000	Z
19	10	H00AKF	018000	-
35	80	0EZ0L0	300608	LZ
20	20	0SEMO0	600001	-
23	80	0H0KZP	804000	ZK
12	150	APSOEK	000000	OES
32	20	P000EO	038600	-
34	50	000FKZ	583000	KZ
9	30	LFMZIE	000000	Z
21	30	00MAFE	480000	A
36	150	ZHO000	000861	O
24	150	L00SAP	051000	AS
33	30	SH00L0	001403	-
34	50	0K00EL	803500	E
11	80	LASPKF	000000	PK
24	150	S0E0OH	080500	OE
31	10	0S00KZ	103800	-
20	20	00ZMIK	810000	-
22	50	0KHFP0	800006	PHF
35	80	A0Z00H	010350	KJ
23	80	0M0ZKO	504000	ZO
8	20	IMAHLS	000000	-
36	150	Z0O00P	080130	P
7	10	ZEAHFP	000000	-
9	30	HMLKZE	000000	Z
33	30	00SHO0	310004	H
19	10	MIAZ00	000038	-
21	30	0Z0MEP	105000	PO
12	150	LOSMEZ	000000	EMZ
32	20	HI0A00	005018	-
10	50	EFOIHM	000000	HIO
8	20	EHAFMS	000000	E
32	20	L000OE	045600	-
23	80	MK0S0L	003050	LM
12	150	ZSOMAL	000000	AMIL
9	30	IZKPLH	000000	PA
34	50	0MS0Z0	500106	Z
19	10	L0AFH0	030004	-
22	50	0OPAF0	300004	FAP
21	30	0SK0EO	800500	L
11	80	IALEZO	000000	EZ
24	150	0MKES0	300005	ESK
31	10	IF0Z00	005083	Z
35	80	00H0SK	450300	SK
20	20	FL0A0E	003040	M
7	10	PHEZIL	000000	-
33	30	00KFP0	460003	PK
10	50	EZAPKI	000000	PK
36	150	A0SZ00	040018	Z
7	10	IOZKHF	000000	-
8	20	KMSLOP	000000	-
10	50	KSMLEA	000000	LE
32	20	AL0I00	006034	-
31	10	00E0PI	360400	-
22	50	0OSE0Z	100050	E
9	30	HFPSAZ	000000	A
19	10	MH0F0E	003060	-
34	50	Z000KM	018400	K
23	80	KFE0A0	000405	EA
35	80	M0E00P	080510	E
33	30	LA00F0	006105	-
12	150	ZFOMLP	000000	MLOP
21	30	K0OZP0	030008	ZPO
20	20	FOS0A0	000604	-
11	80	EKSHMA	000000	HM
24	150	MPE00A	000830	EM
36	150	0P0S0I	304060	I
19	10	OKI00P	000350	-
8	20	MKSFOE	000000	H
20	20	Z0SOK0	080001	H
36	150	0HI00P	600480	IL
31	10	00OMK0	530004	-
10	50	LAHFKO	000000	HK
7	10	KFIEHP	000000	-
34	50	MAK000	000561	IK
33	30	S0AE00	050086	E
24	150	LSEF00	000031	EF
21	30	FHO00M	000540	A
32	20	F000MP	065400	-
35	80	0A0KO0	801006	OK
9	30	KSPMZA	000000	ZP
11	80	KEMIFL	000000	MFI
12	150	LKEFOM	000000	FOE
23	80	0KI0PZ	800500	ZPO
22	50	0A0ZOE	108000	EZ
7	10	EZMLIH	000000	-
9	30	ILEFSK	000000	E
33	30	S0M0O0	060301	O
11	80	APKMSF	000000	MF
24	150	0OH0AI	300100	AH
21	30	A0OP0L	030050	PO
20	20	0ASPO0	500001	P
34	50	0M00IS	403600	O
10	50	PEHMKA	000000	HK
31	10	OK0A00	004015	-
36	150	0F0IH0	508001	HI
8	20	PMHLKS	000000	-
23	80	0OESM0	100006	MSE
19	10	EMS0K0	000803	-
32	20	P000KF	086100	-
35	80	EM00F0	008106	F
12	150	OZELAS	000000	AELS
22	50	0IPE0K	100030	P
22	50	FM0O0A	001030	OL
7	10	KLOISH	000000	-
34	50	0H0Z0L	304050	ZL
8	20	PSFMOZ	000000	-
32	20	MF00Z0	001608	A
20	20	KMLE00	000034	-
12	150	PSZAMI	000000	MAZ
21	30	HA00KE	006400	M
10	50	KIMLHF	000000	LMO
24	150	E00HFM	063000	HF
11	80	KLASZO	000000	ZS
35	80	P0Z0S0	080105	S
33	30	AM0H00	006034	H
23	80	ZL0K0P	001060	K
31	10	0MI00P	800530	-
36	150	S0Z0L0	050601	LZ
19	10	0IM0HA	800400	-
9	30	KPHSAI	000000	H
20	20	0OZIM0	400006	-
36	150	I0P0M0	080504	W
34	50	0ZK00P	100350	-
10	50	OFLZIH	000000	ZI
24	150	0OI0FZ	100300	ZF
8	20	OSEZIA	000000	-
31	10	S00OL0	036004	-
19	10	0O0FLM	305000	-
35	80	F00LM0	036001	-
7	10	EAPFSZ	000000	-
21	30	FO0M0A	006080	K
33	30	0L0OK0	504003	K
11	80	IZFHSE	000000	FS
22	50	K00MAO	015000	O
32	20	000ZFK	648000	-
12	150	ZPFEAL	000000	FAL
9	30	ZEIFMA	000000	F
23	80	HL00MS	004800	M
12	150	LKEPSO	000000	PSE
10	50	KIOZHL	000000	Z
23	80	HO00ZS	004800	Z
35	80	OE000P	005680	P
21	30	AHL0O0	000406	O
32	20	00OZ0P	180040	Z
22	50	K0IZO0	010003	Z
20	20	0M0IHK	306000	-
24	150	00OLZK	450000	LZO
9	30	FZIKLM	000000	K
36	150	0E0L0S	504060	LAS
8	20	PZSKLO	000000	-
7	10	IKZLOH	000000	-
11	80	MHISLP	000000	SL
31	10	0F0LZ0	804003	-
19	10	E0A0LO	030500	-
34	50	E00Z0I	046050	Z
33	30	0E00IA	408100	Z
22	50	SILA00	000015	A
11	80	FPLAKS	000000	AK
35	80	L0O0A0	030804	AO
32	20	OSZ000	000653	-
12	150	MKOFLI	000000	FL
34	50	O000LI	045800	LK
20	20	K0SA0O	080010	-
31	10	P00Z0I	046030	Z
21	30	0K0EFS	608000	H
23	80	O0F0PA	030400	P
33	30	Z0AM00	040065	-
7	10	ZOASEI	000000	-
8	20	EAZHIF	000000	-
24	150	SM0H0Z	003050	HZ
19	10	00OFLI	430000	-
10	50	MEPZKH	000000	Z
36	150	0PK0F0	600305	FK
9	30	FOZIAH	000000	Z
23	80	H0ZEL0	060001	EL
9	30	EALOHM	000000	-
22	50	O0FEZ0	080005	FZ
12	150	HKPSFL	000000	PFS
34	50	0L0A0H	403050	-
35	80	A0ZP00	050034	PZ
10	50	FZMOSP	000000	MO
7	10	LMHPSZ	000000	-
36	150	0S00EO	806500	EO
21	30	0FML0Z	500060	H
8	20	HKFMZI	000000	Z
31	10	00E0AM	830400	-
24	150	M0HEL0	010005	EIL
20	20	0KA0ZS	400100	-
11	80	SHAELM	000000	EL
19	10	00SFOP	530000	-
32	20	000LIO	581000	-
33	30	000ZFH	654000	Z
8	20	KPOZIL	000000	Z
33	30	MF0S00	004031	-
12	150	OMEAPI	000000	AEP
10	50	IFOHEL	000000	HEO
31	10	0S0L0A	408030	-
9	30	SMFKAH	000000	H
24	150	PM00LA	005800	LAM
34	50	000HMA	851000	HA
35	80	00IPS0	360008	PS
20	20	0ES0IZ	100400	-
21	30	SOL00A	000480	-
22	50	E0LF0O	080040	F
11	80	LHAESM	000000	ES
7	10	MAOEIL	000000	-
19	10	F0HM0L	040080	-
36	150	00ML0H	130040	MH
32	20	0H0IA0	403008	-
23	80	PL00ZA	003800	ZM
10	50	ILEZSM	000000	ZS
31	10	0ZA0H0	300608	-
20	20	0O0SFZ	804000	-
35	80	ELM000	000138	M
9	30	SMZHOF	000000	M
11	80	KMHAIL	000000	IH
24	150	P0I0EF	040800	EF
8	20	SAZKFP	000000	-
7	10	HZIKFP	000000	-
19	10	0FPMI0	500008	-
23	80	0LF0AS	800600	FA
34	50	0ZF0A0	600805	-
22	50	HE0AI0	003004	-
21	30	KMO0E0	000503	-
33	30	0F0H0M	504080	-
12	150	ZSAHLI	000000	HLI
32	20	00ISF0	850001	-
36	150	0SOA00	500048	AO
9	30	LAPFZH	000000	F
23	80	0OIEK0	400001	EK
36	150	00P0LF	430600	L
31	10	0F00EM	608400	-
34	50	0LP00K	500380	PK
33	30	0E0HK0	504003	H
10	50	FZIOAP	000000	AO
22	50	ZH0O0A	001050	-
21	30	0PZIL0	300006	Z
8	20	FAIPKO	000000	P
20	20	L0I0PE	060300	-
35	80	O0A00Z	080510	-
32	20	S00KL0	068001	-
11	80	ZMLOPI	000000	PO
7	10	ASZHML	000000	-
12	150	HOAPZL	000000	PZO
19	10	0KA0ZL	100400	-
24	150	0L0PIZ	408000	PIZ
36	150	0IE0K0	800301	KE
34	50	LE00A0	006805	E
31	10	O00E0F	053040	-
33	30	OE0H00	006041	HA
35	80	0LE00A	100340	EI
11	80	HEAOLZ	000000	LOA
22	50	Z00SOP	046000	OPZ
20	20	0LF0HK	800500	H
9	30	OAKPML	000000	P
8	20	AOFLHP	000000	-
21	30	SF00OH	006800	O
7	10	FZIMPE	000000	-
23	80	0EMI0F	300080	MI
24	150	M00LFK	016000	FI
10	50	EHAMZP	000000	HZ
12	150	OAKEIH	000000	EIP
32	20	PK000O	004510	E
19	10	0SKO0I	400010	-
