# Supplementary material for: Components of Attention in Grapheme-Color Synesthesia: A Modeling Approach
Source: PLoS One. 2015 Aug 7;10(8):e0134456. doi: 10.1371/journal.pone.0134456 (PMC4529240; doi:10.1371/journal.pone.0134456)
Supplement: S1 Dataset — The data structure is explained in the file README.rtf. (ZIP) [file pone.0134456.s002.zip › cIS05-incongr.dat]

540
13	10	0OKME0	400006	-
18	150	EAO00Z	000480	Z
2	20	ISOAKH	000000	-
26	20	Z00K0E	048030	K
15	30	S0M0AK	050300	A
4	50	ESAPKM	000000	AKL
29	80	0FE00S	400180	-
14	20	KZ00SA	008400	-
28	50	0ML00K	300460	K
25	10	00HM0A	150060	-
30	150	000LIK	851000	KI
16	50	ZEI00F	000480	-
1	10	MIHPAL	000000	-
17	80	00APLK	430000	LAP
5	80	ZHFLKO	000000	KLO
3	30	OSFAZL	000000	A
6	150	AEPSFO	000000	FSO
27	30	FP0M00	008036	M
30	150	00SI0E	680050	IJ
16	50	ZLM0A0	000603	M
1	10	OHMAZS	000000	-
26	20	M0I0F0	030405	-
5	80	AFMOSP	000000	MSO
17	80	PZI00L	000630	LO
28	50	HF000S	003850	S
4	50	FMHAPZ	000000	PA
14	20	OIEZ00	000085	-
15	30	0MFAO0	400005	A
27	30	0Z0I0M	108030	-
3	30	LFPIZM	000000	M
29	80	00P0MA	140500	M
2	20	HZMAKI	000000	-
13	10	PF0O0K	005030	-
25	10	0AI00L	100530	-
6	150	PILASH	000000	ASL
18	150	FMZP00	000084	P
3	30	AFMKSI	000000	MS
13	10	0SHMO0	800005	-
14	20	IEH0S0	000301	P
28	50	00SH0I	560080	-
17	80	EPIH00	000041	H
6	150	LMPEHK	000000	PHLO
29	80	0KM0S0	400801	M
5	80	HIOLKF	000000	LKO
16	50	SEK0P0	000403	K
27	30	E0O0K0	030408	-
25	10	000HZS	365000	-
18	150	MPK0O0	000803	MK
4	50	EAHKOZ	000000	KO
15	30	0MPK0A	800010	K
26	20	0HFA00	100058	A
30	150	AK00I0	003605	I
1	10	HISMZL	000000	-
2	20	OSPHIE	000000	-
13	10	K0AM0H	050010	-
14	20	Z00LAP	063000	-
5	80	HKFIOS	000000	FLO
15	30	A00MIF	013000	M
18	150	00LZFA	180000	ZF
2	20	PLIOZE	000000	-
17	80	S0Z0LA	010500	LO
1	10	OAZIKP	000000	-
25	10	S000AM	085100	-
3	30	KZIOMS	000000	O
26	20	Z00PH0	083006	-
30	150	P0SK00	080051	K
29	80	0P0KS0	803006	KL
27	30	S000EA	014600	-
4	50	ALHOFM	000000	OH
28	50	IKL000	000368	I
6	150	OESFAP	000000	SPAO
16	50	SIM00A	000350	M
15	30	S00HFK	035000	HK
13	10	HSKF00	000054	-
18	150	0IHMS0	400008	MS
3	30	MASHFO	000000	S
28	50	00O0KA	380400	K
1	10	MASIZL	000000	-
30	150	KF0L00	004058	L
26	20	0E0O0K	403010	-
25	10	L0E0Z0	050401	-
16	50	0M0ZEI	105000	IH
2	20	HALSIZ	000000	-
6	150	ZPMSAK	000000	SAK
17	80	P0A0OF	030600	AOF
29	80	M0H0O0	060105	HO
27	30	00IAZ0	640001	A
5	80	OPHSAZ	000000	SA
14	20	EIZ00F	000560	-
4	50	KEHMZL	000000	ML
3	30	LFKEZP	000000	-
4	50	IPOAHF	000000	AOL
25	10	I000OZ	014600	-
1	10	KOFSZM	000000	-
5	80	ALFOMK	000000	FMOA
2	20	OMLPFH	000000	-
14	20	00ESIZ	580000	S
15	30	0ZAFO0	600004	E
30	150	0H0K0O	803010	K
29	80	0FP00I	800540	I
18	150	IHOM00	000018	MO
13	10	ZAI00H	000630	-
6	150	IZFSPE	000000	SP
27	30	K0F0Z0	050806	-
26	20	S0PA00	040018	A
16	50	AI00FE	006100	F
28	50	LI00M0	008401	MI
17	80	0MFP0L	800010	PM
28	50	00L0ZF	360800	E
14	20	P0LOK0	010003	K
6	150	HSZPIO	000000	ZPOI
30	150	I00A0S	056080	S
29	80	LF000M	005460	-
1	10	ESKHOF	000000	-
25	10	L00A0S	083010	-
17	80	0H0LPA	508000	PLO
4	50	KSPAFM	000000	AFM
15	30	00MHAO	340000	AM
26	20	0LS0M0	300804	-
13	10	A0LK0S	010030	-
16	50	0P0IME	608000	MI
2	20	EAFMOI	000000	OM
5	80	FPAEHL	000000	EHL
3	30	PFOKLZ	000000	KL
18	150	K0IO0F	010040	FOI
27	30	I000MS	064300	M
14	20	KMF00H	000410	-
27	30	H00FZ0	015004	-
15	30	0I0LOE	601000	O
1	10	SMIFKE	000000	-
18	150	L0OZ0I	080040	ZIL
13	10	F0LH0P	060040	-
28	50	0L0MO0	306005	M
5	80	PEASKM	000000	SKA
4	50	ISOZEF	000000	ZO
29	80	000ZPE	453000	ZP
26	20	H0I00L	010430	-
17	80	0EFZL0	800003	ZL
3	30	MFKZEA	000000	K
6	150	POMSFA	000000	SP
25	10	M000ES	043100	-
30	150	00A0HI	560400	ILO
16	50	0LSP0A	400030	P
2	20	POZKAL	000000	KA
27	30	0KO0S0	500104	HS
29	80	0MZ00K	500180	Z
1	10	PLMHFS	000000	-
18	150	ISH00E	000140	HE
13	10	0ZLAO0	600005	-
15	30	M0KO0E	050060	Z
28	50	0L0Z0I	604010	Z
25	10	00EK0L	150040	-
17	80	0AZ0IK	300800	O
14	20	L0O0FZ	040300	-
16	50	OPS0H0	000603	H
30	150	00A0PZ	850300	PZ
3	30	SPEKFI	000000	H
5	80	MESFHZ	000000	SHO
26	20	0L0O0A	403010	P
6	150	LAFOSI	000000	SOF
2	20	FEAHSP	000000	-
4	50	FZPSEI	000000	S
2	20	ZFEOSM	000000	-
3	30	IFMSAK	000000	SAM
18	150	S00AIH	053000	AIL
17	80	P0AHL0	060008	LAHM
6	150	ALEZOI	000000	OZI
4	50	LKPMFI	000000	ML
28	50	0KLM00	100045	M
25	10	H00FZ0	048005	-
1	10	KFPIME	000000	-
15	30	P0LKS0	030006	MS
30	150	0S00MK	403100	MK
14	20	00HZAS	350000	-
5	80	EIKZMP	000000	KM
16	50	0K0EZA	506000	AM
26	20	0LM00O	100650	-
27	30	0K00SF	108600	S
13	10	H0IM0F	010040	-
29	80	ES000K	005460	K
16	50	AL0P0Z	005040	K
5	80	AFOHPI	000000	POHI
30	150	O00L0Z	035040	ZL
2	20	ZKHPIS	000000	S
26	20	M00KL0	065003	K
15	30	AI0E0H	005040	K
27	30	0AH00S	500340	-
28	50	00ESK0	560004	KS
14	20	00ISZA	450000	S
13	10	IS0H0P	001050	-
1	10	PEHAFS	000000	-
18	150	0FS0ZK	500800	KZL
3	30	ZMPFOL	000000	OF
6	150	PLAMFO	000000	MFA
25	10	0SE0O0	400603	-
29	80	FZ000M	006130	M
4	50	MOFIEZ	000000	MZ
17	80	ZFE0I0	000104	I
29	80	000PAI	864000	PAO
25	10	P00AI0	051008	-
4	50	AIFMSK	000000	MS
14	20	K0FS0L	030080	M
13	10	0FKH0I	600040	-
18	150	0SF0OH	500600	OFH
3	30	PAILFE	000000	L
26	20	A0Z00K	080160	-
1	10	MKAHZE	000000	-
2	20	PKFEIO	000000	-
17	80	0S0LZI	605000	LI
6	150	FOEISH	000000	IESO
5	80	OIFKAZ	000000	AKIL
16	50	H0EKF0	030006	KIL
30	150	L0FH00	030058	HF
27	30	0O00IE	306100	IH
15	30	HKO0S0	000803	S
28	50	FM000L	005130	L
14	20	0O0EAS	804000	-
5	80	PZOEHA	000000	AOE
16	50	F00KPM	013000	KLP
13	10	P0LMI0	060008	-
1	10	LOZIKA	000000	-
6	150	OMPEAK	000000	EAO
17	80	L0A0KF	040100	KIA
3	30	LSFAME	000000	AM
30	150	IKA000	000651	AK
27	30	A0MP00	030086	M
28	50	00I0ZH	860500	H
26	20	F000HO	014500	-
29	80	MK0O00	005031	O
2	20	FSOAKL	000000	A
18	150	0KA0LM	800300	LAM
4	50	OKMHIP	000000	IM
25	10	F00M0E	053060	-
15	30	MHA0S0	000408	SAM
5	80	OESMZI	000000	SMK
3	30	ZEFIOA	000000	OM
1	10	AILHMO	000000	-
15	30	ZEK00F	000840	K
29	80	S0K00H	040130	KL
25	10	0M0IA0	503006	-
16	50	LFA0S0	000605	SM
28	50	0L00OE	508600	O
27	30	A000ZE	041300	-
17	80	A0KSZ0	030006	KZ
18	150	L0MAK0	060005	KM
4	50	SKLMHE	000000	MK
14	20	S0IPF0	080003	-
6	150	ZMKLIA	000000	AKIL
26	20	MLS000	000861	H
13	10	Z0EI0H	040010	-
2	20	MFKESH	000000	-
30	150	OK0F00	003015	H
1	10	IHOLEA	000000	-
2	20	KESMHA	000000	M
15	30	I00AEL	048000	A
27	30	F0OL00	050081	L
3	30	MAELSH	000000	LS
25	10	0M0FL0	603008	-
30	150	0HSL00	800014	SI
28	50	0MHP00	400056	PO
6	150	OEMZKF	000000	KMZH
26	20	Z0O00H	060830	-
18	150	KPL00E	000450	LO
17	80	Z0OP0E	040060	P
29	80	F0Z0A0	030605	AZ
16	50	I00LME	053000	ML
5	80	OKZAMH	000000	AMZ
14	20	0SP0FM	100300	-
4	50	MHOAEF	000000	AO
13	10	S0EHP0	010003	-
30	150	0KO0L0	300108	LO
14	20	0M0OEP	601000	-
3	30	AZPFHM	000000	-
26	20	IPZ000	000413	-
29	80	HLZ000	000361	LK
6	150	MLKHOF	000000	HOK
13	10	0MF0HZ	100300	-
17	80	0FAKO0	300005	KOA
27	30	0KHF00	800054	K
18	150	0SIPM0	800004	PM
4	50	ISFHML	000000	HM
1	10	IHKMPA	000000	-
28	50	EZ000K	005460	L
25	10	FO00K0	001304	-
16	50	0S0EIF	405000	IK
2	20	ZSMFKL	000000	-
15	30	K0HS0P	060010	S
5	80	LZSAIE	000000	AI
26	20	FS000K	003610	-
5	80	IHSMZP	000000	MZ
6	150	FKLSIH	000000	SIK
30	150	Z0HA00	060041	AH
14	20	0P0MFH	601000	M
15	30	0MSAO0	100004	AO
28	50	0SP00Z	400130	L
2	20	LHSKPI	000000	H
16	50	0LA0HO	800300	AO
17	80	00OPHL	340000	PHO
3	30	IPMHOL	000000	MO
25	10	OM0L00	004063	-
13	10	00EZFK	860000	-
1	10	MKOHIL	000000	-
29	80	S0KZ00	050046	KZ
4	50	ALOHKF	000000	HK
27	30	P00FA0	081003	H
18	150	0PAL0Z	100050	LZ
27	30	ZM000A	008340	AM
1	10	LPFAEK	000000	A
15	30	PL0KF0	003006	LM
5	80	SKPFLI	000000	FIL
6	150	LAKEMZ	000000	EMZK
4	50	ZKFSPL	000000	SPO
14	20	IMO0E0	000801	S
18	150	0KL0HS	800300	HIL
28	50	IA000O	008130	O
3	30	OMLIAK	000000	AL
30	150	00LF0E	150080	LO
2	20	LEFPSA	000000	S
26	20	0MKI00	500064	E
25	10	00E0LO	860300	-
16	50	EL0K0A	005030	K
29	80	H00M0I	043010	MO
13	10	ZPIE00	000013	-
17	80	FOI0P0	000604	P
28	50	K0Z00O	030160	-
14	20	00PSMI	680000	S
13	10	0A0SZL	104000	-
3	30	SKAHEL	000000	L
17	80	SAP0I0	000805	IO
2	20	OLAEMH	000000	M
25	10	0E0K0S	105080	K
26	20	0E0O0L	608050	O
30	150	F0A0K0	010605	KAL
27	30	Z0O00I	060430	-
18	150	S0ZL0E	040010	ZIL
15	30	KIA00L	000610	-
1	10	OAIKFM	000000	-
29	80	A0LE00	080056	ELM
4	50	IOKSZE	000000	SMO
5	80	FEPKOM	000000	KOS
16	50	0LOA0M	600040	ALM
6	150	SKLHFZ	000000	HFL
5	80	OSIZHP	000000	HZ
3	30	PHOFML	000000	HO
17	80	S0I0FH	010800	I
29	80	K00Z0L	065080	LZ
2	20	ZAPSFO	000000	-
30	150	A000ZS	043500	SO
14	20	EPF0S0	000601	-
25	10	AF000Z	005460	-
15	30	M0ZPF0	030006	-
18	150	0IMH0L	600010	LMI
28	50	0S0HA0	804001	A
16	50	EL0IM0	008006	MI
1	10	SMIAFH	000000	-
26	20	00FPS0	360001	S
4	50	OAISZP	000000	S
27	30	0S0F0E	408030	F
13	10	K00OFE	085000	-
6	150	EOLKAF	000000	AKI
27	30	00P0FH	510300	-
25	10	0S00IE	806300	-
5	80	LOPEHI	000000	EHI
13	10	I0OF0K	060030	-
1	10	AISLMF	000000	-
28	50	E00KA0	043005	KA
3	30	HSFEMP	000000	MH
4	50	EFZMAS	000000	AMS
6	150	EMSHLO	000000	LHOS
30	150	SK0A00	005064	AS
17	80	0EOL0F	100060	LS
29	80	0S00IE	608300	I
14	20	P0FA0O	080050	A
15	30	E00FIZ	063000	IH
2	20	OMLFHP	000000	-
26	20	K0S0L0	010308	E
18	150	0FK0EP	800600	KO
16	50	00LMZI	460000	MZ
15	30	PIAS00	000034	SA
18	150	0EF0OH	800400	OF
30	150	0Z00AK	408100	KAO
28	50	0P0K0E	308040	K
6	150	SAFLHK	000000	LMN
26	20	AO000E	006340	A
5	80	PIOZFS	000000	FZS
4	50	LKAMPE	000000	MPA
27	30	00IM0H	610030	M
3	30	AESOML	000000	MSO
29	80	0MFP00	800036	P
1	10	FSMHIO	000000	-
17	80	0PI0ZS	300800	ZI
14	20	0Z0EPS	406000	-
16	50	KL00PI	006100	P
25	10	L00H0Z	065010	-
2	20	MAHIFL	000000	-
13	10	0M0LOS	605000	-
5	80	LAZKHI	000000	KHI
26	20	0L00AP	106400	A
27	30	0IA0M0	100508	M
18	150	0K0FSH	104000	SF
4	50	PZOLSI	000000	SL
16	50	HA0KI0	005003	IK
30	150	000ZEK	853000	LZ
3	30	IFLZAK	000000	Z
25	10	0LSZ00	800014	-
1	10	PHIOEM	000000	-
29	80	OE0A00	003051	AI
17	80	L00AHI	056000	AH
15	30	AZF00S	000840	-
6	150	AHSFEM	000000	SMF
13	10	0MA0LO	100800	-
14	20	K0ASP0	030001	S
28	50	E0P00Z	060850	-
2	20	KELMIA	000000	M
18	150	SP0F0Z	003040	ZF
6	150	FOEZAL	000000	ZAE
30	150	K00S0P	065030	PE
14	20	0ZIA0F	300010	A
1	10	PHEFSK	000000	-
28	50	A000OH	031800	O
2	20	HAKFEL	000000	-
4	50	MOAIPL	000000	AP
16	50	AE0I0Z	003060	I
5	80	HPMFKZ	000000	KM
27	30	0ZMO00	800064	M
29	80	0K00ZS	806300	Z
17	80	ZH0P0M	001040	PM
25	10	PS0H00	003061	-
26	20	A0IS00	050046	-
15	30	0OA0LE	800400	A
13	10	ML00HE	003600	-
3	30	OEFIAZ	000000	A
1	10	FMPIOS	000000	-
13	10	S0E0IH	030800	-
29	80	ZK000H	004850	H
18	150	0ML0ES	600100	EL
4	50	KPFAMI	000000	AM
2	20	PHZLOA	000000	L
14	20	0LHZK0	400006	-
16	50	HFA0O0	000803	O
17	80	0P0FKS	304000	KF
5	80	LPHZEF	000000	ZF
15	30	0KO0PI	600300	-
6	150	EPAKFO	000000	KF
30	150	0FP0E0	100504	E
26	20	0A00EF	301400	-
3	30	EPIKHL	000000	K
27	30	0FP00S	400530	-
25	10	HZ0K00	004061	-
28	50	000LSK	465000	Z
25	10	K00SH0	063004	-
28	50	0KMZ00	400068	M
5	80	ESPLOI	000000	LO
3	30	APSFLZ	000000	S
26	20	OA0H00	006085	-
27	30	0LK0A0	500801	A
15	30	K0MOI0	010004	M
30	150	0S0MZ0	806005	MZ
6	150	PKHMZA	000000	MZ
29	80	00E0MZ	430800	ME
18	150	P0K0EH	010400	EK
13	10	MLS0A0	000305	-
1	10	LIASZF	000000	-
2	20	OFAEKS	000000	H
14	20	0ZF0PH	300100	-
16	50	0IHP0A	800040	A
17	80	LA0E0F	006080	E
4	50	KLOIEZ	000000	E
2	20	IPEKZH	000000	-
4	50	IKHSMF	000000	SM
16	50	SHOP00	000036	PO
14	20	0IPH0Z	400050	-
27	30	000LFK	613000	K
30	150	00K0FO	850300	KF
28	50	00ZE0S	560080	K
25	10	E0A00L	080630	-
1	10	LZHKMS	000000	-
17	80	A0OSZ0	050004	SZ
13	10	00MPLA	560000	-
18	150	I0L0KE	030100	KIL
5	80	IZPMAL	000000	MA
3	30	EKFZAS	000000	A
6	150	HSIMLO	000000	MLO
15	30	EMF00P	000360	-
29	80	0I0A0S	105060	AS
26	20	S0I00H	040680	-
16	50	0LIK0F	600010	K
2	20	HSOMPA	000000	M
5	80	KAOMEP	000000	MOP
29	80	H0MF00	080035	M
13	10	KO0PH0	003005	-
3	30	ILFSMA	000000	SM
26	20	0ME00H	400650	-
6	150	LPAIZH	000000	AIH
18	150	00MKZP	480000	MKZ
25	10	S0L0Z0	030401	-
28	50	AO000F	008130	O
14	20	00ZFLI	580000	-
1	10	OSFPML	000000	-
30	150	0AO0F0	500406	FO
17	80	0HK0FZ	400600	F
4	50	KIOFSH	000000	HSF
15	30	E0LSM0	050006	SM
27	30	I00ZP0	068003	H
6	150	OFPILH	000000	ILP
14	20	0IFS0H	600010	-
13	10	M0ZK0P	080060	-
30	150	O000MK	036100	MI
15	30	A0LFK0	010003	M
2	20	FSAZKO	000000	-
27	30	0AS00E	100430	-
29	80	OI000H	008410	H
18	150	0KPSE0	400006	SPE
28	50	0K0ZO0	605008	O
3	30	EFSHPA	000000	HP
1	10	ESKLPZ	000000	-
4	50	FPAIKL	000000	KAI
26	20	00MK0P	450080	K
25	10	0KI00E	400160	-
16	50	F0Z0PE	060400	P
5	80	PIOLFH	000000	LF
17	80	MPOL00	000034	LI
3	30	IFOMAP	000000	MA
25	10	FM00Z0	008401	-
28	50	EM000L	003150	LI
16	50	AE0HO0	006008	HO
17	80	AZ0HE0	001008	H
18	150	I0LSZ0	050008	SZ
26	20	I0S0K0	060803	-
13	10	K0L0FP	010400	-
29	80	AP00I0	008501	IL
27	30	A000MP	034800	M
1	10	MHZELK	000000	-
30	150	KA0H00	003081	H
15	30	00FOKE	840000	OK
14	20	0ML0SE	300100	E
4	50	FZSPOI	000000	OPE
5	80	EMALSF	000000	LS
2	20	OKESAF	000000	S
6	150	AOPKLE	000000	KLOM
