# Supplementary material for: Components of Attention in Grapheme-Color Synesthesia: A Modeling Approach
Source: PLoS One. 2015 Aug 7;10(8):e0134456. doi: 10.1371/journal.pone.0134456 (PMC4529240; doi:10.1371/journal.pone.0134456)
Supplement: S1 Dataset — The data structure is explained in the file README.rtf. (ZIP) [file pone.0134456.s002.zip › cIS06-congr.dat]

540
23	80	YA0N0B	003080	BN
19	10	FIED00	000085	-
32	20	F0ID00	040039	-
8	20	NGYFME	000000	DT
10	50	DWRGYF	000000	GYF
35	80	I00GR0	073008	GRT
36	150	0E0YA0	308005	YA
12	150	WGYMFN	000000	MFYA
9	30	YIWDRB	000000	BD
20	20	B00YWR	097000	B
22	50	WIAB00	000045	BA
21	30	RW0M0E	005090	ME
34	50	Y000BW	098400	YB
33	30	I000AF	085700	YA
24	150	00YBWG	580000	BYWG
11	80	GNEFIB	000000	FIEB
31	10	000INM	897000	-
7	10	EDYAIF	000000	-
21	30	0DNI0B	900050	FT
8	20	ANYFWM	000000	-
11	80	MBWYIR	000000	YIRM
22	50	I0MW0Y	070080	BMW
23	80	00DMRA	490000	MRD
19	10	GFDY00	000058	-
36	150	000BRD	495000	BRD
34	50	G00N0D	093070	MTD
10	50	YWDAIB	000000	AB
33	30	Y0B00N	080590	-
35	80	00IGD0	870003	GRDI
32	20	0A0E0M	305070	Y
24	150	ERA0F0	000705	AF
31	10	00YWN0	490005	-
7	10	RFNIAD	000000	-
12	150	NYMADF	000000	ADMN
9	30	MFEDGI	000000	GD
20	20	YA0F0I	007030	-
34	50	D0Y0G0	040308	GD
33	30	Y0B00A	070950	A
8	20	FMDBAY	000000	BA
23	80	EW0A0D	004030	ADEF
12	150	DRGWAB	000000	WBD
36	150	0IW0M0	900805	WM
35	80	000MYE	578000	MFI
10	50	BMYGEA	000000	GFA
9	30	GNIWBD	000000	B
32	20	GY00W0	003805	M
31	10	0YN0R0	800305	-
11	80	WFBIRN	000000	BIRNM
19	10	RF00EY	005900	-
20	20	0WDFM0	700003	-
22	50	YAW00R	000750	AR
24	150	W0DYG0	050004	DYG
7	10	GFIEWA	000000	-
21	30	EA0IG0	005007	G
21	30	EWI00G	000450	G
11	80	ARFMBY	000000	MFBYI
9	30	AMBIRY	000000	BG
35	80	00ABG0	430009	ABG
33	30	0F0G0R	304090	BRA
8	20	BMIRYW	000000	-
10	50	INDEMA	000000	FMD
23	80	0FM0RB	300700	MR
12	150	FEYNAB	000000	NAYB
24	150	AE00BR	004900	BAR
32	20	DE0N00	003059	F
20	20	Y0M0IA	070800	A
22	50	IM0DY0	008004	D
7	10	NIDMFE	000000	-
19	10	0DGA0B	900050	-
31	10	RBN000	000597	-
36	150	A00GN0	034009	GN
34	50	B0W0Y0	070508	YE
21	30	I0NER0	030007	RM
33	30	Y000AM	095400	AB
22	50	00RYNI	570000	RYN
10	50	NWRBAG	000000	AEGB
7	10	BWMRYA	000000	-
35	80	0A0GF0	704008	GT
12	150	BWNMYD	000000	MDYZ
20	20	G0NWY0	090003	-
8	20	WEFRBI	000000	R
19	10	N0WM0Y	050070	-
31	10	DG00I0	005408	-
36	150	AYR000	000937	RYA
23	80	F0G0BN	070500	BBF
11	80	DFENYG	000000	FGN
34	50	0WN0F0	900304	NF3
24	150	0YW0EF	300800	WEIF
9	30	DRYGMB	000000	F
32	20	0BYD00	900034	G
24	150	R00MNA	057000	MNAR
20	20	YEWR00	000035	F
21	30	0FIB0R	900030	BR
22	50	FM0NW0	007003	NF
31	10	0INY00	500097	-
10	50	WNGAMY	000000	AM
35	80	WB00D0	007803	D
34	50	W0FD00	080047	FE
9	30	MAGWEF	000000	EFD
32	20	G0IY00	080035	-
7	10	AIDMER	000000	-
19	10	0D0FEN	305000	-
11	80	BWYDGA	000000	DYA
8	20	YGIDBR	000000	DR
36	150	I00EM0	083005	EM
12	150	RIWAEY	000000	AEYIR
23	80	0MRF0W	400050	RF
33	30	0D0G0B	503040	G
7	10	GMREBD	000000	-
21	30	0RAB0F	500030	ABN
20	20	GY0NE0	008003	-
10	50	BWNGAE	000000	GNAY
32	20	000MGI	378000	GN
11	80	EAIRGM	000000	RGIMN
31	10	D0GR00	030048	-
35	80	0NF00E	700980	FEANI
34	50	N00R0W	094080	AWL
8	20	IMREFD	000000	-
33	30	NRG000	000934	A
19	10	0NYEF0	700003	-
12	150	DGFIYW	000000	FIWDG
9	30	FEAGYN	000000	A
36	150	0W0RD0	409003	RDW
22	50	I0NBW0	080009	BWN
23	80	0AWID0	700004	WID
24	150	ME0YF0	005003	FYNM
31	10	0BD00N	900870	-
32	20	MD000N	007580	-
20	20	W0B0EN	040700	F
36	150	GNE000	000437	ENGA
35	80	Y00B0M	089040	RMY
8	20	NBDFAM	000000	AM
12	150	AEBRFG	000000	RBGNL
19	10	R00IMY	048000	-
21	30	BF00WD	008700	YG
7	10	NGBAMW	000000	-
11	80	AWBYDM	000000	BYDMA
23	80	NWD0B0	000407	DMN
10	50	DYWIMA	000000	AIED
33	30	E00YB0	083005	F
22	50	R0MWG0	050009	MD
24	150	N0G0EW	030400	GWI
9	30	EAGNID	000000	GD
34	50	I0W00R	050480	WR
7	10	NFREYM	000000	-
19	10	YB0F0I	009080	-
20	20	0GR0FD	800700	-
36	150	00W0BR	430700	WR
9	30	FYBDRG	000000	BG
35	80	0BEI00	700098	EIN
33	30	AF000W	007380	-
12	150	AEBYDI	000000	BYIDAF
32	20	0D00EW	503700	YF
31	10	0IG00R	500790	-
24	150	FG0MN0	003008	MNGF
10	50	GRIFWB	000000	FWIGR
8	20	RGFNWE	000000	F
21	30	00FAYG	350000	AG
23	80	EB0I0G	005030	IGBE
11	80	DAGFBM	000000	FBGMD
22	50	0E0BAW	708000	BAIFDW
34	50	ME00G0	008407	GFM
33	30	DN00W0	009305	B
7	10	MEBRGI	000000	-
32	20	W00IE0	085007	-
34	50	0N0RM0	503007	RWMN
11	80	IGMFRY	000000	MRFI
22	50	E0M0DF	040800	MFL
20	20	B00DFY	084000	-
10	50	YIRAMW	000000	AE
23	80	F00RYG	045000	RG
24	150	0E0GAB	908000	GBEAF
8	20	ERFWAD	000000	FB
21	30	NFWI00	000085	IB
19	10	DFNG00	000035	-
31	10	0IRE00	700048	-
12	150	RGBWAM	000000	WABMR
36	150	0D0YW0	809007	YMD
35	80	DM00A0	003908	AMD
9	30	IWAREG	000000	RD
34	50	0R00DN	704800	FN
36	150	IE0A00	008095	AE
21	30	D0BMR0	070004	MF
11	80	GRYDWE	000000	DFYGR
31	10	R0B0E0	050409	-
23	80	MD0R0G	005080	RGDN
32	20	00B0AW	390400	AF
12	150	WDYFAN	000000	FANDW
10	50	MEIRGY	000000	RGMNI
33	30	E0WN00	030095	WG
8	20	RAMYDW	000000	-
20	20	0YR0WB	300400	-
7	10	MFIBAD	000000	-
35	80	E0M00Y	090430	MY
19	10	E0GF0W	090040	-
9	30	DBMGEF	000000	MG
24	150	MBE00D	000790	ED
22	50	0MERW0	800003	RW
20	20	DRA0W0	000709	A
22	50	0BEN0Y	800070	NEY
10	50	YERNMA	000000	RNA
31	10	0DEN00	300079	-
36	150	00BR0A	390040	RBA
7	10	AGBIWR	000000	-
24	150	INRF00	000035	FRI
34	50	0D0EN0	508004	FN
11	80	RNDEBM	000000	FDMB
12	150	BRYGIN	000000	GIYNB
32	20	00D0AR	580900	A
35	80	0D0G0M	309050	GM
19	10	R00GMA	087000	-
8	20	GMBAID	000000	A
23	80	F0WN0B	040070	NB
33	30	YD00F0	009405	F
21	30	0BNIE0	500004	-
9	30	MYEGAW	000000	GA
34	50	000ADN	954000	A
8	20	BMAFRN	000000	A
20	20	YWIN00	000053	D
31	10	DE00B0	009804	-
23	80	0RYM0N	300050	MYN
35	80	W0R0N0	090408	R
10	50	GMEWFN	000000	EF
19	10	0WRD0N	800070	-
11	80	RYEBDN	000000	BDENFR
7	10	BWIANR	000000	-
21	30	MY0BE0	003007	BF
36	150	0B00WN	305900	WN
24	150	0MWRE0	700004	REWI
32	20	AI000Y	004390	-
9	30	RFNBGY	000000	B
22	50	0WRF0A	500070	RA
33	30	FB000E	009540	-
12	150	YIMFGD	000000	MFGDIN
19	10	0DMIB0	800004	-
34	50	0GM0A0	300504	MA
20	20	A0B0EN	040500	A
21	30	0I0RGW	903000	R
23	80	D0NFA0	090005	FAND
36	150	RI0Y00	008094	YIR
10	50	FDRMAY	000000	MADY
8	20	BENFIG	000000	F
33	30	E000DG	043800	G
7	10	YRNDEW	000000	-
12	150	FAWIMY	000000	AIYMF
35	80	G00FB0	087003	ERDG
24	150	RW00YN	005800	WYR
9	30	DIREAG	000000	AG
31	10	00GFE0	780009	-
11	80	FRBDAM	000000	BDAMFY
32	20	0R0I0Y	809030	-
22	50	NDYB00	000097	BN
23	80	0EBYD0	400003	YDB
33	30	0BG00M	900540	EW
8	20	EMBGNY	000000	B
11	80	AFGWND	000000	WNFADI
24	150	0MFIR0	500003	IRFND
32	20	000BRD	397000	FR
10	50	WNBGMD	000000	GWFD
34	50	BW0Y00	003047	Y
36	150	NB0E00	003074	EDN
12	150	RIWBGE	000000	BGWEIR
35	80	000AEF	895000	AFBD
9	30	YEMRWA	000000	RA
20	20	0AEN0W	400050	-
21	30	0ERI0A	800070	AE
22	50	WIGN00	000084	NG
19	10	0YF0BG	300500	-
31	10	AN0D00	007059	-
7	10	RBDNGM	000000	-
33	30	0RD0N0	800309	R
10	50	BFREWA	000000	FA
9	30	MEYWGA	000000	WAG
31	10	00MY0N	830040	-
32	20	WB00R0	004805	B
22	50	I0DMW0	080009	MFD
21	30	WRE00A	000350	A
34	50	E00AB0	038005	B
20	20	0RDA0W	500030	-
19	10	R0BE0Y	070050	-
8	20	FEMGRY	000000	-
11	80	FDWAIN	000000	ANWDI
12	150	WDBFAG	000000	FBAGDW
24	150	0M0ARG	708000	ARGMI
35	80	0NEB00	900074	BEFN
23	80	0IGBF0	400003	BF
7	10	FNYGMB	000000	-
36	150	0IG0R0	300507	GR
20	20	N0B0WA	050900	A
9	30	FDYWNA	000000	A
36	150	00W0RM	890500	WM
23	80	GNM0A0	000903	MAG
24	150	B0FG0N	030070	FNG
12	150	ERFBDY	000000	BDFYNG
22	50	E0INA0	030007	MAI
21	30	A0NI0Y	030090	M
19	10	N0Y0IB	070400	-
7	10	BGYMFR	000000	-
32	20	0W0YD0	409007	-
34	50	M00B0E	089040	B
8	20	BYWERG	000000	F
31	10	BN00E0	007905	-
10	50	FRIEWM	000000	MR
11	80	RBYFIE	000000	FIRDG
33	30	FI00W0	007408	A
35	80	0NE0M0	500403	EMF
10	50	BFAYWG	000000	YAG
19	10	B0W0FD	090800	-
24	150	MRA0D0	000704	AMD
36	150	0I0MN0	507003	MNIG
8	20	FDGMAW	000000	A
7	10	FBAIMR	000000	-
9	30	ADNYRG	000000	R
34	50	A000FW	037900	A
21	30	0ABY0D	800050	YBA
31	10	0F00YB	703900	-
35	80	00Y0IG	940700	NGYI
12	150	BWEMRD	000000	MREDFV
33	30	0BY0M0	700504	B
22	50	G00DNA	073000	DEA
20	20	Y0RGW0	080003	-
11	80	RBGWYI	000000	WIRG
32	20	M0YD00	040053	R
23	80	FD0NY0	007008	NF
20	20	0RDAY0	300009	A
32	20	W000DB	034500	-
11	80	YDWFNR	000000	FDR
22	50	M0E0ID	050700	EDM
8	20	WBADGN	000000	A
10	50	EIWYAN	000000	YN
31	10	EY000N	003890	-
23	80	M00RNF	085000	RFNI
7	10	IEBDFY	000000	-
12	150	IWAFDG	000000	FDAIGN
21	30	FWN0R0	000704	YR
36	150	MF0D00	007048	DFM
33	30	EY00F0	008309	ML
34	50	W000NM	083500	M
24	150	00RGYF	980000	GRYFI
19	10	DN00MY	004500	-
35	80	G0EF00	080075	EFG
9	30	YDMENW	000000	-
35	80	00N0BM	780500	NBM
33	30	0I0G0M	403070	-
22	50	0MFED0	800003	FD
19	10	ND0G0A	008090	-
32	20	0RA0I0	900304	A
8	20	FNDBER	000000	B
24	150	B0A0YF	090400	AFBY
10	50	REWMFB	000000	RWY
11	80	YWNBAG	000000	BNG
9	30	NEMYDI	000000	YD
34	50	00RM0I	830040	MF
36	150	I00DM0	074005	DMAI
12	150	IGNDBR	000000	DBNRGI
20	20	0BWY0E	800040	L
31	10	I0B00G	090840	-
23	80	0F0RAD	503000	RAFD
21	30	0D0NGY	407000	NGD
7	10	MFYBNA	000000	-
8	20	ERIWFG	000000	-
7	10	IWGDBY	000000	-
21	30	IE0M0N	007090	ML
12	150	MYNDAB	000000	DBFIA
19	10	D00BFE	083000	-
22	50	G0MF0A	070080	FMA
36	150	A0N0I0	050309	N
11	80	RDWEAF	000000	FAWBR
35	80	W00BR0	094007	BRGW
33	30	0ADR00	700035	BR
20	20	NF0EW0	005007	FG
34	50	RAF000	000748	A
32	20	0R00IA	407900	A
24	150	00RBEG	790000	BEFG
23	80	DWR00M	000940	RMD
9	30	YEDAGW	000000	A
10	50	WRGBDF	000000	BD
31	10	0I00DB	403700	-
34	50	M0R00W	070580	RW
31	10	0BEY00	900037	-
23	80	GRW00B	000980	WGDR
10	50	IADFNW	000000	DFAIW
7	10	MNABEI	000000	-
11	80	DRBMWI	000000	BDMI
8	20	AFDNRW	000000	M
33	30	0EN0R0	900705	RD
20	20	0MERA0	700003	RA
22	50	0M0IBY	308000	IYRMA
19	10	00IYEW	580000	-
24	150	N00ERF	083000	ERFN
9	30	AYWEFR	000000	R
21	30	W0Y0GI	080900	G
32	20	000BWN	547000	B
36	150	A0W0R0	070805	WR
12	150	ARBIFM	000000	BIFM
35	80	I0M00Y	040570	M
21	30	0WYFD0	700003	-
9	30	MGBWFN	000000	B
8	20	MFYAWI	000000	A
34	50	00IMN0	840009	MIF
10	50	IWMGAR	000000	MGR
11	80	MABWND	000000	BWD
31	10	E000DY	083900	B
32	20	00INR0	890005	M
23	80	YB00MD	008300	MFDY
22	50	00DEGI	940000	GEF
7	10	FIDEAG	000000	-
33	30	M000BF	083400	AG
24	150	GBFY00	000034	YFGD
19	10	0WDN0Y	700090	-
12	150	WYNFDM	000000	FDWM
35	80	00AG0Y	940030	GYA
36	150	G000IY	048900	IYG
20	20	AYBG00	000095	GA
22	50	RMD0N0	000907	DR
10	50	YFWDIN	000000	DIYEW
8	20	NBWIFG	000000	GE
21	30	0NA0EF	300700	A
31	10	0A0IR0	509007	-
35	80	0F00GE	904700	GAED
9	30	EYBMDN	000000	R
23	80	GN0Y0W	007030	YWG
12	150	EAGWMB	000000	WMGB
36	150	DM000N	003750	NMD
32	20	I0E0B0	090508	BD
24	150	F0I0WY	070800	WIF
11	80	IGWYMB	000000	YWMB
7	10	ANWYMF	000000	-
33	30	I0E00W	070390	E
19	10	G0MR0D	050040	-
20	20	E0YDG0	050003	BG
34	50	00FI0E	890070	FYI
12	150	WNGABD	000000	ABGDNW
23	80	YI00WR	007800	RZ
10	50	WRFDMA	000000	FDA
20	20	0NMWE0	700008	MF
34	50	N0E00Y	030540	BEA
35	80	DRM000	000893	MRD
31	10	0YAD00	800047	-
24	150	0NEF0Y	900040	FEYN
11	80	MNEIFW	000000	FINWB
22	50	B00YAI	098000	YIBNA
21	30	NEIR00	000037	RD
32	20	E000WI	047300	B
19	10	NB0GI0	008007	-
33	30	0EFI00	400078	F
36	150	W00FR0	098004	FRW
7	10	BNWFIA	000000	-
8	20	FGBDEW	000000	F
9	30	WINYMR	000000	YR
11	80	NMBWFD	000000	YBFD
31	10	000YWD	435000	-
23	80	YE0FI0	005004	FIJ
21	30	BMF00E	000350	FB
35	80	I0YD00	090045	DY
32	20	00BNA0	930004	A
33	30	000FNB	958000	F
9	30	EFAWNR	000000	ARW
10	50	WYMAFI	000000	MAF
19	10	A0GB0Y	080040	-
22	50	REB0W0	000304	R
12	150	DWENRA	000000	RNFAD
24	150	B0R0IW	070500	RWB
7	10	EFBDRM	000000	-
34	50	B0N0R0	090304	MR
36	150	F000RM	057300	RM
20	20	RY00ED	009300	MR
8	20	BNRMAF	000000	RA
33	30	0G0YF0	905003	FYR
36	150	NB0E00	004083	FDN
32	20	0FB0W0	900308	B
20	20	IFE00R	000890	F
21	30	FY00NG	007900	G
34	50	DR00B0	003405	B
24	150	0G0WRM	305000	WRM
9	30	GWIFYD	000000	Y
10	50	YANIFM	000000	INFM
22	50	0WREN0	500003	FR
12	150	WYGARN	000000	ARGNY
23	80	AI00WN	008300	WAING
31	10	00R0IN	370800	-
35	80	00MGA0	730008	GMA
7	10	FNWYEI	000000	-
8	20	BFNGEW	000000	GD
19	10	0BW0GM	300500	-
11	80	AMYIEB	000000	IB
23	80	00IRGB	850000	RGINB
32	20	00Y0AE	970500	A
35	80	BD000M	005940	MDB
33	30	WDE000	000479	EG
21	30	YWI0R0	000405	ME
22	50	BM00AD	007900	MB
19	10	B0E0WA	040800	-
9	30	GBIWDR	000000	RB
11	80	RENFIB	000000	MNRE
12	150	YWANID	000000	NAYIDF
10	50	BFNGIE	000000	GINEFB
36	150	0I0BY0	904007	BYG
24	150	WFR0M0	000903	FMRN
31	10	0Y0N0D	305080	-
20	20	NW0BE0	004003	B
34	50	00FMI0	750003	MIG
8	20	FMAIEY	000000	AIF
7	10	YMNRDA	000000	-
36	150	00WF0B	450030	FWD
24	150	0IGEA0	800005	FAG
11	80	GMEWRY	000000	WREGN
21	30	B00IFR	078000	RN
23	80	00YMNE	390000	MYNB
7	10	BIRYEA	000000	-
31	10	0GYW00	500089	-
35	80	0NY0G0	400709	GN
33	30	0WDF00	500083	F
32	20	000FEI	954000	A
19	10	RB0I0Y	009030	-
20	20	D0RW0E	080050	F
22	50	0B0YRF	804000	YR
9	30	EGBDAM	000000	A
34	50	0AY0W0	900308	YA
8	20	IWDAFE	000000	A
12	150	ANIFMD	000000	FMINDA
10	50	GMYAFI	000000	AFMING
33	30	FE00N0	004308	AG
35	80	Y0I0N0	090708	INY
11	80	IMFWGR	000000	WGFRI
20	20	W0EFA0	040007	FA
36	150	000MEF	385000	MFIBG
8	20	RFDNBI	000000	-
31	10	GI000M	009450	-
12	150	GDNMRF	000000	MRGDI
34	50	B0N00G	030970	MG
19	10	0RADY0	900008	-
10	50	MAGBDY	000000	BG
24	150	DG0WI0	008009	WIGD
23	80	A0G0NI	050900	NGAI
22	50	WG0RA0	007004	RND
9	30	BYMWRF	000000	R
21	30	0WREM0	400003	R
32	20	0A00GN	703500	B
7	10	RFIANG	000000	A
