# Supplementary material for: Components of Attention in Grapheme-Color Synesthesia: A Modeling Approach
Source: PLoS One. 2015 Aug 7;10(8):e0134456. doi: 10.1371/journal.pone.0134456 (PMC4529240; doi:10.1371/journal.pone.0134456)
Supplement: S1 Dataset — The data structure is explained in the file README.rtf. (ZIP) [file pone.0134456.s002.zip › cIS06-incongr.dat]

540
17	80	WYA00B	000470	AB
13	10	B00NIF	049000	-
16	50	0BR0DE	800300	RD
15	30	0RNAF0	300004	F
28	50	00W0IA	470300	WAI
25	10	00AWD0	790005	YT
1	10	GWRAYE	000000	-
27	30	DFB000	000895	-
6	150	AMGFBE	000000	FBGL
30	150	0Y00IE	905300	IG
29	80	00NW0D	430090	WD
26	20	WM00A0	005704	Y
5	80	FEIMYW	000000	MYF
18	150	0GIBM0	900003	BMI
4	50	EGRDIY	000000	DYI
14	20	0I0GNM	509000	GT
3	30	YRAGBD	000000	GD
2	20	RBIWMG	000000	FT
25	10	00A0BE	530800	-
30	150	0R0IB0	809003	IBG
18	150	ED0N0F	003040	NF
1	10	BADNYG	000000	-
14	20	YEI0G0	000409	G
27	30	00F0AY	870900	FYAL
5	80	IFBREN	000000	RM
4	50	GIBWFM	000000	W
26	20	0Y00AG	307900	M
17	80	F0R0MD	090400	RD
28	50	00DYE0	850009	YE
16	50	B00NYG	048000	MY
15	30	I0YER0	050003	R
2	20	IFNGBE	000000	GR
3	30	IFAEDM	000000	RD
13	10	AMG00F	000350	-
29	80	0IR00Y	300840	RY
6	150	DEARMW	000000	RAWD
30	150	00IDF0	530004	DFIG
2	20	FGYRNE	000000	-
5	80	BGDYER	000000	YRD
1	10	WYIEAF	000000	-
17	80	YFEA00	000054	AEYF
4	50	GAFIBN	000000	FBI
28	50	0EM0F0	500907	ME
6	150	BRMNAF	000000	MNF
16	50	00RNFD	830000	MFD
27	30	0NF0Y0	300708	YF
26	20	0G0N0D	705090	-
3	30	EBFGNM	000000	G
14	20	0DI0WM	900400	F
18	150	N0W0BM	090800	WBN
25	10	0B0I0A	304050	-
13	10	0MY0EW	400300	-
29	80	00BI0A	450070	ID
15	30	BDWA00	000079	AE
1	10	BWEYMA	000000	-
3	30	BYDWRF	000000	G
13	10	ARG00M	000370	-
15	30	FRW00B	000890	W
30	150	00FMG0	430009	FMG
2	20	BFNWAR	000000	F
6	150	IDMWBR	000000	WRDG
18	150	N0RYB0	070005	YBR
5	80	NGRMFI	000000	FMG
26	20	00EFD0	850003	FD
28	50	INR000	000945	R
16	50	0N0MYB	405000	MY
29	80	R0D00I	070950	DIR
4	50	FEDMIR	000000	DIER
25	10	R0Y00D	050930	-
14	20	F0AEN0	080005	-
27	30	NA000Y	008430	B
17	80	YMA0I0	000308	AIY
6	150	YADWNM	000000	WNDI
16	50	FA0B0I	003090	BI
4	50	FNIGEW	000000	GWI
26	20	N000YI	059700	Y
25	10	0E0A0B	804030	-
5	80	YRFINA	000000	IAYF
15	30	MRY0I0	000307	YZ
3	30	AGFYIR	000000	YIA
29	80	I0RY00	030085	YR
17	80	WBR0M0	000504	RD
13	10	Y0AI0E	050040	-
1	10	DEFYNI	000000	-
27	30	000DRN	943000	ERD
18	150	WN0Y0E	008070	YNW
14	20	B0IFW0	080007	FD
28	50	N00GB0	054008	G
30	150	WF00E0	008905	FW
2	20	WMNBDA	000000	F
25	10	BI00M0	004708	-
4	50	IRGDEA	000000	DA
17	80	Y0W0IF	090800	WIFYN
29	80	000IBM	798000	IBM
18	150	BNM0I0	000309	MNI
27	30	D000MF	059800	DF
1	10	AFGYIW	000000	-
3	30	NMEIYR	000000	IY
14	20	D00ABE	049000	FDEA
15	30	DAB00E	000590	AID
2	20	BAEIDG	000000	BFJ
13	10	IY0B0N	003080	F
16	50	AD0G0M	007080	G
6	150	FNYBDM	000000	BDYMF
28	50	00F0GE	390500	GF
5	80	GWFNEB	000000	FBNG
30	150	W0YN00	050078	NYM
26	20	0G00DA	304500	A
5	80	NEMFIR	000000	FIRM
2	20	EYBDWN	000000	DT
29	80	0FRN00	400073	NF
28	50	N000YB	097500	FY
15	30	0GY0EM	900800	Y
18	150	A0DBY0	080005	BDY
26	20	00I0FW	980400	D
13	10	BRF0D0	000407	-
25	10	0IR0E0	700809	-
30	150	0E00FA	309800	FAIN
16	50	00NWYG	930000	WYIDG
3	30	WAINBR	000000	BN
14	20	B00GMI	083000	G
27	30	0DNR00	300057	B
17	80	00MRWD	350000	RWD
4	50	WDAREI	000000	RAF
1	10	DMBIWN	000000	F
6	150	NMWFGI	000000	FGIMN
3	30	BNMEWY	000000	F
29	80	RW000M	004350	MR
26	20	R0MA00	030084	-
6	150	RMWGAF	000000	GAFMIR
1	10	MARBWY	000000	-
28	50	BD000R	004590	B
27	30	RA00M0	008709	G
15	30	0EGIN0	800004	G
14	20	BEI0G0	000503	-
18	150	0WNI0Y	400070	IYNG
13	10	00DEIW	790000	-
16	50	R00YGE	034000	YGLR
25	10	00NY0A	530080	-
30	150	0R0FN0	908005	FNR
5	80	RENGAM	000000	GMLRDE
17	80	E0F0YW	080500	FW
4	50	EFYMIN	000000	Y
2	20	YBFGDM	000000	F
13	10	ERYI00	000059	-
30	150	0NMY00	700039	MY
5	80	YGFNMD	000000	FDNY
28	50	0WD00M	400570	D
4	50	ABMWGR	000000	WRGD
29	80	E00RN0	034009	RN
18	150	AG0MR0	009005	MRA
14	20	YM00EI	007400	-
17	80	EYD0F0	000704	DF
6	150	ADNBRI	000000	BRNIDA
15	30	A0M0NB	080500	FDA
3	30	BREFWN	000000	FW
1	10	RFIYBE	000000	-
25	10	Y0M00W	090580	-
16	50	F0EWR0	070004	WREFL
2	20	DWFNEA	000000	FDA
26	20	N0I00W	090530	-
27	30	IY000F	009540	-
15	30	0A0NWM	309000	F
17	80	MFA0I0	000803	AIMF
13	10	DY0WE0	009008	F
18	150	YW00GA	005700	GWAY
28	50	0A00DG	703800	G
1	10	EBYDWA	000000	-
4	50	GFMRNI	000000	RGEIM
25	10	E000RW	047900	-
29	80	0M0G0B	407090	GB
27	30	0I00GR	508400	GM
2	20	IGREDF	000000	MB
30	150	E0D0W0	090803	DWFL
5	80	RWMGBA	000000	GBWAR
3	30	WNGIEM	000000	AIG
14	20	GEWB00	000035	B
16	50	E0MN0G	070080	MGF
6	150	FAWEDR	000000	ADWRFG
26	20	0W0Y0R	309040	YAD
15	30	F00IWE	038000	D
25	10	R0A00W	080540	-
18	150	YW00NG	005300	NWGY
28	50	00EF0A	930070	FA
29	80	F0WA00	030098	WA
5	80	RAGNBD	000000	NGRDYB
16	50	RA0D0M	005080	DWAR
6	150	ARDFIE	000000	FIDYLA
27	30	0IW0R0	300509	W
26	20	0ERN00	300084	A
14	20	0D0ABW	304000	AD
2	20	FNDAIE	000000	AFM
17	80	A0EWY0	090003	WIEG
4	50	YIRNWD	000000	MRGL
13	10	N0IBY0	070009	-
1	10	RFNDGE	000000	-
3	30	WNADBF	000000	DA
30	150	00NB0Y	840090	BNY
25	10	00D0EF	840900	-
17	80	0NGR0I	400090	RDIA
4	50	FNAIDM	000000	AIDF
28	50	M00R0B	059030	RDW
27	30	F0MA00	090083	-
26	20	0B0GR0	307005	G
15	30	I0WDY0	030007	DE
13	10	YG00IA	007300	-
5	80	RWGYAF	000000	YGRL
2	20	MBDNYR	000000	D
3	30	DRMEYA	000000	A
29	80	G0R0A0	080405	RYA
16	50	0EYRI0	800005	RIY
14	20	0FN0EY	900400	-
6	150	YGFWDI	000000	WDFIY
18	150	WGDN00	000073	NDW
30	150	W0R0D0	040903	RDW
1	10	GNMBER	000000	-
25	10	0R0Y0W	305040	-
17	80	0BGFR0	900004	FRD
18	150	I0YWD0	090003	WDIY
4	50	IBMERW	000000	FRDW
14	20	0B0YER	304000	F
13	10	M0F0AB	040700	-
29	80	0IF0E0	800307	F
3	30	FBDWME	000000	D
6	150	GWNEAM	000000	NGM
30	150	0YE0D0	900703	ED
27	30	00W0RI	940500	E
2	20	GIBEAM	000000	-
1	10	MGREFD	000000	-
28	50	0YN00R	300590	NR
26	20	Y00E0D	083070	-
15	30	00NIWG	830000	FIW
16	50	0GNB0Y	800050	BYNE
5	80	MRNWFG	000000	FGLN
27	30	00RN0D	480030	MD
16	50	EDG0F0	000708	G
26	20	00AM0F	730080	A
29	80	A00R0G	048050	RG
18	150	YF0GW0	004003	GWFI
15	30	A0GDI0	050004	DIA
6	150	FRIDGY	000000	DGIYF
28	50	FN000B	003970	BN
13	10	Y00MNA	095000	-
17	80	N0EA0B	050090	ABIN
3	30	RMGBYD	000000	BYDN
1	10	ARFMDB	000000	-
4	50	NEAMYB	000000	AYB
14	20	GRIA00	000047	G
30	150	YN0W00	008053	YWN
5	80	WDMEFG	000000	EFDGMW
2	20	FYRGBI	000000	F
25	10	0GB00D	400850	-
16	50	W00NGM	045000	NGW
5	80	WINEFG	000000	EFNGIW
4	50	FWYBEG	000000	BGY
15	30	D0FB0A	070080	BA
13	10	R0IAF0	080007	-
27	30	A00N0W	048030	NW
25	10	R000EB	043900	-
14	20	0A0IBY	903000	-
1	10	GWBERA	000000	-
6	150	AYERIB	000000	RIABF
30	150	00YAN0	380004	ANYG
28	50	0A0B0F	503090	RF
17	80	00EDBI	530000	DBE
18	150	0NFA0D	700030	AFDNI
3	30	YWIDER	000000	D
26	20	0A00WE	904800	B
29	80	00IMG0	790008	MGI
2	20	YWFBEA	000000	BA
17	80	00YGRA	830000	GA
14	20	GD0F0A	003070	AG
4	50	YFWMED	000000	WDYI
28	50	D0G0E0	040803	G
18	150	0FIAY0	700004	IYF
15	30	0ABMD0	700008	DA
29	80	0Y00EM	405700	F
5	80	BFDGNM	000000	GDB
1	10	EBRDGI	000000	-
2	20	YMDAGN	000000	DGA
25	10	E00A0F	054090	-
26	20	AW00B0	004308	AB
6	150	RFNBWY	000000	NYIFR
13	10	MRAN00	000085	-
30	150	00MED0	740003	EDMFI
16	50	00EFDM	940000	FDEM
3	30	IYNGWF	000000	B
27	30	M00Y0W	074030	YB
1	10	NDBIWE	000000	-
3	30	FENABM	000000	A
4	50	MFEYAG	000000	YAG
29	80	EN0B00	009078	BNW
17	80	MW00RN	005800	WRN
25	10	0N0BI0	308004	-
2	20	ANWBDF	000000	F
27	30	B000FY	074300	BY
6	150	EWIBFR	000000	BFYRW
28	50	0Y0B0N	304070	BNF
30	150	Y000NE	078400	NG
15	30	D00GYN	075000	G
5	80	FBWGIN	000000	GINFW
18	150	NY0W0E	007050	WYN
14	20	00YNAM	430000	MA
26	20	00GIW0	540003	G
13	10	0MYDI0	700004	-
16	50	A0NI0E	090070	IF
13	10	0B0DFW	903000	-
16	50	00MWDF	730000	WD
27	30	M0B0A0	070304	AD
1	10	GIABRW	000000	-
30	150	0B00MW	504700	WD
26	20	FGN000	000953	-
14	20	A0FN0D	070090	DA
18	150	FYNW00	000045	WYFN
5	80	IGNARW	000000	ADWI
6	150	RMGFBD	000000	FBGDRN
3	30	MYINWF	000000	MW
4	50	IFAEBD	000000	FB
17	80	ED0R0I	004090	RIG
15	30	IYM00W	000370	W
25	10	FR000G	005740	-
28	50	BM0D00	009084	DA
29	80	0RB0N0	400809	D
2	20	DGWRIN	000000	-
4	50	NYRFEB	000000	FBD
29	80	Y000DW	089400	D
27	30	BE000N	004930	NDB
26	20	NB000A	008340	A
3	30	AIBRMF	000000	DFA
16	50	GRFY00	000059	YG
5	80	RENAIM	000000	AIRNG
30	150	0Y0NR0	403007	RNY
17	80	DMG0W0	000705	G
14	20	G0W0BY	080500	-
13	10	MW00AR	007900	-
28	50	G0E00I	070450	YIG
15	30	G00DAN	039000	D
18	150	WNM00G	000480	MWGD
6	150	YABMWG	000000	BGIYN
1	10	IBFNRD	000000	-
25	10	B00N0R	078090	-
2	20	EYMFRD	000000	-
13	10	0FRN0E	700050	-
5	80	YIBRDW	000000	BRDNIY
17	80	NW00YD	009400	IMD
16	50	0Y0NWF	804000	NIF
3	30	WYGEDB	000000	D
27	30	00IDN0	370004	DF
1	10	FYDIBR	000000	-
14	20	EAB0Y0	000407	-
29	80	000FEB	584000	FBD
15	30	0MRFG0	500007	DR
30	150	R00IG0	053007	IGR
2	20	NBEMRF	000000	-
26	20	00N0DM	730800	-
28	50	0D0GN0	904003	GN
18	150	0BEYF0	900008	YFDE
4	50	RAYWDB	000000	WDY
25	10	0WR0E0	300905	-
6	150	DGMRNE	000000	RNMD
26	20	NR0A00	009075	A
15	30	GI0RE0	007009	RG
27	30	D0RY00	050048	YA
1	10	BFGMRA	000000	-
25	10	0F0IB0	405009	-
13	10	G0RA0B	040030	-
29	80	000YWB	839000	YW
18	150	A0GMF0	090003	MFG
17	80	D0A0WY	090400	A
2	20	RGMENW	000000	-
3	30	IFNGMW	000000	GA
6	150	MBNFIA	000000	FIDNA
16	50	A00YDF	078000	YAG
28	50	00FM0G	470050	MGF
30	150	G0Y0M0	030504	YG
14	20	0MY0ND	800400	-
5	80	NGIBWF	000000	BI
4	50	ABYNWI	000000	NYIF
14	20	DY00RE	007400	BD
28	50	N0D00A	090830	DA
17	80	GN0YA0	007008	YAIN
5	80	AEBMDF	000000	MDGB
4	50	DBYNMF	000000	MYGDI
2	20	FRBYWI	000000	YA
29	80	000IAG	857000	IAG
15	30	BA00ED	003400	MD
30	150	0DEG00	300059	GE
13	10	00BMNF	480000	-
26	20	FRE000	000859	-
6	150	YIEDWF	000000	DWYIE
3	30	AIFWEG	000000	WA
27	30	00D0MA	840900	A
16	50	AM00ID	005900	DA
25	10	YNG000	000549	-
18	150	0YAMI0	800007	MA
1	10	FWNAYM	000000	-
30	150	M0WB00	070093	BMW
14	20	0FD0AG	700900	DG
4	50	DYRFGA	000000	FGDRA
27	30	B00ND0	039004	MRA
26	20	0IDB00	500098	D
13	10	00DFWY	540000	-
17	80	0AE0GF	900800	AG
3	30	FMWENI	000000	-
29	80	EA0G00	009073	GE
1	10	DGEWRN	000000	-
6	150	AEWNFG	000000	NFWDGA
2	20	MGBAWD	000000	-
18	150	RA0IG0	004003	IGARN
25	10	G000AM	037900	-
28	50	000IWR	847000	IFRW
5	80	FAIEWM	000000	IEFWD
15	30	00YINB	940000	IE
16	50	FE0NY0	003004	NYA
28	50	00M0DW	430700	AW
26	20	0FE0R0	800907	B
1	10	IBANGD	000000	-
30	150	A0M0B0	080509	MBA
5	80	WFIMRN	000000	MRI
6	150	BMEYFD	000000	EFIBMD
4	50	YIRGBW	000000	RFGYIB
25	10	0BMF00	800095	-
3	30	ENFYMB	000000	YBL
16	50	D00RBA	074000	RBFAD
14	20	IM00YR	009700	YF
13	10	IG0Y0E	009030	-
29	80	0AE0G0	900705	EG
27	30	N00W0I	035090	WFI
2	20	RWIGDY	000000	G
17	80	G0I0FA	040800	FIAD
18	150	00NYWM	570000	YNM
15	30	0EM0DI	400700	D
13	10	BN0GE0	008007	-
1	10	IBGNMF	000000	-
29	80	00YGF0	980007	GFIY
14	20	00NAEF	740000	A
26	20	00Y0IA	740900	A
3	30	WRIBAN	000000	BI
17	80	FD0RM0	008003	RF
15	30	0GA0FI	900700	FA
4	50	RWDGEA	000000	GAD
16	50	DWY00N	000940	YND
2	20	NDYIEB	000000	F
6	150	GMNFEB	000000	FBNG
25	10	R0YW00	070094	-
28	50	WR0E00	008035	FBEN
5	80	MBIERF	000000	RIN
30	150	N0F00B	090870	FB
18	150	IYMG00	000097	GM
27	30	Y000FB	058300	B
14	20	00DFAG	370000	FA
1	10	IRNGAF	000000	-
17	80	AIY0D0	000905	YID
6	150	MIRGWB	000000	GWRBI
2	20	RYBNGW	000000	G
15	30	E0IN0R	070040	NFI
4	50	BYNFAE	000000	FAB
18	150	NEAY00	000058	YBN
29	80	WE000F	003540	FNW
26	20	IN00G0	003804	GB
25	10	W0R0A0	040905	-
27	30	0I00FY	907400	FY
16	50	00WFDG	850000	WGF
13	10	DBYW00	000093	-
28	50	F0W0D0	080904	WD
30	150	R0I0D0	080907	ID
3	30	YFAEBD	000000	AD
5	80	DWBIGA	000000	BIGA
28	50	00F0NI	840900	FIN
6	150	YFABGW	000000	BGAMWI
13	10	EI00AN	007300	-
27	30	BI0F00	005049	FA
2	20	RINWMF	000000	A
14	20	0WYGE0	300005	G
18	150	WING00	000053	GNWI
25	10	GD00I0	003804	-
26	20	0B00DF	405900	D
1	10	DWFGER	000000	-
30	150	R0N00B	070840	NR
17	80	0IR0FG	500300	RG
5	80	GFNDMB	000000	DEFG
4	50	YGMAEB	000000	AGY
29	80	NM00W0	005807	MN
3	30	FBIRMD	000000	RDI
15	30	0BD0FA	800300	DFA
16	50	Y0DEI0	030004	DEIA
28	50	D0FG00	050089	GFDI
26	20	YM0D00	009035	D
17	80	D0EYF0	050008	YFDN
30	150	YB000I	009530	IY
3	30	ABRMDN	000000	FD
29	80	0AW00I	400380	WIA
18	150	W0D0IG	030700	DG
13	10	0ND0GM	800700	-
27	30	RY00W0	005907	YR
4	50	MYBFND	000000	BDYA
25	10	EB0A00	008039	-
5	80	RYBWID	000000	BDYIR
6	150	BEIGMN	000000	GMINDB
14	20	0FWAI0	900008	A
16	50	0DFIR0	800007	IRF
2	20	NDEIAM	000000	A
15	30	BW00RM	007900	MB
1	10	ANGREW	000000	-
28	50	G000RA	089400	ARG
3	30	AFNMWY	000000	E
17	80	0W0FRB	508000	FRWD
15	30	0BWGN0	700003	G
2	20	BFAMWE	000000	-
6	150	NDRBAG	000000	BADGWM
4	50	DGWNAF	000000	NAIFD
18	150	0Y0IFR	905000	IFYRG
1	10	RMNWEG	000000	-
30	150	B0W0F0	030405	WFB
14	20	0AEMB0	800007	-
25	10	W0G0I0	080403	-
27	30	0I0Y0B	504070	Y
29	80	WN0G00	004058	GNW
26	20	000IYW	834000	-
16	50	BGNM00	000089	NR
5	80	GWBYFR	000000	BYFG
13	10	00EIBD	540000	-
1	10	YFREIG	000000	-
26	20	DW00B0	004308	-
25	10	0M0AB0	305004	-
14	20	0D0YGW	803000	YG
15	30	00BMWA	780000	A
18	150	0YGWA0	900004	WYAG
3	30	NGFMEW	000000	FW
16	50	NWY0M0	000508	YN
13	10	0EBR0W	700040	-
29	80	G0W00I	040750	WIG
4	50	YMIDGN	000000	DGYIN
5	80	MWERDY	000000	RDEYN
27	30	D000MW	034800	AER
17	80	B00NYR	093000	NBIR
30	150	0Y0FG0	807009	FGYI
2	20	DRWEMY	000000	-
6	150	DGNBFA	000000	FBNAD
28	50	WI000M	003980	BW
