# Supplementary material for: Components of Attention in Grapheme-Color Synesthesia: A Modeling Approach
Source: PLoS One. 2015 Aug 7;10(8):e0134456. doi: 10.1371/journal.pone.0134456 (PMC4529240; doi:10.1371/journal.pone.0134456)
Supplement: S1 Dataset — The data structure is explained in the file README.rtf. (ZIP) [file pone.0134456.s002.zip › cIS07-congr.dat]

540
36	150	P000CM	018300	CMP
11	80	IWCRMS	000000	RMC
34	50	0I0GC0	407001	GCI
35	80	IOR000	000421	G
12	150	IGWCPD	000000	CPWI
7	10	CPGEWO	000000	W
32	20	00S0GD	230100	G
22	50	SPIY00	000043	YI
19	10	IDS00M	000340	O
21	30	P0R0CG	020300	G
24	150	0EI0WY	800200	WY
23	80	0OEMS0	100007	MESP
9	30	GSMEWY	000000	MEYW
10	50	GCSDYW	000000	DYW
8	20	RSDYGC	000000	YG
20	20	00EIMD	780000	ME
33	30	M0DO00	020034	DE
31	10	P0RD00	040027	-
35	80	D0EG00	030074	GEM
32	20	00OR0E	810070	R
7	10	OPSMEC	000000	W
31	10	0D0PR0	103007	-
11	80	CORWGY	000000	WGY
9	30	GESDOM	000000	DE
33	30	Y0O0R0	040307	RY
36	150	EI00M0	008102	MS
23	80	PI00OR	002700	ORI
22	50	0OGYI0	700002	GIY
24	150	0P0OGS	302000	GS
12	150	SERYWM	000000	YRMS
20	20	WMO00D	000170	P
10	50	IOEYSR	000000	YC
21	30	00ERDY	720000	ED
34	50	0D0R0G	704030	RG
8	20	MSGPIY	000000	S
19	10	C00PRM	047000	R
23	80	RM0W0P	004080	WP
34	50	Y000CM	071300	CM
11	80	GEOYIM	000000	YIOM
31	10	0DC0Y0	800207	M
22	50	0P0IDO	408000	DM
35	80	0D00MO	702800	MO
24	150	W0ROG0	040008	RWO
36	150	00O0CG	830100	GO
32	20	0GMC00	800034	G
12	150	DEPGMI	000000	PGMI
10	50	ECROYP	000000	ROYI
8	20	ICEMYP	000000	MYI
9	30	IEMCWR	000000	GWR
19	10	RY00MW	002800	I
7	10	OWEISY	000000	P
21	30	0R0DYC	308000	DYI
20	20	0ICD0O	400010	D
33	30	C0I0R0	080203	R
32	20	0R0DO0	108004	D
24	150	GRCM00	000034	MCG
34	50	00P0MG	180400	MG
23	80	0EPWC0	100002	WCP
35	80	R0MO00	020043	MO
7	10	OCMDSR	000000	D
10	50	EICOWS	000000	CWP
12	150	OCIPEY	000000	PIEY
9	30	EGMIYW	000000	IY
8	20	EGWSYI	000000	PG
36	150	00DM0R	470010	MDR
20	20	C0DE0R	040080	DRE
19	10	0PYRO0	400003	R
21	30	00IOGP	430000	G
22	50	O0W0PM	040700	WPM
31	10	0D0IE0	708001	S
33	30	R0E0P0	080402	PE
11	80	ORICWS	000000	CWIP
23	80	0RO0SC	300700	SCOR
7	10	DMSIYG	000000	Y
10	50	IYRPCO	000000	RCSP
35	80	000GIW	731000	GIWS
24	150	0RCG0P	200080	GPC
32	20	0S00EG	104800	G
21	30	IMR00D	000780	RP
8	20	OEDCIR	000000	G
12	150	DIMYWG	000000	MYIW
34	50	0IW0P0	100304	WP
31	10	0RM0S0	400108	E
11	80	DCMOEI	000000	MIO
19	10	C0YPR0	020008	P
33	30	Y0S0M0	080401	MW
36	150	S0D0M0	070108	DMS
22	50	MSGC00	000037	GSM
9	30	PSDCIO	000000	GIS
20	20	DMW0S0	000803	W
9	30	EYIPRG	000000	PR
11	80	YGDREM	000000	DPME
23	80	0WY0CS	200400	YSC
10	50	PCRYSE	000000	YS
31	10	S0OI00	020038	-
33	30	0MGY00	300041	YG
12	150	EIGDYP	000000	DGYIP
21	30	0C0PEO	807000	PE
34	50	00EW0D	410070	WEDP
36	150	MC00W0	008201	WM
24	150	I0DCM0	010002	DGM
8	20	RPWCSE	000000	GE
7	10	PSRODE	000000	-
22	50	RIMY00	000023	MYI
32	20	0MG00S	200780	G
35	80	0GE00P	200410	EPC
19	10	ODGI00	000048	-
20	20	0DIOP0	800001	PD
12	150	DICPSR	000000	PSCR
35	80	000GPE	783000	GPE
21	30	0S0GMY	203000	GMY
9	30	GIRDWO	000000	DW
8	20	GOPDMW	000000	DW
10	50	YDWCPM	000000	GPW
31	10	CI000E	001420	W
20	20	RSC00M	000830	G
7	10	SCMDGY	000000	-
36	150	0IW0R0	400708	WRP
33	30	0DW00E	400320	W
19	10	W0CDM0	080007	M
24	150	00WSMR	120000	WSM
22	50	WI00MC	004700	CV
32	20	0YMW00	700034	W
34	50	G00R0D	018040	DG
11	80	OWPGCM	000000	WMP
23	80	0S0YOM	403000	MYO
10	50	CPWODE	000000	WDP
22	50	G0S0EW	070400	SW
31	10	C0D0Y0	070108	Y
7	10	DYRIOP	000000	O
34	50	O0E0R0	070801	ER
11	80	PIGRSY	000000	GYS
20	20	G0W0SD	040100	W
8	20	EMCSYD	000000	G
9	30	SCIDGR	000000	DGR
36	150	0IO00G	700280	OGI
23	80	P0O0ER	070100	OERP
21	30	0SED0O	700010	DE
32	20	0C0W0P	402010	W
19	10	WP0R0I	003010	R
12	150	MGICPO	000000	CPIMO
33	30	00PM0O	810020	M
24	150	WE00IG	002800	WGI
35	80	00DPG0	370004	DPG
7	10	PIWCED	000000	G
36	150	O0EP00	030042	PEOI
35	80	0PY00O	200380	YPDO
34	50	0PD00S	300180	DS
10	50	DEMCSO	000000	GSEM
22	50	WS0E0G	001070	RGI
32	20	000YMD	283000	YM
19	10	M00ROE	074000	R
24	150	PIY0M0	000104	YMP
33	30	EPI000	000784	EY
23	80	YE0DO0	002003	DOY
31	10	Y00I0M	078020	D
9	30	OWCGMY	000000	GMY
11	80	IMYPER	000000	PYIR
21	30	M0E0RI	010300	RM
20	20	0C0ROD	304000	R
12	150	MDERGI	000000	REIGM
8	20	SCGPIY	000000	PIY
24	150	PMYG00	000032	GYSP
22	50	ESC0P0	000301	GP
20	20	O0EMW0	080004	MW
33	30	G00D0C	083010	G
11	80	DMSIYE	000000	MSD
32	20	00W0DG	730800	MG
10	50	SEPIDO	000000	PIC
7	10	RCWYED	000000	MY
19	10	R0M0GW	030200	M
36	150	0SC0O0	800304	CSO
12	150	PSWGMC	000000	GWM
8	20	CSWMED	000000	ME
34	50	00PI0D	270080	PID
21	30	0POCG0	200003	PG
23	80	R0IME0	080004	MIE
9	30	SGCORD	000000	GIR
35	80	P0S00E	070310	SEP
31	10	W0D0Y0	010802	Y
8	20	YIPRSW	000000	RY
11	80	EGODRM	000000	DORM
34	50	0WPM00	100038	MD
32	20	EY00I0	003401	R
33	30	000DEP	481000	D
20	20	CWO00S	000170	S
9	30	OYMECI	000000	EGC
36	150	OI00W0	001402	WOI
22	50	S0WD0O	070080	DW
31	10	0R0EM0	702001	-
35	80	0OSR00	700021	SRO
10	50	MEGRCS	000000	GRMS
19	10	RMI0P0	000803	R
7	10	DGEWIP	000000	W
23	80	00OSRD	130000	SROD
12	150	SRYGCO	000000	GYSCO
24	150	0GE0SD	400300	ESD
21	30	0GIRY0	300007	RY
22	50	00IDGP	830000	DPI
19	10	0GMCE0	700002	D
8	20	ORIYGD	000000	YG
7	10	IYORCD	000000	R
11	80	DEGSIP	000000	SGID
20	20	00EYMG	470000	YM
33	30	0PM0G0	800402	MG
12	150	DEWSOP	000000	WSOP
36	150	0GD00W	800240	DW
10	50	OPDSIE	000000	SIE
9	30	RDYESP	000000	DWYS
21	30	00PMEG	720000	MEG
34	50	00I0GR	820700	GIR
23	80	0SDCR0	400001	DCR
35	80	O00RM0	024008	RM
31	10	R000YP	034800	Y
32	20	0C0E0R	301080	EG
24	150	0E0DMS	403000	MC
23	80	0DYC0S	800040	CYM
35	80	0CR00M	200470	MR
22	50	D00YGR	087000	YGR
7	10	DRMIYE	000000	G
12	150	IPREGO	000000	REGOI
32	20	0PIE00	100032	O
10	50	PIRSWO	000000	RSW
21	30	OD0C0M	004010	GW
33	30	RO00P0	002801	RP
36	150	00OMW0	410007	MOW
9	30	IOYWMS	000000	YEM
31	10	P00E0Y	083010	E
19	10	00ORCW	730000	R
11	80	DYGOMR	000000	GROM
20	20	0CYW0G	700020	WRM
34	50	YS0E00	007042	EY
24	150	0YS0MW	400700	SMW
8	20	IOMERG	000000	MRE
9	30	PICGSY	000000	GYS
22	50	I0YS0E	070010	SYIE
19	10	YG0OE0	008004	D
24	150	00EIWG	410000	EIWG
23	80	EY0R0D	002040	RDE
20	20	0YOE0G	300010	EG
11	80	WMYSOP	000000	SOPY
35	80	P0R00I	020480	PRI
34	50	O0C00W	040210	CW
32	20	RE000S	001740	-
8	20	PERDGY	000000	GRY
33	30	R0W0I0	020107	WI
31	10	0SOD00	300027	-
21	30	00RIEP	780000	RIEP
7	10	OGMEPR	000000	D
36	150	O00GY0	078002	GYIO
10	50	CIRGEY	000000	GREY
12	150	GEOWPM	000000	WPMO
22	50	G00DOI	082000	DOI
31	10	0CR00P	300210	-
36	150	00D0ER	370400	DER
35	80	M00WC0	087001	WCM
10	50	RWYSPC	000000	SYPC
11	80	DWRYPG	000000	YPCM
9	30	SOERWI	000000	RW
33	30	E000MD	087200	M
24	150	0RD0YM	400800	MR
23	80	YP00DR	007100	DRPY
19	10	IO0CM0	003002	M
12	150	OCDRWY	000000	RMDY
32	20	0P00DS	708400	D
20	20	E00PIR	024000	IP
21	30	W0D0RE	030200	DR
34	50	OE0R00	004018	R
8	20	WCOEGR	000000	GC
7	10	SGDIPC	000000	G
34	50	00ERD0	370004	RDIE
31	10	00YM0C	210080	MR
32	20	00D0CG	340800	RGI
33	30	0ID0M0	100708	MED
36	150	0RO0P0	800402	POID
8	20	ISRYDG	000000	YP
22	50	MR0S0E	007040	SMR
35	80	YD00M0	001407	MYS
23	80	YG0EW0	007003	EWY
21	30	PC00IY	007300	I
7	10	SRWEMI	000000	EM
24	150	00WEID	430000	WEIDP
11	80	PRCMSY	000000	MCY
20	20	00YRWE	180000	REW
10	50	DWCIOE	000000	CIO
9	30	GDSWIY	000000	WISC
19	10	00WYCD	470000	EC
12	150	YIGCMD	000000	GMCD
24	150	00IMOG	420000	MOIG
31	10	S00CR0	072001	D
10	50	RWEYDI	000000	YDE
8	20	RYCDIM	000000	PD
9	30	YGERPI	000000	RP
12	150	OGEWPM	000000	WEPMO
34	50	00YC0R	130080	GYRN
22	50	0P0MRD	204000	MR
35	80	I00PD0	081007	PDM
19	10	W00DMP	048000	PD
32	20	I0D0G0	030108	G
7	10	YGMPRS	000000	PR
33	30	EG00D0	003408	PD
20	20	PWOM00	000041	M
11	80	PWOSIC	000000	SOICP
23	80	00GIPS	240000	GIPS
21	30	M0RC0S	080030	GMS
36	150	R000OY	024700	OYR
36	150	G0E0S0	040802	EGS
23	80	DEW0Y0	000708	WY
35	80	IEC000	000278	CY
22	50	CS00RW	007100	RW
31	10	R000IY	047300	GE
12	150	EPSCIM	000000	SGIM
33	30	00I0DM	310700	PDM
20	20	00EPMO	180000	PEDM
19	10	0GM0RE	100800	G
10	50	IDWPCG	000000	WPGS
9	30	ECISMR	000000	SWI
34	50	000CDY	784000	GDY
32	20	0M0W0Y	408070	W
11	80	OGYCMR	000000	CYMR
21	30	SPGI00	000047	GIR
8	20	MYGWOR	000000	W
24	150	00OWSG	210000	WOSPG
7	10	PYSIEO	000000	W
23	80	IGE00C	000180	ECI
24	150	D0P0SM	020400	PSMD
22	50	O0CP0I	080030	PCI
36	150	00SP0E	370040	SPE
21	30	OY00GE	007100	G
8	20	MIEDGY	000000	PG
33	30	IG0C00	001043	G
9	30	SRWIPC	000000	WIPC
35	80	0G0C0M	802010	GM
32	20	E0O0M0	020703	M
10	50	OSCMEW	000000	MEW
20	20	00OIWR	370000	W
31	10	I00MS0	027001	M
19	10	RM0D0G	003040	-
7	10	PCGEIM	000000	I
11	80	SMIPOE	000000	POIS
12	150	WYGDOI	000000	DOGIM
34	50	I00R0E	012080	RI
10	50	OYGSED	000000	SGEI
32	20	I00D0W	027030	PD
9	30	ROSDYG	000000	DYG
21	30	WP00GI	004300	G
22	50	YO00RM	004100	RM
20	20	SIY0M0	000307	EM
35	80	0OGE00	300047	E
23	80	DCW0Y0	000807	WYD
8	20	YESWMI	000000	W
33	30	0D0OY0	307008	YOI
19	10	0R0PDS	308000	P
11	80	OWMGCS	000000	GCSME
24	150	I0PCE0	020007	CEPI
36	150	S0W00D	070140	DWS
7	10	EODICS	000000	W
34	50	I00C0E	032080	GE
12	150	OWEDMY	000000	DMYI
31	10	I0Y00G	020370	M
8	20	EPCMRG	000000	MR
32	20	PO00M0	002301	M
23	80	PDM00E	000780	MP
36	150	0Y0EP0	408001	EP
22	50	00EMGS	280000	MIG
33	30	P0O0C0	080207	C
20	20	0P0OMS	108000	M
12	150	RYSIDE	000000	ISED
19	10	0IRS0P	200080	-
34	50	EO0S00	007041	SI
21	30	D00COM	017000	GM
11	80	DRMYIG	000000	MYIG
7	10	GIYMSD	000000	R
35	80	RM000Y	001320	MIY
9	30	CGRESI	000000	RSC
24	150	ER00MD	008300	MEDR
10	50	GSWORE	000000	WORE
31	10	E0M00I	070140	M
33	30	W000EM	042700	MEW
23	80	S0R0CI	010300	RCI
10	50	EYDPWM	000000	DW
36	150	IO000Y	004780	YOI
21	30	GPW0S0	000403	W
9	30	MGRSIO	000000	RI
7	10	WPCDIS	000000	M
34	50	E00C0W	027030	GW
24	150	0CIDW0	300004	DWI
12	150	IPMODY	000000	MODY
8	20	WOMPCR	000000	M
20	20	D0OG0R	010020	G
32	20	000OID	384000	C
11	80	SCDMWP	000000	PDWM
19	10	OEIR00	000083	G
31	10	CDG000	000473	-
22	50	00DEMW	210000	DMW
35	80	00MY0G	380020	MYG
22	50	YSG0W0	000103	GY
9	30	YDMGSR	000000	GM
33	30	OY00W0	008207	W
31	10	Y00G0I	017030	GE
32	20	PE00I0	004103	I
19	10	OGEW00	000042	W
11	80	ISYEDC	000000	EDYC
10	50	RGSWME	000000	WM
12	150	ODRPMC	000000	PRMC
23	80	0EYOD0	200003	YOD
36	150	00E0WP	140800	WIPD
34	50	I00E0M	043020	EM
20	20	GC0PY0	002003	Y
7	10	IWYPOR	000000	-
35	80	POC000	000413	COP
8	20	DOGESR	000000	G
24	150	PDG0R0	000302	GPM
21	30	0DWG0P	100080	M
7	10	MPRYOC	000000	Y
12	150	GOEYPI	000000	YEPIG
10	50	OYDPEI	000000	PDEI
31	10	C0D0O0	030402	I
11	80	RGSMCW	000000	MSCRW
23	80	0E0CYP	704000	CYP
9	30	YPODGW	000000	DG
19	10	G0CEY0	070004	Y
22	50	RGWO00	000084	WE
33	30	0I00WM	108700	W
20	20	0C0ERP	402000	R
35	80	S000YW	078400	YMW
34	50	000MGY	417000	MGY
8	20	ERYWOD	000000	W
32	20	OMD000	000321	D
21	30	0SWPD0	400007	WP
36	150	000MOS	731000	MOS
24	150	SIOC00	000027	COSP
10	50	EGMCOP	000000	MGO
7	10	DMYOIG	000000	M
20	20	Y0WS0G	010070	MGF
23	80	Y00CIS	087000	GIYS
36	150	EW000I	008470	WE
24	150	W0D0IP	010400	IPDW
8	20	CWSRMY	000000	M
35	80	S0EG00	070012	GES
21	30	YE0SO0	004008	SGY
34	50	000PIC	231000	PIC
32	20	00DWC0	720008	WIC
9	30	SOYMIR	000000	MYR
31	10	SY000W	008130	M
19	10	WO0D0I	003010	-
22	50	COP0E0	000307	PCO
11	80	PEORMS	000000	MOPS
33	30	YDG000	000817	GYS
12	150	DCYORS	000000	YORP
19	10	OR00PY	003800	E
32	20	I0GD00	020087	R
34	50	P0YD00	010038	YD
36	150	000IDY	218000	IDYP
23	80	YIGO00	000042	GOY
7	10	SEORMC	000000	-
21	30	CPG00D	000230	GD
22	50	0EW0RP	100300	WRP
33	30	C0D0G0	080204	MG
35	80	0RD0G0	400201	DGIP
12	150	RWSMYC	000000	MSCYR
31	10	D000GE	071800	GRE
20	20	RSM0P0	000403	MP
10	50	OYMDIS	000000	MID
24	150	OWG00P	000380	GMPO
9	30	MIEWOC	000000	WE
11	80	OPIWYC	000000	WYCI
8	20	IDSOCW	000000	SC
35	80	CIP000	000481	PIC
8	20	RCGOEW	000000	W
10	50	ICYSOM	000000	SYMO
34	50	0M00OE	801300	MO
11	80	RWOSIY	000000	SOIRY
21	30	0DY0PM	400700	YPID
31	10	0R0P0Y	702010	P
33	30	ME00P0	002304	SP
9	30	PSMEWY	000000	YE
36	150	DG00O0	004307	GOY
7	10	OIGDCY	000000	-
32	20	O00EM0	083007	M
12	150	MWORSG	000000	ROSGM
24	150	OY0G0I	008070	GYSI
19	10	MSWO00	000072	M
20	20	RM00OW	007200	WE
23	80	Y0G0SO	080700	GYSO
22	50	GD00SC	002300	DG
8	20	SMWPRG	000000	PR
10	50	PGSEYI	000000	EYIS
35	80	000CEP	234000	GEP
24	150	0MWO0I	400020	WOP
9	30	DYICWM	000000	GEM
11	80	GSMPYO	000000	MYOP
12	150	POEGYS	000000	GYEIS
7	10	ORCGPW	000000	GP
36	150	00I0EO	720300	EIO
20	20	RD0GS0	004002	GPS
21	30	RPM00C	000840	MG
32	20	0PM00C	200430	ME
33	30	G0M0W0	030108	MW
23	80	0RODS0	200003	DOSP
31	10	0CID00	300018	D
34	50	0SC00W	100820	CW
19	10	CY00SD	008200	M
22	50	00WRSD	180000	WRD
24	150	E0DWS0	080004	WDSP
10	50	YDPGSE	000000	GSPE
9	30	ICSWRM	000000	WRM
33	30	00YR0M	230040	RYM
32	20	0Y0OG0	402007	G
22	50	MO00IW	002300	WP
7	10	RYCWDS	000000	-
20	20	GC0RW0	004003	W
8	20	WISOYC	000000	GY
11	80	ISRCWO	000000	CSW
31	10	I0CO00	070023	C
12	150	DORWPE	000000	WPREO
35	80	000PCW	842000	PCW
34	50	0D0EC0	401002	ECP
19	10	OG0M0I	008020	E
21	30	ORPY00	000032	Y
36	150	00WG0D	410020	WGD
23	80	PG0C0M	007010	GMY
12	150	DWISCR	000000	SCIRW
36	150	0WM0R0	100804	RM
7	10	OREPIW	000000	-
35	80	0CD0W0	300104	DWI
8	20	RGWPEM	000000	R
34	50	Y0R0O0	040802	RYO
22	50	ED0GP0	001002	GP
32	20	IP00R0	003104	MR
24	150	0PRC0E	800010	CREI
11	80	CIRWEG	000000	WRIG
33	30	GI000R	003710	RG
9	30	YOREDG	000000	ED
20	20	O0MER0	040002	ER
10	50	IOSGPW	000000	SPG
31	10	P0M0E0	030201	E
21	30	00GMCR	380000	MC
23	80	OP00ID	008300	IDPC
19	10	0G0PCD	403000	R
