# Supplementary material for: Components of Attention in Grapheme-Color Synesthesia: A Modeling Approach
Source: PLoS One. 2015 Aug 7;10(8):e0134456. doi: 10.1371/journal.pone.0134456 (PMC4529240; doi:10.1371/journal.pone.0134456)
Supplement: S1 Dataset — The data structure is explained in the file README.rtf. (ZIP) [file pone.0134456.s002.zip › cIS07-incongr.dat]

540
16	50	0IRPS0	100002	RSP
28	50	PRW000	000713	WP
5	80	RCMSEW	000000	MWR
27	30	DM0I00	004078	Y
17	80	P00OIW	047000	WP
14	20	DEWR00	000043	R
4	50	YCGROP	000000	ROP
26	20	YI00C0	007308	O
3	30	IOGEMW	000000	W
6	150	DGEPCS	000000	PCSE
15	30	PRI00S	000140	S
2	20	EOGIYS	000000	W
29	80	00CED0	230001	EDC
18	150	O0S0IR	010200	SIR
1	10	MYIWDO	000000	E
25	10	S00YI0	023008	-
30	150	C0O0I0	040302	ISCRO
13	10	C0WO0D	030020	-
27	30	I0S0Y0	080401	S
6	150	MGOIWY	000000	OIWY
18	150	RYE00C	000310	ERY
28	50	O0I0Y0	020403	OR
5	80	GREWIS	000000	WIRS
1	10	PEMYIG	000000	-
17	80	00SMGY	810000	MGYS
29	80	0GS0C0	200108	SC
26	20	P0CW00	030018	W
2	20	YRGDWO	000000	DW
13	10	WCE00G	000380	E
25	10	C000YS	031800	D
16	50	ED00YC	007100	WYC
3	30	SEDWMG	000000	WD
30	150	0D0MS0	304002	MSC
4	50	CPMIYG	000000	MYC
15	30	0DWIC0	400001	C
14	20	0GORC0	800004	C
14	20	0S0IOW	204000	S
25	10	00GCS0	310007	S
1	10	PIRWYO	000000	M
17	80	E0PCM0	070008	GMP
16	50	IWG00S	000410	S
4	50	EOYIDC	000000	DYM
27	30	W000ED	074300	ED
2	20	SCPRME	000000	R
26	20	0E0M0D	403080	-
15	30	MP00GI	003200	G
28	50	P0W00Y	020810	WP
30	150	PG000I	003720	PI
3	30	YSWCMO	000000	GOW
18	150	CM00IE	007100	MCE
13	10	GE0R0S	008020	M
6	150	WPGOMC	000000	PGMOC
5	80	MCEIOD	000000	EIDO
29	80	MI0P00	002073	MI
15	30	OM0RC0	008007	C
2	20	MIYDWR	000000	DW
3	30	GYSOWP	000000	DOW
13	10	GS00IC	002300	D
18	150	SGC0I0	000804	CSI
26	20	0MS0Y0	700108	-
17	80	00PYWG	240000	PYWG
29	80	0YDS00	400038	DS
30	150	00P0CY	370100	PICY
1	10	PMEGOC	000000	P
5	80	OIMSDY	000000	MSD
16	50	GRI0S0	000203	SC
25	10	M0P0E0	020104	S
28	50	G0CR00	020073	CSO
27	30	OG00M0	007302	S
4	50	OGPCEM	000000	CWP
14	20	PIM00O	000130	O
6	150	GCOYWS	000000	YWOS
17	80	YCO0R0	000801	ROY
27	30	0S00CD	802400	DW
13	10	ER0D0Y	004070	R
30	150	IO00E0	002104	EI
26	20	R0E00O	020380	R
15	30	I00EWD	048000	DWE
2	20	WRSCYG	000000	S
16	50	E00ROC	038000	RCS
28	50	0C0RW0	203001	RWI
4	50	EYRGSP	000000	RPS
3	30	ESMPIR	000000	MS
1	10	PDMSER	000000	R
18	150	0IRM0C	800030	MRC
6	150	GCEISO	000000	EISC
25	10	O00C0G	083040	-
5	80	GSPCMR	000000	CMPR
14	20	00SYGD	410000	SR
29	80	00G0SM	320100	GSM
29	80	00Y0DS	380400	DYS
13	10	O00GYW	083000	-
28	50	0R0DE0	407002	YP
30	150	0OYS00	200071	YSC
5	80	COYMWS	000000	MWYS
6	150	YSMCEI	000000	MCEY
2	20	CRDGPS	000000	DP
1	10	YISRME	000000	-
27	30	00WC0O	320010	W
16	50	MS0Y0I	002040	YW
25	10	00R0YW	730100	E
14	20	G00PIW	087000	-
3	30	CEDYOI	000000	DO
26	20	00MY0P	840020	Y
15	30	0WPSD0	200003	SD
17	80	C0YDW0	030001	DWY
4	50	CRDMPS	000000	WPS
18	150	WE0MP0	007001	PWIM
4	50	MDOWRC	000000	WRO
1	10	PWGMDS	000000	D
2	20	SCYMPR	000000	M
26	20	0S00EW	801700	D
6	150	CSPYRD	000000	YRPCD
30	150	GME000	000143	EMG
5	80	PCGSWD	000000	SGW
16	50	YDP00G	000480	PDM
18	150	SOP0E0	000703	POES
15	30	WR0I0Y	001030	W
25	10	000ERS	472000	-
29	80	00P0OI	410700	PO
17	80	0WSGI0	200007	SG
28	50	00M0CO	130800	MO
13	10	0DWR0S	300070	S
27	30	0MW00D	100730	WD
3	30	SGROYD	000000	D
14	20	CSI0G0	000103	SG
4	50	GSEIWM	000000	EW
17	80	00SWPI	410000	WPS
18	150	R00MPI	073000	MPR
1	10	YDRMEI	000000	I
2	20	YMPIGD	000000	P
13	10	0PO0MR	300200	-
27	30	SO00M0	002401	SG
25	10	Y0P0O0	010402	S
6	150	IYESWR	000000	SWRI
15	30	EP0OM0	007003	OWI
30	150	0G0R0S	304020	RS
28	50	OMW000	000241	WO
5	80	OYIDEC	000000	DEICS
16	50	P0SY0E	080040	SWY
14	20	PCYO00	000087	O
29	80	R000GO	078200	GRM
3	30	YDPMEG	000000	DE
26	20	C000WM	041300	SW
26	20	PD000S	007380	D
17	80	0C0MIY	107000	MIY
29	80	0D00CP	304700	CPS
4	50	SOPYDR	000000	DYP
6	150	YIEMPR	000000	MEIPR
30	150	00EY0S	430080	YESP
5	80	PWCESM	000000	ESCMP
2	20	YDPIRO	000000	G
13	10	0ID0MG	400100	-
25	10	Y0O00D	080410	-
3	30	PODYME	000000	DM
1	10	PEWIGD	000000	-
16	50	00EYCM	240000	YCM
15	30	0W0MRS	804000	SM
18	150	PRE0S0	000803	ESP
28	50	O00RP0	071003	EPS
27	30	0GID00	200073	DI
14	20	SE0OP0	008002	OP
13	10	GDWP00	000074	-
2	20	WEGRYI	000000	R
4	50	EDISRO	000000	SRO
18	150	00PSYR	730000	PSYR
14	20	CW00PG	007800	PR
26	20	0P0SE0	107002	S
5	80	EGWPOD	000000	PWOD
25	10	0E0IM0	403007	R
28	50	YC0M00	003048	MS
6	150	DGCORY	000000	CORY
3	30	IGEYDS	000000	MED
16	50	0EP0MY	800200	PM
30	150	C00IR0	047001	IRC
27	30	0E00DW	807100	MD
15	30	E0RW0M	080030	WE
29	80	YWI000	000742	IY
17	80	RY0P0S	004020	PS
1	10	DPGSER	000000	MD
13	10	ROS0I0	000304	-
2	20	CWPODE	000000	DO
4	50	YRWPMD	000000	PRM
3	30	YICEDR	000000	ED
6	150	YIGDRC	000000	DRCG
26	20	DWM000	000721	R
5	80	EOPRGC	000000	PRGC
14	20	Y0ED0M	030010	D
18	150	0M0RPC	301000	RPC
25	10	0YWM00	800013	-
15	30	D0M0CI	070300	CM
27	30	D00OP0	017008	PO
17	80	00GISO	310000	GISO
16	50	GD0M0C	002010	MC
29	80	C000MI	082100	MCI
1	10	IRYOMW	000000	M
30	150	0EPW00	200073	WPC
28	50	P0RY00	040018	WP
15	30	E0GRC0	010007	RY
30	150	0RGS00	300081	GSI
26	20	DS000Y	001720	Y
28	50	C00G0Y	021030	GYS
5	80	IDSCRG	000000	SGRI
6	150	DYMPEI	000000	MPEID
27	30	0D0W0O	403080	WI
18	150	ERO00C	000130	OCR
17	80	R0ME0C	020080	MER
29	80	C0DM00	020043	MD
1	10	YRPCOI	000000	W
13	10	0YWI0S	200070	W
14	20	R0CES0	070008	ES
16	50	RMGI00	000048	GIR
4	50	SCWORG	000000	WOR
25	10	00R0IC	310800	G
2	20	DEGYOW	000000	I
3	30	WYIPDR	000000	PD
4	50	IMDGWR	000000	DGM
14	20	YM0OC0	007002	DC
5	80	SEMIWD	000000	MIWD
13	10	MWS00I	000780	R
15	30	0YW0PI	700400	DW
6	150	RMDEOG	000000	DEOGR
27	30	SYM000	000428	MR
18	150	P00YDO	082000	YDO
30	150	W00O0R	083020	OWR
26	20	0R0WE0	102007	E
28	50	0IR0Y0	100302	R
3	30	PDYSRI	000000	SR
16	50	MIP00Y	000430	PR
2	20	PMGESW	000000	ES
29	80	PY000M	001430	MPI
17	80	0G0DCO	801000	DC
1	10	REPYDO	000000	PR
25	10	R0YC00	040071	D
25	10	0R0D0I	803010	-
16	50	MC0RG0	007008	RGM
29	80	I00P0E	017040	PYI
18	150	W0IR0Y	030070	IW
1	10	EWSPCD	000000	S
2	20	WEYRIM	000000	-
6	150	IRCOSD	000000	CDOIS
4	50	YCEPWI	000000	PWE
30	150	0R0W0Y	104080	WR
28	50	0C0SD0	802004	SD
13	10	O0PE0M	040080	S
26	20	E0Y00C	040370	R
27	30	0G00EW	308100	WE
14	20	0PDG0I	800030	P
15	30	SIWY00	000021	EW
17	80	G0SWO0	080004	SWI
3	30	WGPYDC	000000	DWI
5	80	WRMCIS	000000	MGIS
1	10	DICYGR	000000	D
13	10	P0CRI0	040008	G
16	50	SD0RP0	001003	RP
3	30	PMDGWC	000000	DW
25	10	R000IC	024100	W
14	20	OD00PI	003800	P
4	50	DCEGIO	000000	GEOID
30	150	G00C0D	014080	CD
27	30	00OI0P	380070	Y
6	150	RYOIGP	000000	OGIPR
29	80	00IR0O	230010	RIO
17	80	0ORY0I	400070	RY
5	80	WECSRD	000000	CSRM
28	50	00W0YE	270800	WE
15	30	0W0EIS	104000	IS
26	20	D00EW0	038007	M
2	20	ISPCGR	000000	GS
18	150	SOR00M	000210	RMOS
13	10	0IE0CP	700200	M
1	10	ECSRMW	000000	R
16	50	OC0G0M	001040	GOW
4	50	CSGOPR	000000	OPID
30	150	O0Y00I	070230	YOI
25	10	P0E00C	070130	E
6	150	SPMWYI	000000	MYIE
17	80	S0I0OD	020800	OIPDS
2	20	EMWIOG	000000	O
28	50	G00CW0	048002	CWI
29	80	0O0P0S	102080	PS
26	20	000PYD	432000	P
5	80	WPDSIO	000000	DISO
27	30	R00MO0	012007	WO
15	30	RCG00D	000210	PD
18	150	0YG0OE	200700	POEG
3	30	RCPEYG	000000	EM
14	20	0S0WCD	702000	WC
30	150	I000EW	071300	EWY
14	20	PS0EC0	004008	EG
28	50	OI000W	008730	W
26	20	0D0M0E	208010	EI
29	80	0CG0M0	200108	MC
16	50	0E0PIO	802000	POG
2	20	YPWDGE	000000	DP
13	10	GDIE00	000018	D
15	30	WER00S	000430	RS
3	30	PIRDES	000000	DE
27	30	0W0SO0	103004	SO
25	10	ME0R00	004031	R
1	10	ERIYCO	000000	D
17	80	EGM00P	000840	MP
6	150	WDYPCR	000000	PYCR
5	80	EWDPYM	000000	PDYM
18	150	S0P0MR	010800	PMR
4	50	MIDWGE	000000	WG
26	20	0I00MS	403700	MS
5	80	PGSCOI	000000	SCOIP
25	10	R000OC	082700	O
13	10	0YD0GC	100800	D
4	50	DOWGMR	000000	PGWM
18	150	S0DP0E	020010	PEDS
30	150	0PG00M	400230	GM
16	50	Y0O0RS	010400	ORS
6	150	SCODMR	000000	DORM
15	30	YR00SD	001400	DS
3	30	CDPWSY	000000	WS
29	80	G0Y0S0	030104	YSG
27	30	S00M0Y	013020	WP
28	50	00SYR0	720001	RSY
14	20	E0YSO0	030008	SO
17	80	0P0MOI	803000	MOYI
2	20	OIEDCR	000000	DY
1	10	IDCGPO	000000	G
27	30	E0G00O	020730	YO
17	80	MS00OW	003700	OW
14	20	MPYS00	000071	S
25	10	C0WD00	010043	D
15	30	ES0W0P	007080	WE
5	80	SDGWCI	000000	SCIW
26	20	YR00D0	002301	PC
30	150	MD00P0	008103	PDM
4	50	DCSIEO	000000	SIE
1	10	EISDYW	000000	DM
28	50	0GW00Y	200780	W
3	30	ORWGDI	000000	GED
13	10	S00EPO	073000	-
2	20	EMCWPY	000000	WP
29	80	00C0YO	180400	COY
16	50	SR00CY	008100	CR
6	150	CWRMGP	000000	MGRP
18	150	O0EMS0	030002	MES
16	50	SCR00O	000740	R
5	80	SYIGEP	000000	GIEP
18	150	R0G0DM	070100	GDMR
15	30	SWYO00	000082	OD
27	30	0M00EW	708200	W
26	20	0G0EP0	408001	EP
14	20	00EWPG	210000	W
29	80	0P00EM	203800	EM
3	30	GYEDSO	000000	DSI
25	10	S0WO00	010042	D
30	150	000MOG	347000	MOG
1	10	MDRPEI	000000	D
28	50	00MG0E	340080	GE
4	50	ICDMEO	000000	DWEO
2	20	OWICDY	000000	GD
6	150	IWRDMO	000000	DRMO
17	80	0R0OSP	307000	SP
13	10	0G0CWO	103000	-
5	80	DISGMY	000000	SGM
17	80	0SY0WM	100400	WYM
14	20	OR0E0Y	004020	W
27	30	0C0DI0	407008	D
3	30	RIWMSD	000000	S
15	30	0DR0WY	800300	DEW
28	50	0G00DP	802100	D
18	150	M0P0CD	020400	PCD
6	150	YOPIMC	000000	PIMCY
4	50	MPIREC	000000	REIC
26	20	00OYE0	270001	OR
1	10	RYGPEO	000000	-
30	150	000CGI	741000	CGI
16	50	D0P0OY	040200	POD
2	20	WMEOGC	000000	G
29	80	G000YO	013800	OY
13	10	OICG00	000024	M
25	10	0R0Y0D	702080	-
2	20	YGMWEI	000000	WI
30	150	00SM0R	830010	MSR
5	80	EORMCI	000000	MCR
28	50	RDO000	000837	OYR
26	20	000OYS	748000	S
16	50	DR0IM0	001002	S
1	10	SIPDRO	000000	D
17	80	0PY0ME	400100	YIM
14	20	0GEWC0	300002	WD
3	30	CDIWOG	000000	WO
25	10	D000IW	074200	M
27	30	W0G0R0	030402	GR
18	150	CYSR00	000031	SCRYI
13	10	W0M0RD	010700	-
4	50	GRCPWD	000000	CRWP
29	80	PS00W0	007102	WPI
6	150	SEGIOP	000000	GOIP
15	30	0OIMY0	700008	MO
5	80	OMCDIP	000000	DCIP
4	50	OYISEC	000000	SEIG
2	20	WPSGRO	000000	G
27	30	C0Y0M0	040308	M
6	150	MIEGRD	000000	GREM
15	30	G0D0MP	030200	DM
17	80	0GS0OD	800700	SOD
25	10	00YC0E	720030	D
26	20	00GY0M	130020	G
18	150	SOD00M	000710	MOSD
13	10	PMR0C0	000401	I
1	10	WRODEC	000000	-
16	50	MYSW00	000043	YS
3	30	EGYRCS	000000	RG
29	80	DS0R00	003072	RD
28	50	0MIC00	200083	CM
14	20	PERM00	000072	D
30	150	0R0OY0	208003	ROY
27	30	E00GI0	018002	P
18	150	PWC00M	000180	CMPW
26	20	0S0GP0	203001	-
14	20	WOC00Y	000120	M
16	50	0Y0SWI	708000	SW
4	50	OGYCME	000000	GMO
30	150	Y00P0E	087010	PYE
15	30	0GD0RP	100800	D
28	50	G00PI0	032008	PIE
25	10	00R0OY	820300	P
5	80	REGIOM	000000	GIOM
3	30	GMOSWI	000000	SW
6	150	MEOIDP	000000	OIDMP
17	80	O0IR0S	040080	RIS
29	80	O0Y0M0	030108	YM
2	20	PWYESC	000000	EIS
13	10	R0OM0E	040020	M
1	10	RYGMPS	000000	S
28	50	00M0YS	730100	MIS
6	150	YMORSD	000000	RODS
15	30	0RC0PD	200800	CP
29	80	0O0ES0	402001	ES
13	10	0IP0YS	300400	E
5	80	IERYCO	000000	RYCO
1	10	RMEODP	000000	-
25	10	0D00PG	408700	-
18	150	PE0S0O	001030	WOPS
3	30	OMDRWY	000000	DW
30	150	00MS0I	810070	MS
16	50	M00OYC	034000	CSO
4	50	WMYPEG	000000	PEW
26	20	000RIG	832000	M
17	80	MDR00G	000170	RGM
2	20	GSYPIE	000000	-
14	20	0DP0YO	300700	MO
27	30	00WEP0	230004	MER
17	80	I0GYW0	030001	GWY
5	80	CWYPEO	000000	PYOI
27	30	R0I00P	070140	M
25	10	0WDS00	100028	-
18	150	0M0SOG	802000	SOM
28	50	0IDM00	800031	DMI
30	150	00G0RE	810300	DRE
4	50	SEYPMW	000000	PEW
15	30	OGMR00	000027	M
3	30	WESOCR	000000	SCO
26	20	00R0SG	120300	R
6	150	SWYIGC	000000	YGISM
13	10	RO0GP0	003002	I
14	20	0OIS0E	100070	R
2	20	PGICRE	000000	O
16	50	0YCG0S	400020	GS
29	80	00OS0Y	310070	SOY
1	10	SIERYW	000000	-
29	80	0C00DE	208400	DEW
26	20	D000YR	017200	-
5	80	SGYIWE	000000	YIEW
18	150	DG0Y0C	001080	YCD
4	50	DCREWY	000000	RWD
6	150	CIDPEM	000000	PDIME
1	10	MIWEOG	000000	O
15	30	D0SP0G	020070	PDM
14	20	IY0PE0	004003	P
3	30	MWSCDP	000000	PD
25	10	0P0WE0	107004	E
13	10	PDIE00	000084	-
28	50	W000PY	078400	PW
30	150	00WO0D	320070	WODS
2	20	GMSIYO	000000	S
16	50	0IC0WE	800700	WC
17	80	D0ISO0	070002	SOID
27	30	0YCM00	400037	E
6	150	RYGMWE	000000	GMGW
2	20	IRMECY	000000	P
25	10	DC000R	001420	R
14	20	C0DIP0	040001	DP
29	80	00OPE0	720008	OPE
13	10	R00SWG	074000	-
3	30	PMIDCR	000000	DG
30	150	OP0G00	007043	GYOP
17	80	WER0Y0	000108	RWY
28	50	00C0SD	230100	CSD
1	10	CYPGSW	000000	M
27	30	000WIE	423000	WI
18	150	D0CME0	040001	MECD
5	80	PYSDOI	000000	SDOPI
15	30	00CWDS	120000	WEDS
26	20	SE0D00	008024	DE
4	50	CWGDYP	000000	DYS
16	50	C0S0EY	030700	SE
14	20	Y00RIP	028000	W
26	20	0GY00C	300740	R
27	30	0PWG00	100028	G
6	150	GMEOIS	000000	OEISG
4	50	SRDCPY	000000	PCD
5	80	RISWMO	000000	SWMOR
29	80	0SEC00	800014	CEM
13	10	SWRG00	000083	W
17	80	IC0WD0	008007	DW
28	50	00EP0Y	470030	PEDM
18	150	ISC0E0	000203	CSEI
16	50	0ECM0Y	400010	MC
2	20	RCIPYE	000000	P
30	150	SM00O0	003408	OMS
3	30	PSWRYD	000000	WP
15	30	ORDC00	000084	DS
1	10	WMYRDC	000000	P
25	10	00R0PO	180400	M
2	20	CWDGYR	000000	E
25	10	0C0EY0	802001	-
29	80	IE000W	001340	EWI
30	150	E0YD00	080024	DYEI
15	30	WC0IY0	007004	Y
28	50	00WPI0	130008	W
18	150	DG00WP	002100	WPC
3	30	YPEIOS	000000	WO
26	20	00M0IC	340700	G
16	50	P00CDS	042000	CD
4	50	DGSOMC	000000	SOMG
17	80	Y0IGO0	020001	GOYI
13	10	IEM0O0	000102	O
1	10	GIRPCO	000000	P
6	150	IORWYM	000000	WRIYM
5	80	DCYORG	000000	ORGM
14	20	M0DGO0	040001	E
27	30	I0P0D0	010307	DY
