# Supplementary material for: Components of Attention in Grapheme-Color Synesthesia: A Modeling Approach
Source: PLoS One. 2015 Aug 7;10(8):e0134456. doi: 10.1371/journal.pone.0134456 (PMC4529240; doi:10.1371/journal.pone.0134456)
Supplement: S1 Dataset — The data structure is explained in the file README.rtf. (ZIP) [file pone.0134456.s002.zip › cKU01-congr.dat]

540
31	10	AL00N0	004806	-
22	50	0AL0UX	600400	L
34	50	J0N0K0	040508	K
33	30	0XAL00	800065	AP
7	10	LKYPJA	000000	-
36	150	0AL0D0	300506	LD
24	150	E0JKA0	030004	AJK
23	80	0APU0I	400030	PI
19	10	XYE00K	000840	D
32	20	I000PE	065800	D
12	150	INYEPA	000000	AYP
10	50	UNKLDJ	000000	FK
11	80	KXYLUD	000000	YD
8	20	PYEUKA	000000	K
21	30	0P0KEA	306000	A
9	30	YULNKD	000000	DL
35	80	L0N00I	040580	NI
20	20	IK0XN0	003004	D
20	20	0X0ENJ	407000	P
31	10	00ALK0	750006	-
21	30	DXEP00	000087	P
12	150	NLEXPY	000000	EXL
19	10	I00PJA	035000	L
7	10	XELDYI	000000	L
34	50	000DYU	536000	DU
35	80	IXU000	000754	UI
33	30	JI000U	008730	J
11	80	DYPEAX	000000	PEXA
32	20	UA000K	005430	F
10	50	DXEIYJ	000000	EJX
22	50	INEP00	000057	PE
8	20	XIYEUP	000000	E
9	30	PULYIX	000000	EK
23	80	0XI0LA	800400	IA
24	150	0KA0PN	300800	AP
36	150	000PYI	473000	YPI
23	80	E0N0LI	050300	NI
11	80	NAUYED	000000	UD
21	30	U00LPE	076000	P
9	30	LKDANX	000000	D
8	20	PKJILD	000000	P
19	10	K0UDE0	050006	D
10	50	KDXLPI	000000	EDX
24	150	U00AKJ	083000	KJU
35	80	P00A0X	057080	XP
32	20	U000PD	063800	DF
20	20	0IDLU0	300006	ED
22	50	0EPJN0	400008	PNJ
36	150	0DK0Y0	400805	KD
34	50	K00JY0	054007	JN
7	10	NDEYJI	000000	D
33	30	J0L00A	050360	AL
31	10	N00P0E	086030	L
12	150	JPXLDE	000000	EXJ
34	50	0N0E0Y	806050	JY
20	20	I00LED	084000	D
32	20	Y0J0K0	060705	E
7	10	XANJDU	000000	D
33	30	0Y0KD0	605007	DF
10	50	DJKAUX	000000	UXA
22	50	AEPI00	000036	PA
35	80	YX000D	005470	DXY
21	30	JPL0U0	000503	UK
23	80	IA0PE0	003005	IE
8	20	AYEJUI	000000	LA
31	10	P0J00E	080350	A
9	30	YXIUKL	000000	KI
24	150	EN00UA	008600	AUN
19	10	0JX0DN	700500	D
11	80	EXAYKJ	000000	AKJ
36	150	LX0P00	004086	LX
12	150	IEJXAD	000000	JAD
33	30	U0J0A0	030506	AJ
32	20	JI00A0	003407	A
9	30	IADKPJ	000000	D
34	50	00APN0	780003	A
35	80	XK000E	004630	XL
19	10	0K0XJD	704000	D
7	10	IYKLJP	000000	-
11	80	AEINJK	000000	IA
31	10	A000JY	037600	-
21	30	0I0KPA	503000	A
8	20	EKUDXI	000000	A
24	150	0LNPU0	600004	NLP
20	20	JEL0U0	000406	F
23	80	0DJ0KX	300500	JK
22	50	DA0N0X	008050	L
12	150	INKAYJ	000000	AK
10	50	LJIPDE	000000	DP
36	150	D0U0E0	080504	UE
9	30	IUJPEA	000000	P
19	10	EJ0X0P	004050	E
12	150	DIYULA	000000	ALYD
7	10	IKJEXN	000000	-
34	50	0L0N0D	408030	D
31	10	P0K00A	080470	X
33	30	U0Y0A0	030408	A
35	80	00DE0U	760050	DU
24	150	YEU0X0	000605	LY
8	20	AIJLYN	000000	AE
22	50	X0I0KL	060800	L
10	50	LXNAUE	000000	XE
36	150	0PXI00	700083	XP
11	80	YPUNXK	000000	UX
32	20	0Y0DI0	308007	D
23	80	00UEAX	360000	UX
20	20	E0P0NA	030800	PA
21	30	0EJAI0	400005	J
7	10	UPLXDA	000000	DA
31	10	XU00I0	007803	X
23	80	PL0D0E	006040	LP
10	50	LDIUAK	000000	DL
32	20	0K0U0I	807030	L
19	10	0JN0DA	300600	L
21	30	KI00YJ	003500	E
12	150	LNXKPJ	000000	XFP
36	150	XE000D	003480	DX
22	50	00KXAP	860000	KX
33	30	NX0U00	003065	X
8	20	LIDENJ	000000	L
20	20	KLE00Y	000350	K
24	150	DXI0N0	000704	IX
34	50	PY00A0	008704	LA
35	80	LYN000	000678	NI
11	80	YAJINP	000000	JP
9	30	IXJDUY	000000	P
8	20	XILEKA	000000	A
10	50	NJUYDE	000000	UED
9	30	UKEDPN	000000	KA
36	150	0N0EX0	804003	NY
19	10	0AUEL0	300007	-
31	10	N0U00Y	080640	-
21	30	UYAN00	000085	A
24	150	NE0X0A	005080	AX
11	80	UJPYIX	000000	IP
20	20	NP0EY0	008005	U
34	50	N00DJ0	083006	DJ
35	80	0EDU00	800046	DU
12	150	DLJYPU	000000	JPYI
23	80	0UY0AI	800500	YA
22	50	00UXJP	430000	JX
7	10	JEPYNA	000000	J
32	20	LY0K00	008065	D
33	30	0YU0A0	800304	A
23	80	0DXK0U	500070	FXY
10	50	JAXIYE	000000	Y
34	50	X000LA	074800	AJ
31	10	00JUN0	530006	A
19	10	P00YNU	063000	-
20	20	DUI00P	000560	U
7	10	UPYNDK	000000	D
21	30	0LY0NP	600700	E
9	30	UXKNID	000000	KL
12	150	JXEKIL	000000	EXI
32	20	KY00A0	006804	AL
22	50	EX0YJ0	003007	X
33	30	0X00AJ	306400	A
36	150	0X0P0Y	703080	Y
24	150	PE0I0U	006030	UP
11	80	YUDNEP	000000	DL
35	80	E000IK	058600	K
8	20	AINJKP	000000	J
23	80	J0D0KI	070300	DK
7	10	JDPXUI	000000	X
33	30	0XDI00	400063	D
35	80	0PY0K0	800306	YK
19	10	UK0P0Y	005070	E
20	20	U0NID0	050008	D
21	30	0U0PNA	603000	AP
8	20	EJNAYK	000000	Y
24	150	0YJA0P	500060	JAY
10	50	XEKDPU	000000	K
36	150	000YIA	763000	AYI
34	50	0A0JE0	503004	E
11	80	PINAUD	000000	AU
9	30	PNJKYX	000000	E
22	50	0DY0EP	800500	YP
32	20	00XI0P	680030	P
12	150	EIPYNA	000000	APY
31	10	000UDN	378000	D
11	80	DKLXIY	000000	LK
23	80	0XJD0U	800030	LDU
32	20	00K0JL	480500	U
19	10	0PN0JU	600400	-
10	50	NALXIJ	000000	LX
12	150	UXYLIK	000000	KYI
21	30	0P0KDU	506000	YK
8	20	NIAXYJ	000000	D
9	30	NXLYDI	000000	D
36	150	000DPL	475000	LPD
24	150	0KEPI0	300005	EP
33	30	UY0J00	003087	Y
20	20	JDX0N0	000406	E
31	10	AU00Y0	008506	U
35	80	0X0AI0	708006	XA
34	50	0XY00U	400670	XY
7	10	NALUKI	000000	E
22	50	PD0U0K	008030	K
34	50	0J00XI	406800	JL
12	150	JKYXIE	000000	EYX
23	80	0DAIN0	300007	ADN
10	50	ADXNPY	000000	AX
24	150	0NEYA0	500008	AEY
9	30	XJUDKI	000000	D
7	10	NULYIP	000000	E
20	20	AD0J0I	003050	U
21	30	PK0I0A	004030	AL
22	50	0XLDJ0	600005	LX
31	10	LD00Y0	003408	-
8	20	IEUYPN	000000	P
32	20	P00Y0D	035040	P
19	10	0LPI0J	500040	L
36	150	0DE0J0	400806	EJ
35	80	J0A00I	060470	A
11	80	PDUKEY	000000	UK
33	30	0A0Y0L	406050	-
31	10	LNA000	000753	K
7	10	PYNJUI	000000	N
20	20	AXL00N	000430	L
12	150	NJKUPL	000000	KP
21	30	I0KYN0	050008	E
19	10	0JAD0U	800040	A
9	30	AKXNLJ	000000	KA
24	150	J00ANI	034000	IN
8	20	UJXELA	000000	A
34	50	00PX0U	540080	XP
10	50	DJNUAL	000000	NL
22	50	0ADYE0	600003	D
32	20	0UE0N0	600304	X
33	30	00DAI0	750008	A
35	80	K0LA00	080063	L
23	80	N0PYL0	060005	PL
11	80	LPAUEK	000000	A
36	150	0IE0A0	600508	AE
20	20	0IAU0E	400070	A
35	80	00A0DY	450700	AD
36	150	J000KA	087400	JKA
34	50	U0J0X0	080507	JKY
22	50	N0PU0L	060040	PL
23	80	Y0K0EN	030500	KE
33	30	00XJ0P	480070	PX
11	80	IDUNXL	000000	XN
7	10	KJUDLN	000000	L
10	50	YKLEIJ	000000	LYJ
31	10	0P0E0N	604080	U
21	30	J0DEI0	070004	D
8	20	XDPYNI	000000	D
12	150	XKDPJL	000000	DL
24	150	P00YXJ	063000	XJ
19	10	I0KDY0	040006	E
9	30	NKEPXI	000000	X
32	20	0IX0J0	600304	U
9	30	IEJNKY	000000	X
35	80	0YAK00	700045	XA
33	30	K0D00A	060470	D
24	150	UL0EI0	005004	IL
12	150	UNKPEJ	000000	UK
20	20	X00YKN	073000	J
22	50	I00YPU	078000	I
8	20	XDJPNU	000000	L
23	80	0KJ0PY	500300	J
21	30	0YDA0P	500060	D
34	50	U00XJ0	048007	X
19	10	0JAE0U	300050	D
36	150	00XLE0	630005	X
31	10	0A0EK0	407008	X
32	20	00JN0K	350040	P
11	80	ELKYNA	000000	KA
10	50	DAIUYE	000000	E
7	10	XLYEIK	000000	-
8	20	EXDNKL	000000	D
31	10	0KE0Y0	400305	Y
24	150	LIKN00	000063	KL
23	80	00AILE	340000	AL
22	50	0JD0EL	300700	DE
12	150	XELKYI	000000	YKI
34	50	L0N00A	070380	A
10	50	KJIEXA	000000	AE
32	20	K0L0J0	030806	U
21	30	DUE00J	000850	DL
11	80	JKENIA	000000	AI
36	150	00NA0U	370080	UA
9	30	NKEPUJ	000000	UP
35	80	Y0I00E	080350	EUI
33	30	0L0PN0	406005	UP
19	10	NEAJ00	000054	P
7	10	ILJKEX	000000	UK
20	20	LAP0U0	000308	K
10	50	NDPEUX	000000	PX
11	80	LIXUJN	000000	XL
23	80	I0U0DL	060700	D
9	30	EIJPYA	000000	A
19	10	X0I0KY	040700	L
36	150	00JU0X	630070	XU
33	30	00ADU0	870006	A
35	80	PD000I	004750	ID
31	10	00DPJ0	850007	N
21	30	D0I0JK	030400	D
20	20	PLN00J	000840	L
22	50	L00PKI	087000	KP
7	10	LJIKAE	000000	K
12	150	DJIEAU	000000	AE
24	150	A0E0PN	060700	P
8	20	ILXPDE	000000	P
32	20	J0UK00	040037	K
34	50	N00L0Y	053060	L
20	20	PLX0I0	000504	P
33	30	0P0JI0	507003	J
11	80	JYKPXU	000000	XP
24	150	IK0XD0	003005	DX
32	20	P00I0J	068040	E
31	10	P00AU0	038005	D
21	30	Y00AJU	043000	AL
34	50	0U00EI	805400	E
35	80	00XY0J	450030	X
12	150	XLJIUD	000000	DJ
10	50	XIUENL	000000	LU
19	10	0KUD0N	400080	D
8	20	XAYIEN	000000	A
9	30	YDUEAI	000000	A
36	150	0D0EK0	608005	D
7	10	DUIAPX	000000	E
23	80	0X0LAI	503000	IA
22	50	0IKEP0	500003	K
21	30	XL00DY	008600	D
20	20	JU0AN0	004006	-
9	30	PANLUX	000000	L
23	80	00NPXY	570000	P
36	150	X000ID	054600	ID
19	10	00IPKE	730000	D
24	150	JK00IX	008500	X
22	50	0K0YLI	703000	I
10	50	LEUYPD	000000	D
12	150	JYPDNX	000000	X
31	10	IE000N	006430	-
33	30	00I0LX	370500	E
34	50	0XY0N0	600305	X
7	10	LAYDEJ	000000	D
11	80	NPYDEU	000000	YD
35	80	0D0LN0	605008	LD
32	20	00DI0U	570060	-
8	20	YNJADX	000000	D
36	150	N000EP	067800	EP
11	80	XILDYK	000000	LD
10	50	JANIDP	000000	D
8	20	IKDNXU	000000	D
22	50	N0U0IY	070400	U
20	20	E0LP0A	040080	A
35	80	000XJL	476000	L
33	30	00IE0Y	470080	L
19	10	JP0IY0	004005	A
21	30	EP0I0D	006080	D
9	30	KIUYNL	000000	A
23	80	E0U0XA	040300	A
12	150	YDUINE	000000	EU
31	10	I0DX00	040065	-
34	50	A0K00P	070380	KP
32	20	0D0I0P	408030	D
7	10	JKUAPN	000000	-
24	150	I0ND0L	080040	N
19	10	0YE0PD	500800	U
33	30	X00P0Y	076040	K
7	10	LPUIYJ	000000	U
20	20	U0A0PJ	030700	E
22	50	0NYA0P	400050	Y
24	150	0AP0KJ	500400	PJ
8	20	XAKLUY	000000	K
36	150	NA0J00	007036	U
21	30	N0I0EK	030500	-
9	30	NDJIPK	000000	P
31	10	00NK0Y	360050	U
12	150	NJPIEU	000000	UP
10	50	PXYNLA	000000	AY
23	80	P00KYN	048000	N
11	80	PUEXAD	000000	ED
34	50	0I0LX0	807003	-
35	80	0DLU00	800067	L
32	20	00D0EA	630400	D
20	20	0DP0JX	700400	-
19	10	U0P0LX	030700	L
10	50	LKUNDE	000000	UE
22	50	K0PN0E	080060	P
12	150	XEKJAN	000000	KE
21	30	Y0IA0J	070060	E
9	30	APJNYE	000000	E
8	20	DELYAX	000000	A
32	20	NJ000D	008470	D
36	150	000AIX	864000	X
24	150	0KY0ID	700500	YD
23	80	NKDI00	000037	DI
7	10	KIPENJ	000000	D
33	30	0E00NJ	305400	J
31	10	0IE0J0	800405	D
11	80	NEXIUP	000000	XP
35	80	00EUD0	750004	DE
34	50	00AD0P	750060	AD
11	80	YXDJNE	000000	DE
31	10	0I00UD	403600	D
24	150	J00EDX	086000	DE
20	20	DL0UE0	008004	E
7	10	YEIAJD	000000	A
21	30	U00JLD	076000	D
23	80	YX0I0A	007030	A
34	50	L000PU	043500	L
32	20	00YD0U	630080	A
35	80	0X0U0K	405080	KX
22	50	UAD00J	000570	DJ
9	30	NLIEXJ	000000	A
33	30	D0XL00	060054	D
8	20	NXDPLJ	000000	D
36	150	D0K0A0	060403	KAD
19	10	YLK00D	000850	A
12	150	DNYLKX	000000	YX
10	50	EPXJUK	000000	K
20	20	NY0JA0	003005	A
36	150	L000AP	063800	LP
9	30	KDNELA	000000	A
23	80	NE0ID0	004005	D
11	80	YIUNLP	000000	Y
8	20	LJNXAY	000000	L
35	80	0LNU00	700043	LY
10	50	KUENIX	000000	K
33	30	0NA00D	700830	AD
34	50	0NL00I	600450	LI
19	10	0D0UKE	408000	-
32	20	00ULK0	540008	K
24	150	J00IYA	047000	JA
12	150	JDKNLI	000000	KJ
22	50	YX00LK	005400	Y
7	10	IEPKAD	000000	J
21	30	0UDK0Y	700040	D
31	10	I00X0U	075060	J
8	20	JPKDNY	000000	K
31	10	0L0JD0	306008	D
23	80	0UDIN0	400008	D
7	10	JINPKL	000000	-
36	150	0U0A0I	504030	UI
19	10	0KE0JU	700800	L
35	80	D0U0Y0	060304	UD
21	30	0JEP0K	800050	K
10	50	UNAJIL	000000	A
33	30	00D0XL	760500	D
34	50	0EX0K0	600403	K
20	20	AU0LJ0	004008	PLA
12	150	YJIDXE	000000	IED
22	50	0EI0YA	800500	IA
32	20	K00PE0	058003	A
11	80	KINEDU	000000	NDI
24	150	KIPY00	000085	PI
9	30	XKUPDJ	000000	PK
31	10	L000YI	048500	K
24	150	YEJ0K0	000503	JKY
23	80	0A0EIK	407000	K
22	50	X0Y0UI	030700	YI
19	10	X0JD0I	070030	U
33	30	00J0NL	850400	U
34	50	XEY000	000546	KY
21	30	0LNE0P	800040	PK
11	80	NXIYED	000000	ID
32	20	0NDK00	300048	D
20	20	DPA00N	000350	AD
36	150	0N0PY0	708004	L
8	20	INLUJX	000000	J
9	30	KDIUNE	000000	EA
7	10	IKXULD	000000	D
35	80	D00L0X	087030	DX
12	150	EYUDJI	000000	UI
10	50	DUPYLI	000000	PY
24	150	0KLAY0	500006	LA
12	150	IDAELN	000000	AL
22	50	0U0NAI	608000	A
10	50	JIYEUP	000000	P
8	20	YJDAXI	000000	AD
9	30	XJNDYU	000000	D
23	80	U0EX0Y	050080	X
32	20	X000UA	064800	U
35	80	0KI00Y	500830	Y
33	30	00XYP0	350004	X
19	10	0IXD0L	800060	U
36	150	00N0LY	830400	LY
7	10	NILDPJ	000000	D
34	50	I00N0J	083040	U
11	80	KNEYAP	000000	EA
21	30	DIK00E	000340	K
31	10	P0LN00	030085	L
20	20	XA0IN0	006003	L
21	30	L0I0XP	050300	L
10	50	AJPULN	000000	LP
9	30	NYPDKI	000000	P
22	50	X0PDI0	080007	PL
23	80	0PK0YN	500800	K
20	20	0NK0YX	600400	L
12	150	IPAXKL	000000	AK
34	50	00NDL0	630004	LD
31	10	00P0KU	380500	A
8	20	JEYPIN	000000	P
11	80	YJUADL	000000	AU
35	80	0XN00J	400350	JN
7	10	KIEADY	000000	D
24	150	0A0NYE	308000	EY
19	10	0INJ0X	500070	A
33	30	L00P0N	036040	PA
36	150	AK00E0	005406	E
32	20	0UIA00	800076	A
31	10	00D0EI	640800	A
11	80	AEXDKY	000000	XY
20	20	LDI0K0	000407	E
32	20	00D0EP	570300	E
19	10	DPIJ00	000038	-
33	30	0L00KA	307400	A
12	150	NLYXDU	000000	DY
8	20	EIAUXD	000000	A
24	150	Y0X0AK	080600	YX
35	80	0X00NJ	603800	NJ
10	50	JLYAUD	000000	UJ
7	10	DKYNAX	000000	A
9	30	NYIJAE	000000	A
36	150	DJ00X0	008605	XJD
23	80	0AKYP0	800003	K
34	50	0JY0U0	700608	Y
22	50	0NPD0X	400080	P
21	30	Y0IKL0	030008	K
22	50	E00YDP	046000	D
7	10	NJUDKP	000000	Y
9	30	IUJPXY	000000	Y
23	80	0NIDX0	300008	D
20	20	0EPI0D	800030	P
21	30	YEP0D0	000807	P
34	50	0NDK00	500038	D
12	150	LUAEJD	000000	ADL
19	10	IP0Y0D	005060	D
24	150	LUA0K0	000406	AL
32	20	00K0AY	860400	K
31	10	I0P0N0	070806	P
33	30	AP0X00	003057	PLA
10	50	IYJLXE	000000	JE
8	20	KJDXAU	000000	D
35	80	XKI000	000873	IE
36	150	AK000E	006340	E
11	80	YPLADK	000000	LD
