# Supplementary material for: Components of Attention in Grapheme-Color Synesthesia: A Modeling Approach
Source: PLoS One. 2015 Aug 7;10(8):e0134456. doi: 10.1371/journal.pone.0134456 (PMC4529240; doi:10.1371/journal.pone.0134456)
Supplement: S1 Dataset — The data structure is explained in the file README.rtf. (ZIP) [file pone.0134456.s002.zip › cKU01-incongr.dat]

540
15	30	XPIY00	000054	AX
4	50	AXKLPJ	000000	PK
14	20	00EDPA	570000	P
28	50	0PX00I	700640	XP
26	20	Y00D0A	054030	AL
6	150	PEKXIN	000000	KIP
27	30	DX00E0	004506	AX
17	80	PY00XL	008500	L
29	80	J0N00U	030470	NJU
13	10	0JX0UL	300600	-
16	50	YJEP00	000085	J
2	20	XLAYEN	000000	P
3	30	LJKPYE	000000	K
25	10	L00XP0	083007	F
5	80	KJPLXD	000000	PLY
1	10	LIDNKX	000000	-
18	150	0Y0ILE	506000	IEL
30	150	U00YA0	063007	U
6	150	PXYIKJ	000000	YIK
25	10	X000AD	085700	K
13	10	ILN0J0	000704	P
5	80	PYJDKU	000000	JK
26	20	0PX00I	700480	L
3	30	KJILEP	000000	JP
16	50	00IUXL	460000	UI
14	20	P00UIX	053000	J
30	150	L0I00P	070360	IP
1	10	EXDKLI	000000	-
2	20	LJPDUI	000000	P
15	30	J0AN0Y	050040	E
17	80	N0PKE0	040008	KP
27	30	L0IY00	030065	L
4	50	EPULNK	000000	UJ
29	80	000UIK	368000	UI
18	150	JAK0I0	000608	KL
28	50	0K0N0U	308050	U
25	10	Y0DI00	030078	-
14	20	D00LUA	074000	AU
2	20	JXLYEU	000000	E
1	10	XLJUNA	000000	I
27	30	000EDP	456000	A
3	30	YEJNAP	000000	P
15	30	AN0UD0	006005	U
13	10	EL0A0J	008050	A
29	80	00UND0	670005	DN
18	150	KEX00Y	000670	XJ
4	50	LJPUKE	000000	PL
26	20	EK00I0	003804	X
17	80	NEY00D	000780	DN
16	50	0DI0UK	500800	UI
5	80	AKEPLJ	000000	JKA
6	150	JDKXNY	000000	KYNJ
30	150	E000AJ	037800	J
28	50	0YX00A	800570	A
16	50	L0KN0U	040060	KU
15	30	0IYJ0K	800030	U
25	10	EK00U0	003605	U
18	150	IK00LA	008400	IA
13	10	D0EL0X	040080	U
17	80	U0NJY0	040006	YN
26	20	000AKN	653000	N
29	80	XK000D	005780	DXH
2	20	IANPDK	000000	L
30	150	I0LD00	030048	IL
27	30	0AU00J	700480	J
4	50	AEIYXL	000000	IL
28	50	J0I0X0	080705	IL
6	150	KPDUIY	000000	ID
3	30	INDXLE	000000	LE
5	80	NKDYPL	000000	DX
14	20	EY0NI0	008006	L
1	10	YXDILN	000000	-
27	30	DK000P	003570	L
3	30	XJUKEA	000000	E
18	150	0PUE0N	600070	UN
5	80	XEULDP	000000	JP
25	10	E0Y0P0	060805	J
17	80	ULYE00	000058	YL
30	150	000PIN	864000	IN
26	20	X0EL00	080056	J
29	80	IKN000	000357	IN
6	150	LIKNUD	000000	KIL
14	20	I00ADL	083000	E
1	10	NIAJXY	000000	K
16	50	0Y0XLD	304000	L
13	10	0YILK0	400007	-
4	50	PYKLNI	000000	K
2	20	UEXYLP	000000	E
28	50	X00A0L	084030	L
15	30	PIX0D0	000403	JE
27	30	DX00L0	003504	XL
30	150	0J0XU0	308004	UJ
26	20	00UDX0	470006	U
28	50	DK00L0	004305	L
14	20	DKU00I	000860	U
3	30	NAEPUL	000000	U
2	20	XNJYKA	000000	E
15	30	AUKL00	000087	L
29	80	J00P0U	045030	U
4	50	EDYXIL	000000	Y
6	150	KEJXYN	000000	JN
1	10	LIUJXK	000000	D
17	80	0NI0LX	300800	INX
13	10	0A0UDE	705000	A
18	150	AKD00U	000860	UD
16	50	I0K0LN	070800	KI
25	10	I00KA0	086007	-
5	80	INLAJX	000000	LIX
1	10	KPJNUD	000000	J
3	30	JXKIYL	000000	K
13	10	0X0KAP	405000	-
14	20	0EK0UN	800600	U
25	10	U00P0Y	067050	U
27	30	AK0J00	007056	F
5	80	PXDNIY	000000	INY
4	50	JDAEPY	000000	AJ
26	20	E0K0L0	060708	LX
15	30	0NAL0P	300060	LP
2	20	YDIXNU	000000	XE
28	50	0KY00U	800540	Y
16	50	XUE00K	000430	XU
29	80	00KLN0	670004	K
6	150	UYXIPE	000000	XE
30	150	000PIA	756000	AI
17	80	A0JIX0	050003	JI
18	150	NYED00	000036	NY
27	30	0KA00X	700540	A
4	50	LIDKUP	000000	KLP
13	10	UPX0I0	000608	E
18	150	00NYDE	450000	YND
28	50	ELX000	000375	X
29	80	00DJX0	850006	J
17	80	L0D0UX	060700	UL
14	20	IU0NX0	005008	X
30	150	0EI0K0	400503	IK
16	50	E00IJL	046000	IJ
6	150	DAXINK	000000	IXN
3	30	INDUEJ	000000	U
1	10	DEAPUY	000000	-
26	20	EY000I	004630	E
5	80	YJDENK	000000	ND
15	30	X00YNE	056000	X
25	10	E000IX	053600	J
2	20	AJENXL	000000	E
3	30	EUXNPI	000000	E
17	80	N0PUE0	040008	PT
4	50	JAEPUI	000000	PU
1	10	IPNJUD	000000	D
16	50	KIAL00	000063	EL
5	80	DULKNX	000000	KJ
25	10	PN000K	006480	-
6	150	YKDPIN	000000	IDP
2	20	KYXALN	000000	X
13	10	00EPLN	370000	A
26	20	I00D0E	056030	E
15	30	P00UAL	078000	Y
18	150	E0DNY0	080005	YN
28	50	00AYN0	380006	YN
30	150	0U00JD	407600	JD
27	30	N000LE	057600	D
14	20	E0KU0P	050040	U
29	80	0AXN00	300068	XN
13	10	A00NJD	046000	N
30	150	XPI000	000654	IX
27	30	XKI000	000578	K
3	30	UJNELD	000000	E
28	50	UP000N	005370	U
14	20	0LNX0E	800070	N
29	80	00NY0P	560080	NY
26	20	UX00J0	004708	J
6	150	DJPEUN	000000	PUJ
5	80	UAXKNY	000000	KXYN
25	10	IEK000	000478	-
2	20	IADXNU	000000	A
17	80	PJ0XK0	003006	K
15	30	NJ0XL0	008006	X
16	50	KX00LU	008400	UL
4	50	LKPUJN	000000	LP
18	150	00YLPD	370000	YD
1	10	KAINXU	000000	L
6	150	EPDKYU	000000	YDK
26	20	P00NU0	045006	U
25	10	U0N0I0	030805	E
2	20	KXDUNE	000000	U
13	10	I0ELN0	030004	K
15	30	YD00PA	006300	A
17	80	K00JUY	076000	YJ
1	10	PNYKDA	000000	U
5	80	YDLXEA	000000	LX
27	30	D0PE00	040068	P
30	150	00U0DP	380400	UP
29	80	00P0IL	540800	PL
3	30	YELPAX	000000	L
28	50	0KUI00	300068	UI
4	50	UANLXI	000000	NX
18	150	YA0PE0	005006	Y
16	50	0U0LIA	805000	IA
14	20	YE0D0J	008060	J
13	10	KL0P0D	004080	-
25	10	E0X00L	040670	L
3	30	DILJNA	000000	N
26	20	0U00IJ	705300	E
4	50	APIEKU	000000	AU
14	20	U0AI0L	030040	U
30	150	00PYI0	730004	IP
17	80	0JL0NX	700300	L
28	50	0EA0K0	400305	K
2	20	XNEDUA	000000	U
15	30	XLAY00	000083	X
16	50	YIK00E	000830	K
6	150	NKJEIP	000000	IPJ
27	30	U0P0L0	070508	PL
29	80	N00DI0	075006	NIP
1	10	EAIPJN	000000	J
5	80	YNUKJD	000000	UK
18	150	NEK0Y0	000807	KN
27	30	E0Y00P	040630	Y
6	150	PNAIYL	000000	IAL
30	150	DJ00L0	003608	LJD
2	20	LYAINX	000000	J
18	150	D0N0UJ	070600	NUJ
17	80	0XPN0L	500080	PL
1	10	UJKNYP	000000	E
5	80	JXEDAY	000000	AY
3	30	XEDPYK	000000	PX
15	30	L0X0AK	080700	X
14	20	P0E0NY	050800	X
29	80	0JX0N0	300807	XJ
25	10	E000DU	075600	X
4	50	KIJXLY	000000	JX
13	10	NXI0K0	000704	E
26	20	0XU00J	700630	E
28	50	0DL0X0	600305	L
16	50	I00LAY	035000	AL
16	50	0KN0YP	600300	NY
17	80	EAYN00	000054	YA
26	20	0XL0K0	300605	K
27	30	000DNY	365000	E
2	20	IYAXLJ	000000	-
25	10	0LX0K0	400508	X
6	150	XKDPUY	000000	DY
30	150	J0L00Y	070830	LYJ
28	50	00KYX0	580003	KYX
18	150	0NPIA0	800004	PIA
4	50	LNKXJD	000000	KX
5	80	NDYUIE	000000	YIE
3	30	YJEUXL	000000	U
14	20	E0XLK0	080005	X
29	80	LD00U0	003704	U
13	10	NP0U0D	005060	U
1	10	KYNIAU	000000	A
15	30	U0X0NP	030400	P
14	20	JP00ID	006300	U
2	20	AEILDJ	000000	A
29	80	LND000	000573	LD
13	10	NJA00E	000380	L
30	150	IL0U00	004057	I
4	50	LIYUND	000000	Y
25	10	Y0XK00	030048	L
1	10	YPJIDK	000000	-
5	80	YLKINE	000000	K
28	50	I0YA00	080073	I
3	30	PAXNIY	000000	K
16	50	0P0KLN	504000	K
18	150	0JKP0A	300040	KP
6	150	XLKINY	000000	KI
15	30	Y0LU0J	050080	L
17	80	I0U0EL	080400	UE
27	30	K00I0N	036050	E
26	20	D0N00X	080530	E
26	20	0YI00U	300470	E
3	30	LNXIJU	000000	U
29	80	0X0I0L	308050	IL
27	30	UP0X00	005073	Y
13	10	0Y0ELX	503000	D
28	50	0AJ0Y0	400306	Y
5	80	ADEPUY	000000	UP
14	20	0XNK0U	700060	U
25	10	XL000Y	005830	U
15	30	EX00AU	008600	U
17	80	0NEJK0	800005	KJ
16	50	NEJU00	000074	JA
18	150	LUI00K	000560	KU
1	10	INKPXA	000000	K
4	50	ULDXKE	000000	KX
30	150	N0E0P0	080506	NP
2	20	NYALKD	000000	L
6	150	YEUDJP	000000	PU
15	30	A0XKU0	050008	P
2	20	AJPIXY	000000	XL
29	80	00UN0E	350080	UN
27	30	00DN0U	470050	X
4	50	EUAXIN	000000	A
1	10	LAIXDY	000000	P
18	150	IP0JD0	007003	DI
28	50	00YEI0	870006	Y
5	80	DKNIYJ	000000	NY
13	10	00PEYU	430000	D
17	80	P00JIN	053000	IP
14	20	AU00EP	004300	D
16	50	LYK00N	000760	K
25	10	0N00IY	703500	A
6	150	EYPDKI	000000	IP
30	150	00YXE0	480007	Y
26	20	X0P00I	030740	Y
3	30	KPYLXD	000000	K
6	150	NLPKAU	000000	KA
30	150	000PJD	735000	JD
18	150	0XJNA0	400008	JX
25	10	0U0E0N	308060	L
29	80	0N00PE	508400	JP
27	30	L0XU00	040068	L
2	20	YLXAEN	000000	J
14	20	IPY0N0	000803	E
1	10	LNKUDY	000000	D
4	50	NJAILY	000000	A
3	30	IEDNPY	000000	P
28	50	LUX000	000487	X
17	80	LJA0N0	000406	AL
13	10	Y0XDL0	080004	A
15	30	0YKLJ0	300007	J
26	20	P0L0X0	040306	E
5	80	KJLUIP	000000	PL
16	50	JKL0P0	000506	L
17	80	00EINP	370000	E
29	80	XDL000	000574	L
18	150	00UIXA	450000	UXI
26	20	00NA0I	530080	U
1	10	ADYPXJ	000000	U
28	50	U0N00A	040730	N
5	80	ELDIAX	000000	AD
14	20	00KXAD	680000	E
30	150	J00ED0	084003	L
13	10	EN0AL0	007004	D
25	10	I00L0Y	067080	-
2	20	DEAUPY	000000	P
3	30	KNYAJX	000000	EA
4	50	KELXIJ	000000	L
27	30	0X00DJ	608500	E
16	50	NK0IL0	007008	Y
15	30	LUAY00	000057	Y
6	150	LAJIYE	000000	JI
2	20	JNLAYI	000000	E
29	80	Y0L0I0	040508	Y
3	30	PKINJE	000000	N
18	150	0KIAX0	700008	IK
14	20	UNY0L0	000705	J
25	10	P0A0E0	030804	-
26	20	00LY0E	570040	L
28	50	0KU00P	700540	PU
15	30	D0UPA0	080005	U
27	30	00XI0D	480070	X
13	10	NJY0D0	000504	-
5	80	AKEJDY	000000	I
16	50	E00PAK	034000	-
6	150	ENJLKD	000000	JKD
30	150	00AJY0	730006	A
4	50	AKEXDL	000000	L
17	80	U0AL0E	040080	AE
1	10	DIXJYA	000000	-
3	30	KLJYND	000000	J
13	10	NA0X0D	006070	E
25	10	0EN00D	600570	-
5	80	INUPKE	000000	U
2	20	JKLXAP	000000	P
6	150	IXKDJU	000000	KUX
16	50	0X0KLU	608000	U
14	20	NLJ00A	000850	-
18	150	0E0IPY	605000	YI
26	20	XU00L0	004307	-
28	50	AY000U	005680	U
17	80	0YPLI0	600004	P
29	80	Y00UA0	067008	YL
1	10	YKEINA	000000	A
27	30	K0E0P0	080603	E
15	30	0PEDI0	700008	E
30	150	00YDL0	630007	Y
4	50	XYUKEA	000000	UA
17	80	0AJY0N	400030	JN
5	80	EKPJXY	000000	PY
27	30	E00K0D	078030	-
28	50	00Y0NL	380500	Y
1	10	DLPNYK	000000	L
15	30	0A0PEK	403000	E
2	20	YNXUKP	000000	-
30	150	00XYN0	370004	E
18	150	0KYD0N	600030	YN
4	50	APEUNJ	000000	PNJA
13	10	I00NDL	057000	D
14	20	PLI00X	000460	-
26	20	00Y0EP	840300	X
25	10	LAU000	000864	D
3	30	YNUXAE	000000	A
16	50	0YXJL0	300006	JX
29	80	0I0ED0	403007	I
6	150	INPELD	000000	PLI
26	20	DJ000I	008360	E
6	150	DENLPJ	000000	NJIP
27	30	AUL000	000845	J
15	30	Y00IJL	075000	D
4	50	EJNPDY	000000	NY
18	150	K0ULX0	050006	JX
29	80	J0YD00	050036	Y
1	10	EPKYAN	000000	-
30	150	LE000P	003540	PL
17	80	00XAIJ	830000	JX
3	30	PAYXDK	000000	D
16	50	AXNL00	000063	NL
25	10	0EL00Y	500460	-
13	10	0EA0YD	800500	E
5	80	XLUNEK	000000	XK
28	50	N0I0U0	060508	IN
2	20	AENKDU	000000	N
14	20	AU00LI	006400	J
27	30	0NDI00	700085	J
29	80	EA00N0	003507	D
6	150	YNELDP	000000	PY
25	10	00ADY0	640005	L
3	30	DXEIPL	000000	P
14	20	XY0LE0	008006	L
28	50	X0A00L	060580	X
26	20	000UAY	573000	A
13	10	0L0DPN	804000	D
15	30	XKE00P	000360	K
30	150	0E0P0I	306050	I
16	50	JED0L0	000803	IJ
17	80	NA0D0U	008060	UN
4	50	AUIYLX	000000	A
5	80	NELXUJ	000000	N
1	10	PDIEXA	000000	-
18	150	L0EJ0K	080070	KL
2	20	JAILUP	000000	LP
2	20	APUKXN	000000	L
28	50	0AU00X	800740	UX
15	30	J0YN0X	050030	L
30	150	0XJA00	500067	J
25	10	N0X0A0	060503	L
29	80	0KN0E0	400508	N
4	50	JDUANE	000000	UJ
13	10	LP0I0N	007080	-
14	20	YP0LK0	007008	L
3	30	PKLYIA	000000	X
16	50	IXK00P	000530	KI
27	30	I0P00Y	050760	PL
17	80	I0U0JY	060400	UI
26	20	00D0NE	840700	P
6	150	YNKUID	000000	KIDU
1	10	UPLYNA	000000	U
5	80	KDAULY	000000	AYI
18	150	DJU0Y0	000306	UJ
28	50	000APU	537000	D
2	20	KLYAJU	000000	U
27	30	00NX0L	560040	N
17	80	0PYXA0	600003	Y
30	150	KY000U	004730	UK
15	30	L0P0XI	030600	P
13	10	PENJ00	000064	D
16	50	L0K0XA	040700	KA
6	150	IJLXEU	000000	LX
3	30	JKLIEA	000000	J
4	50	EUYAJI	000000	I
26	20	EJ00D0	007305	D
29	80	Y00ID0	084007	X
5	80	EIPJUX	000000	P
14	20	0IL0JP	500700	P
1	10	YJNUIK	000000	A
18	150	A00XKN	087000	N
25	10	00K0AL	730800	-
1	10	KJXYNL	000000	Y
13	10	XUY0I0	000308	E
6	150	PDKLEA	000000	KAL
16	50	E00JPU	047000	U
4	50	LKEAUY	000000	Y
14	20	L0N0JA	060300	-
18	150	00NJLX	380000	LJ
3	30	UJIXNP	000000	N
2	20	UPIJKE	000000	J
5	80	PJKYAI	000000	AY
28	50	EU00P0	004506	P
25	10	J0A0U0	050803	A
17	80	YKI00A	000670	AI
29	80	00N0UE	480500	UN
15	30	UKXN00	000054	A
30	150	0X0LY0	604005	LY
26	20	Y0N0K0	040705	U
27	30	00A0LN	540800	A
29	80	AX0J00	004058	X
18	150	EI00XY	007300	XA
1	10	PEIDXL	000000	-
30	150	XN0Y00	008046	X
15	30	00NEXJ	850000	N
2	20	AKPXEY	000000	P
6	150	PEYDAI	000000	YIA
5	80	ILAXJY	000000	JXY
3	30	EJXLUP	000000	U
27	30	0LEA00	600054	A
25	10	IP0A00	004053	L
16	50	0Y0EIX	805000	I
28	50	00EY0A	450030	Y
13	10	AI0J0K	003040	A
17	80	00PIAD	340000	PA
4	50	NDJUAY	000000	JA
26	20	DJY000	000876	A
14	20	0PJUN0	800007	E
17	80	KE0UY0	008006	Y
1	10	YPKLDA	000000	L
4	50	JEDLXK	000000	X
27	30	KI0Y00	003084	A
16	50	DX00UY	008400	U
29	80	000ILY	786000	YI
5	80	PNLAKY	000000	LY
30	150	A00IK0	076004	K
15	30	0DAYX0	400003	Y
25	10	00DLE0	850006	-
2	20	UXJIEP	000000	J
26	20	0IU00A	600340	A
18	150	KPEJ00	000056	EPK
28	50	L00I0K	058070	K
14	20	UXY00L	000470	I
13	10	X00UJE	083000	-
3	30	YPJUXE	000000	J
6	150	AXLUIK	000000	LAI
29	80	E00PN0	068004	N
6	150	NUIDPL	000000	PLI
1	10	JLYIEK	000000	J
13	10	0JIUD0	400008	L
27	30	000DAP	756000	A
2	20	XILJPN	000000	P
28	50	KUX000	000468	X
17	80	IN00XJ	004500	J
3	30	NEAYDP	000000	A
25	10	J00KU0	064007	L
30	150	U000ID	037400	UD
14	20	ILK00U	000860	K
4	50	XLPKYN	000000	PN
18	150	K0XJ0L	060070	XL
16	50	JLXP00	000086	X
15	30	EYUI00	000046	U
5	80	DKUILA	000000	UA
26	20	L0P0Y0	060703	P
