# Supplementary material for: Components of Attention in Grapheme-Color Synesthesia: A Modeling Approach
Source: PLoS One. 2015 Aug 7;10(8):e0134456. doi: 10.1371/journal.pone.0134456 (PMC4529240; doi:10.1371/journal.pone.0134456)
Supplement: S1 Dataset — The data structure is explained in the file README.rtf. (ZIP) [file pone.0134456.s002.zip › cKU02-congr.dat]

540
19	10	T0LR0P	030010	-
35	80	XZP000	000613	LR
22	50	ML0IR0	006001	LR
20	20	L00TPI	015000	T
9	30	MJZTLB	000000	TR
7	10	XTIRPY	000000	-
21	30	00JZXP	190000	ZR
10	50	ZBRLYW	000000	LRZ
31	10	Z000RL	035400	-
23	80	YPX00M	000540	MRZ
32	20	B0T0I0	050406	-
24	150	ILZX00	000039	XLY
8	20	MBJLPR	000000	L
34	50	LZR000	000953	-
33	30	0T0WP0	906005	-
11	80	RWPLTY	000000	PYL
36	150	Z000WJ	036100	LJ
12	150	XPRJLI	000000	RIX
12	150	TLYRMZ	000000	YXT
7	10	TLJMPZ	000000	-
24	150	ZB0T0R	003050	RT
34	50	T000YX	093600	XTR
31	10	Y0M00L	060910	-
9	30	YTJXZB	000000	RT
23	80	PXM00Z	000930	MX
19	10	R00WJX	015000	-
33	30	0MZI00	500034	LK
20	20	XY0W0P	004010	-
22	50	XP0W0Z	001090	ZM
32	20	R0Z0J0	050306	-
21	30	00JPBR	340000	JL
10	50	WJYXPI	000000	WL
11	80	TPRXLM	000000	RLM
36	150	0RX0Y0	900105	WX
8	20	TPRIBL	000000	-
35	80	I0Z00X	060910	XZ
32	20	00WM0B	150040	M
35	80	00X0ZP	630900	ZPO
21	30	0ZPX0I	300040	P
20	20	0JPM0I	500010	P
34	50	YLX000	000354	XRT
24	150	0Y0WLI	103000	LI
11	80	PBJMTL	000000	LJP
19	10	P0R0YL	040900	-
33	30	IB0T00	003019	L
10	50	IPRXJZ	000000	RJ
31	10	00MLR0	360009	-
8	20	RWBXYP	000000	-
22	50	0ZL0JW	400100	LWR
12	150	MYLXRI	000000	LIM
23	80	0ZMX0Y	300060	MYR
36	150	00WML0	530001	WRI
7	10	JBWTRI	000000	-
9	30	MPZRWX	000000	-
8	20	BJPZWT	000000	-
19	10	XJP0Z0	000601	-
11	80	JPWLYZ	000000	MZR
12	150	IMRTBZ	000000	RZ
23	80	0T0RWX	501000	XR
9	30	LMIZWY	000000	-
21	30	IZ0Y0P	003060	RT
35	80	ZJ000I	009310	RT
20	20	XYR0Z0	000305	-
24	150	LZ00WX	006300	WXM
22	50	0PB0JL	500300	JL
32	20	0M00BW	405600	-
7	10	IRTYJM	000000	-
33	30	0PZJ00	400051	JM
10	50	LPRMJY	000000	MJ
34	50	000TJR	415000	TJ
36	150	P0LY00	060019	YL
31	10	0MX0Z0	500409	-
34	50	0X00TW	406300	WM
21	30	00PBIW	940000	RP
33	30	0BM0T0	100306	M
32	20	XW00Y0	003904	-
23	80	ZL00BM	001300	M
36	150	ZMI000	000591	MZ
24	150	0Y0ZPR	304000	YR
11	80	BZRILW	000000	RW
31	10	0IMB00	500093	-
9	30	TPBJRM	000000	RM
22	50	B0PZ0M	010030	P
8	20	MBPRWL	000000	-
35	80	YR000W	001430	MR
10	50	WTXJMP	000000	WMR
19	10	0R0PXJ	601000	-
20	20	L00TBR	054000	-
12	150	YRXWTP	000000	XPRT
7	10	WTXMPY	000000	-
34	50	0Z0R0I	603090	-
9	30	ILWMZY	000000	M
20	20	ZTB0I0	000104	R
31	10	0LW0Z0	900405	-
33	30	00XWJ0	910003	-
32	20	0I0W0B	301090	-
22	50	R00BTZ	069000	TRZ
19	10	Z0TW0Y	030040	-
7	10	WJLYBP	000000	-
36	150	00XBY0	630004	BYM
24	150	PM0L0X	009050	LX
8	20	IRWYZP	000000	-
10	50	TXYPBJ	000000	PB
23	80	BR00MY	009300	M
12	150	ILJTRW	000000	TJRL
35	80	Z00JX0	036001	J
11	80	LWYJZP	000000	JPL
21	30	0BXWY0	500004	-
23	80	TB0PI0	004001	RPL
24	150	XP0MR0	005006	MR
31	10	0I00JT	305900	-
7	10	ZXJRYW	000000	-
11	80	YJTBXP	000000	BTLY
9	30	JXIRBL	000000	R
32	20	B0T00L	050410	-
19	10	WMX0B0	000106	-
35	80	X00I0Z	051060	XI
12	150	IPYBJM	000000	BIJL
36	150	0W00TP	301900	TPL
10	50	PTIZWM	000000	ZMP
33	30	Z000JI	034100	J
20	20	TRM0P0	000504	J
22	50	WB0P0J	004010	PL
21	30	J00YPW	095000	P
34	50	0B0XZ0	105004	Z
8	20	BJIYWT	000000	-
22	50	0YZXL0	100005	XL
7	10	WPTBYM	000000	P
24	150	RZPM00	000014	MP
31	10	0LYM00	400063	-
32	20	LM00B0	005104	-
33	30	W00ZY0	094001	-
9	30	XRJLZP	000000	M
23	80	00IJXZ	610000	Z
10	50	TIJWPY	000000	JZ
8	20	RMBJIX	000000	-
20	20	PM00XI	009600	-
12	150	JTBWZR	000000	BXRM
36	150	WB000P	009560	P
11	80	LBXPZM	000000	XPM
35	80	T0W00J	010460	J
34	50	M0W00X	010940	X
19	10	0ZB0ML	100600	-
21	30	T0J0ZW	090400	M
23	80	Y00RWZ	041000	RW
12	150	IJBYTR	000000	TYR
35	80	XY0W00	006095	WR
20	20	WL0ZI0	004003	-
10	50	MPYXIT	000000	-
31	10	I00R0B	036050	-
21	30	IW0XY0	005004	-
34	50	00LY0Z	530010	LR
11	80	MWIJYP	000000	JP
36	150	0B0YR0	403006	RYT
19	10	WY0JZ0	004006	-
8	20	MZITYR	000000	T
32	20	B00TI0	034006	-
33	30	0IT0R0	900604	P
7	10	WIYPRZ	000000	-
9	30	PWRLYJ	000000	LP
22	50	PYI0L0	000109	L
24	150	I00JBZ	045000	JBZ
31	10	00MWZ0	410003	R
23	80	WL0ZB0	005003	BZ
34	50	R000TB	094300	T
7	10	ZXMYJW	000000	-
22	50	0RTJ0B	900010	JT
20	20	0RY0IX	500300	-
19	10	0YIZ0R	100030	-
12	150	WYPZIB	000000	YW
36	150	L0W00R	090430	LR
33	30	0Y0R0J	904010	R
21	30	0JXB0Y	100040	BY
9	30	IPJRZY	000000	RZ
11	80	RJLIZB	000000	IZB
10	50	WIMTYP	000000	TYP
8	20	YBTZMW	000000	-
24	150	Y00JLP	096000	JPL
35	80	X000BL	056300	BLM
32	20	000ZMI	936000	Z
9	30	XLZJTR	000000	JTL
20	20	0PZ0IX	300600	-
36	150	0JMZ00	300019	ZM
35	80	R00ZJ0	031005	ZJ
34	50	J0W00X	040910	XR
21	30	I0TM0B	050090	TM
12	150	IXBRMY	000000	RMBZ
7	10	BZLTPW	000000	-
31	10	X0RJ00	040093	-
22	50	0LPI0B	300060	I
33	30	00ZJM0	460009	JM
11	80	LIWRJY	000000	RJBM
32	20	W0J00L	040690	-
8	20	PLXJYB	000000	-
23	80	M0XT0Y	030050	TXLM
24	150	YI00LP	009600	LPI
10	50	PWXRZL	000000	RZT
19	10	TMRL00	000091	-
19	10	Y00WMP	049000	-
20	20	LPR0J0	000605	JR
33	30	W0BP00	030014	-
8	20	ZBYITR	000000	-
32	20	0YP0L0	100309	B
12	150	ZJMYPW	000000	YPM
34	50	000TBY	159000	TPML
7	10	WZTYPM	000000	-
31	10	000IML	146000	-
21	30	0IMJ0T	100030	JM
36	150	00Y0TL	150600	TLM
10	50	XIWYTR	000000	XTR
9	30	XLYIJP	000000	-
23	80	Z0IB0J	090040	BJ
22	50	XB0YW0	001004	LXM
11	80	JYXBWM	000000	BX
24	150	BZ0MW0	001004	WM
35	80	0LT00I	400590	LT
35	80	WB00X0	005604	XI
24	150	Y00JLW	034000	JLM
20	20	TR0IM0	001004	M
12	150	YXWZPL	000000	ZPL
31	10	0Y0L0X	501030	-
33	30	0ZI0R0	600305	R
21	30	00ZLTI	960000	TL
7	10	RYWIBZ	000000	-
19	10	0TZ0PI	400600	-
23	80	XL0IJ0	004003	XRJ
8	20	XBYIWJ	000000	-
11	80	TJZIXP	000000	ZPLI
32	20	0BR0Y0	900305	-
9	30	ZMXTJW	000000	Z
10	50	MXBITW	000000	ITZ
34	50	J0M00T	040590	-
36	150	00J0IR	430500	JRT
22	50	M00RXW	063000	RX
22	50	XJT00L	000490	L
36	150	R0BI00	010096	BRI
10	50	IRBTWY	000000	TXB
21	30	RZ0LW0	006001	LW
8	20	XILRMJ	000000	-
9	30	BYWLPT	000000	LP
11	80	PRIMZX	000000	MZP
32	20	0P00BJ	906300	-
7	10	RYMLJX	000000	-
12	150	PTMLJY	000000	LJM
34	50	XTZ000	000149	L
24	150	YWL00I	000640	LYM
23	80	I00BTL	095000	BTL
19	10	0P0BZL	506000	-
20	20	BYJR00	000043	-
31	10	L00T0W	091050	-
33	30	0JL0W0	600405	LB
35	80	0JZ00L	900650	ZL
11	80	WRPXIY	000000	PW
9	30	MLIXPY	000000	L
10	50	RZMXPB	000000	MBL
36	150	00XJ0Y	140030	XYL
31	10	J0ZX00	010065	-
34	50	00P0XI	510400	P
23	80	T0IZW0	050001	ZW
19	10	ZXJ0W0	000501	-
8	20	XPIBWY	000000	-
22	50	L0B0XZ	090300	LM
21	30	R0BXJ0	030009	B
12	150	ITBPRJ	000000	BPR
32	20	IT000Y	005340	-
7	10	JZRYTP	000000	-
33	30	00XI0B	640030	-
24	150	0X0IPB	106000	BPI
35	80	0R0ZJ0	401009	ZJ
20	20	B00RXW	064000	-
10	50	IYBJTM	000000	JTM
35	80	00PY0T	640030	PYLT
31	10	0TZ00M	600190	-
21	30	J0XT0P	030090	-
8	20	BRTPZI	000000	-
22	50	MR00YJ	009300	Y
19	10	00IRMB	160000	-
36	150	0J0W0Z	904060	WZ
24	150	0B0MWJ	403000	WMJL
12	150	JPXRMI	000000	XRM
9	30	PLWBRX	000000	LM
7	10	BPMJWR	000000	-
32	20	P00BM0	053006	-
33	30	TR0B00	006034	B
23	80	JW00RL	005600	RL
11	80	YLBPRT	000000	PR
34	50	00I0TX	430600	XT
20	20	Z0RTI0	050003	-
34	50	LY000T	004910	FLT
20	20	0BYXI0	500003	-
24	150	0L0MYZ	304000	MYZ
10	50	BRLWJZ	000000	JL
11	80	BLZIPY	000000	FIP
35	80	00PB0X	340050	PB
7	10	LRPTJM	000000	-
12	150	BTZXPL	000000	ZPL
23	80	W0I0LR	060100	LR
22	50	LR00TJ	004300	TJ
9	30	MZXPRY	000000	LP
8	20	IPJYRB	000000	-
36	150	000BLJ	159000	BJL
19	10	MILY00	000034	-
32	20	T0J00X	060490	-
31	10	M000XB	051900	-
21	30	R0Y0IT	040100	-
33	30	00R0MZ	360100	M
36	150	000BIM	193000	BIM
10	50	PBXLTM	000000	LTR
24	150	I0XTY0	010009	TYLI
31	10	R0P0X0	030104	-
12	150	IPYRJX	000000	RXT
7	10	PLJTYI	000000	-
22	50	LX0W0M	001030	WM
20	20	IY0P0M	009010	-
33	30	J0R0X0	010406	-
19	10	TL0JW0	003005	-
35	80	LBZ000	000136	ZL
21	30	W00PRJ	013000	-
32	20	T0B00Y	060350	-
34	50	B00RL0	031004	RT
9	30	IJTPYM	000000	LR
8	20	ZTJRBW	000000	R
11	80	TZIRJY	000000	RJ
23	80	L0X0IJ	010400	J
10	50	YWJXMI	000000	XM
33	30	00WZR0	960004	-
21	30	I0LZ0R	090040	-
23	80	PB0RI0	006004	BP
31	10	0P0XW0	405006	-
34	50	M000TR	054600	T
12	150	TMJPLX	000000	PLT
35	80	XR0P00	003045	P
22	50	I0ZL0W	060090	ZL
9	30	BYTJRI	000000	LP
20	20	PW0I0R	006030	L
7	10	RZBTJX	000000	-
11	80	XMTYLB	000000	TYL
24	150	B00YWT	046000	WY
19	10	BYI00P	000310	-
8	20	WYBIPX	000000	-
32	20	ZM000R	001640	-
36	150	L00RW0	064003	RW
31	10	R00XY0	064009	-
9	30	TIMPZR	000000	-
10	50	PXBZYW	000000	Z
19	10	00MTYL	410000	-
23	80	TP0M0B	009050	MTL
32	20	X00MP0	063004	-
22	50	IX0ZP0	005006	ZP
20	20	X0LBW0	060003	-
12	150	BJRLXT	000000	LTZX
36	150	X0WY00	030061	WRX
8	20	MTYLPZ	000000	-
21	30	0XBJ0T	300060	F
35	80	X0L0J0	090105	L
11	80	IJLMYR	000000	LR
24	150	0YIZ0X	600040	ZIX
34	50	000WJZ	694000	WRJ
33	30	000LJR	915000	-
7	10	LWXZYJ	000000	-
7	10	JPRYWX	000000	-
24	150	YBIJ00	000016	JI
23	80	JP0MW0	006009	MW
19	10	M0YTI0	090003	-
34	50	T00P0B	045090	PB
10	50	LJYMPB	000000	MP
32	20	00MPW0	930006	-
12	150	BRMZLW	000000	ZLM
33	30	LYB000	000469	-
35	80	M0XY00	050069	YL
9	30	ZYMLJP	000000	L
36	150	BLZ000	000614	ZB
22	50	0LJYW0	600005	JM
21	30	00YXJW	390000	-
11	80	XJBMTY	000000	MT
31	10	00ZPI0	640005	-
8	20	RPWTIZ	000000	-
20	20	0WXR0J	900010	-
34	50	RP00I0	001409	J
8	20	YZJTLP	000000	L
31	10	X0B00Z	090460	-
11	80	MYBWJR	000000	BW
36	150	000ILJ	359000	LI
12	150	RILTPY	000000	TLPY
9	30	BPWTZY	000000	Z
22	50	00ILRY	130000	LR
19	10	IX0R0W	006050	-
21	30	J0X0LR	040500	-
10	50	IRBZMJ	000000	ZM
32	20	0J0BL0	603004	BM
7	10	XZBIRY	000000	-
23	80	Z0B0WL	010500	WL
33	30	0X0W0I	103060	-
20	20	Y00JBZ	093000	-
24	150	ZYRX00	000091	RXL
35	80	0TZW00	400096	W
32	20	T000LJ	053600	-
33	30	0WRP00	900063	R
9	30	ZTXYWJ	000000	P
35	80	00ZTX0	460005	TX
23	80	00BTYW	610000	TYB
19	10	0X0JIR	506000	-
7	10	WBILMY	000000	-
24	150	IJ00XP	009600	PIX
22	50	0M0BYR	904000	BYRT
20	20	0MLR0W	500040	-
34	50	0Z0YP0	401009	YP
21	30	BM00JX	001400	-
11	80	PJXWZB	000000	WXB
8	20	RXLJPZ	000000	-
10	50	RPXZYT	000000	ZT
31	10	0WI0X0	500301	-
12	150	BYTLPX	000000	LPTX
36	150	0B0WM0	503001	WM
33	30	Z0B0P0	030109	XP
19	10	0IX0PR	600400	-
11	80	TYJXBZ	000000	XB
20	20	00BRYJ	360000	-
24	150	0W0MPL	106000	MPL
36	150	WL000Y	009560	YM
9	30	WXMRBL	000000	RP
21	30	RWX0I0	000603	-
12	150	JWRPBZ	000000	PBZ
32	20	X0I0B0	010409	-
31	10	00IYR0	690004	-
34	50	MR00B0	001603	B
8	20	ZYWTLJ	000000	-
23	80	T0IPW0	060004	WP
35	80	T0BY00	030041	BYI
10	50	WPXBRI	000000	RB
7	10	WJTZLP	000000	-
22	50	0ZY0LX	400900	XL
10	50	RZWJXB	000000	JX
20	20	P0RJ0I	090030	L
8	20	TLBPZR	000000	XZ
35	80	00MT0X	690030	TI
19	10	IJ0LR0	003004	-
33	30	M00XP0	095001	LPX
22	50	0M0PXT	403000	PX
34	50	0BYX00	100059	WXL
9	30	PBYIRJ	000000	IR
31	10	W00P0J	093040	-
24	150	ZTX00R	000130	XR
11	80	JWTMZY	000000	MLZ
21	30	0PB0LR	400900	-
32	20	L000XR	046100	-
7	10	TWLZXB	000000	-
36	150	YZ000X	004560	X
12	150	BTYIRZ	000000	YZ
23	80	0MP0LB	300400	PB
11	80	TZPMYW	000000	PW
20	20	0MPXR0	300005	-
7	10	MTJIBR	000000	-
32	20	L00P0X	016090	-
31	10	0RYB00	500091	-
33	30	00LXI0	950006	L
21	30	RMP00Y	000130	-
19	10	RMBI00	000045	-
36	150	J00R0T	063050	TJR
22	50	0P0ZWT	503000	W
24	150	LJX0Z0	000403	XL
12	150	LJXTIY	000000	XTY
35	80	0X0JI0	504001	-
8	20	WPYJBX	000000	-
10	50	YWIJXP	000000	J
34	50	00J0PW	450900	J
23	80	0M0PJI	601000	PJ
9	30	YZPRWL	000000	R
7	10	XZJWBM	000000	-
23	80	XT00YM	003900	TYM
36	150	Y0T0M0	040509	TM
22	50	Z0LX0P	090010	LP
24	150	X0W0YM	010300	WYM
31	10	J0RZ00	090015	-
33	30	M0TI00	050016	-
21	30	XZ0L0I	009010	-
9	30	IYJXWP	000000	-
32	20	0PT0X0	300901	-
35	80	0JMP00	900016	MP
34	50	0IW00T	400510	-
10	50	JZIWML	000000	WM
11	80	PRBYZT	000000	YZ
12	150	YXWTZJ	000000	TLZJ
20	20	00IYTL	140000	-
19	10	0I0MRZ	509000	-
8	20	IJXYZB	000000	-
8	20	YLIMPW	000000	-
35	80	L0PT00	030059	TP
36	150	0ZL00W	100940	WL
19	10	BWT0R0	000601	-
7	10	TJRBIZ	000000	-
10	50	PRJLIY	000000	JL
11	80	RPMJBY	000000	MBYL
20	20	0T0LRI	403000	-
9	30	WMBIPL	000000	-
34	50	Y00J0P	031050	-
31	10	X000IB	019300	-
33	30	I00YZ0	016004	Z
32	20	X00RJ0	049001	-
23	80	P0ZBR0	090004	BRT
24	150	YWT00L	000940	TIL
12	150	JLPZBI	000000	PZB
21	30	0RZW0Y	900010	-
22	50	0XB0YM	900400	B
7	10	TJRIMP	000000	-
20	20	BMIJ00	000054	-
35	80	00JT0L	430050	TJL
9	30	BXIPWR	000000	PW
36	150	XZ00I0	003506	X
33	30	W0JY00	090056	-
11	80	ZXPYBR	000000	YBR
10	50	LXPBRI	000000	BRIL
19	10	JP0L0M	009010	-
21	30	0IZ0RB	600900	R
8	20	TXYMBZ	000000	B
23	80	M0PJ0T	040060	JL
12	150	MZWITL	000000	YIL
34	50	W0Z0M0	030901	TMW
31	10	0I0T0Y	309040	-
22	50	BZM00Y	000510	M
24	150	X00TYM	039000	TYM
32	20	M00JP0	045001	-
36	150	Y000WI	061300	WI
20	20	X00TZM	034000	-
32	20	0YB0L0	400301	-
8	20	LTJMZP	000000	ZM
34	50	Z00PI0	031005	PI
33	30	M0Y0P0	060309	P
31	10	Z00JT0	031009	-
24	150	T0Y0XR	060900	XRZ
21	30	IX0T0P	006010	-
22	50	0ZMIB0	400006	B
19	10	0LZB0M	100060	-
9	30	PJIXYR	000000	R
10	50	LMZYJW	000000	XJ
7	10	XIZJMR	000000	-
11	80	TPXIBJ	000000	IBJ
23	80	XYZ00L	000310	L
12	150	MBPYIJ	000000	PYLJ
35	80	L0B0P0	010309	PB
