# Supplementary material for: Components of Attention in Grapheme-Color Synesthesia: A Modeling Approach
Source: PLoS One. 2015 Aug 7;10(8):e0134456. doi: 10.1371/journal.pone.0134456 (PMC4529240; doi:10.1371/journal.pone.0134456)
Supplement: S1 Dataset — The data structure is explained in the file README.rtf. (ZIP) [file pone.0134456.s002.zip › cKU02-incongr.dat]

540
1	10	JYLZTB	000000	-
26	20	0YM0P0	100503	JR
4	50	PJRTWX	000000	TR
28	50	XZY000	000946	YZ
15	30	B0MW0L	010040	-
13	10	ZY00IW	003500	T
27	30	J0WB00	060053	ZR
2	20	WJMLZR	000000	-
6	150	XJRWYB	000000	RBZ
17	80	R0IX0L	050010	XL
5	80	RYIZTP	000000	ZRL
18	150	BLYT00	000093	TJL
14	20	0BXM0J	100060	-
3	30	IMJYWT	000000	J
25	10	ZL00Y0	003405	T
29	80	00TL0X	560090	LX
30	150	J0RZ00	090045	RJ
16	50	BTMR00	000091	RI
6	150	YRMTIZ	000000	MZR
29	80	0JW0I0	300604	WR
4	50	RXBMLY	000000	BYJ
25	10	X00IP0	043006	-
15	30	Y0IWB0	060005	RT
18	150	XI0LJ0	009004	XT
26	20	T0J00P	050410	-
28	50	M000PY	093500	RYT
30	150	J0L00W	090530	WLM
27	30	0TJW00	300069	-
16	50	W0YJ0L	040090	YW
17	80	0XJ0BY	600900	YJ
1	10	BZTIMX	000000	-
13	10	IYP00Z	000450	-
5	80	LBRMWP	000000	MLP
2	20	TZJYXW	000000	-
14	20	ZY00IP	009300	-
3	30	WXLJZI	000000	-
25	10	0BI0P0	100409	-
18	150	RZTM00	000063	TR
15	30	MZ0TL0	001005	Z
13	10	IM0RL0	004003	-
6	150	TJPZWB	000000	PBT
27	30	WT00R0	003609	R
16	50	LX00TJ	001500	LR
4	50	XYLZJT	000000	LXT
29	80	T0L00W	090650	LWR
14	20	YMTB00	000014	-
5	80	IZYLJP	000000	PYL
28	50	Y000WT	039400	-
1	10	MZBTRP	000000	-
17	80	MZ00XL	003400	LX
30	150	0B0WR0	405006	RM
26	20	TWJ000	000496	-
3	30	ZPIBLW	000000	M
2	20	JZPBXT	000000	R
16	50	JMTI00	000013	-
29	80	P0Z00I	040630	-
28	50	WI000B	009450	RM
4	50	ZXBTMW	000000	W
15	30	JTL0B0	000603	-
30	150	RB00T0	004501	T
18	150	B00PYR	019000	RYT
14	20	0MLY0X	100030	W
3	30	MZBPTW	000000	W
17	80	PJR00X	000940	XT
6	150	PLXIJR	000000	RTX
27	30	T00RY0	064009	-
26	20	M00ZR0	051006	-
2	20	TLJYWX	000000	LM
25	10	TR0L00	009056	-
1	10	XJPLTW	000000	-
13	10	0MIX0R	900040	-
5	80	LJXZMW	000000	LWM
13	10	0ZJ0IR	300100	-
17	80	X0Z0YP	030600	ZP
30	150	P00YJ0	045003	M
15	30	00JXRZ	940000	L
29	80	0M0BL0	901004	-
27	30	R0W0J0	030905	-
26	20	I00TL0	069001	-
3	30	YXMRIJ	000000	-
4	50	YBRJPZ	000000	RZ
16	50	M0Y0LB	030600	Y
1	10	PMJYRI	000000	-
14	20	0YXLJ0	500006	-
2	20	XWJYLB	000000	-
25	10	000ZYJ	493000	-
5	80	IZWBYL	000000	WLP
28	50	0L00IM	905300	M
6	150	MYTPIR	000000	TRPL
18	150	IT0X0L	009060	XLRT
4	50	LPXJTM	000000	XM
2	20	TLWJMI	000000	-
27	30	0M0XY0	106009	-
14	20	Y0RXP0	040005	-
16	50	M0RX0L	040030	LR
29	80	0L0XR0	106005	XR
25	10	I00YR0	061005	-
5	80	RMJYWX	000000	YW
30	150	0I0R0W	609050	RW
6	150	BWPTRM	000000	TRWM
1	10	JXZBWI	000000	-
3	30	PTMWLZ	000000	WT
17	80	L00PWM	019000	PWM
28	50	00R0XT	430900	X
18	150	YRIJ00	000016	JI
15	30	I0PJL0	090004	J
13	10	0TP0XZ	600100	-
26	20	X000RM	015900	-
30	150	ZW00T0	006901	TI
16	50	Y00RBP	059000	R
14	20	XW00RM	004900	-
18	150	I0LPY0	060009	PL
4	50	LMIBPT	000000	B
26	20	0MX00R	100940	-
28	50	0BW00M	400560	LM
3	30	JYTWIR	000000	-
1	10	JLWTMX	000000	-
29	80	Z0TL00	090016	LT
13	10	0YMR0T	500090	-
6	150	ITBPJX	000000	BJLP
17	80	0WXYT0	100004	TX
15	30	0YLRJ0	300001	PLB
2	20	MRJTZP	000000	-
5	80	YBJLTP	000000	LP
25	10	Y0JT00	090045	-
27	30	P000RL	043600	-
6	150	JMPWZY	000000	WZPX
5	80	ITRZJB	000000	ZJ
28	50	PI00J0	006901	-
2	20	YMIPTB	000000	-
18	150	0ZJ0RL	900500	JL
1	10	IRWLZT	000000	-
26	20	0TWX00	300091	-
30	150	0RT0W0	600109	W
15	30	00YIBR	950000	-
16	50	0TR0LM	500400	L
27	30	XT00W0	003109	W
3	30	LPXWJI	000000	-
14	20	JW0R0Z	005090	-
29	80	000RPM	469000	RP
17	80	0YPR0I	100050	RP
25	10	R0X00Y	060190	-
13	10	JT0M0R	004030	-
4	50	LMPZJX	000000	PX
2	20	YRJPBL	000000	-
26	20	L00R0J	013050	-
1	10	PWYBXL	000000	-
13	10	0YB0TI	100600	-
29	80	00YL0Z	310050	RL
5	80	IZWMBR	000000	MR
28	50	0X0Y0Z	904030	Y
25	10	BM000Z	001650	-
30	150	TW00B0	004109	B
14	20	W00PTY	054000	-
3	30	PRJTIB	000000	-
18	150	0ZI0PT	100600	PL
16	50	PL0ZT0	004009	Z
6	150	ZITYPR	000000	YP
17	80	0W0ZRT	603000	ZR
15	30	0MWZ0R	900010	Z
27	30	YX00T0	006401	-
4	50	RMJWLZ	000000	WL
18	150	IPYX00	000013	YX
17	80	MW0T0Y	005090	TL
13	10	YM00PT	004900	-
6	150	XJTMZW	000000	MJW
30	150	000ZYB	163000	ZYB
4	50	ITRZMW	000000	WM
5	80	IMWRYJ	000000	RY
1	10	IWXPLM	000000	-
3	30	ZMWRYI	000000	-
26	20	T00PY0	063001	-
27	30	L0TW00	030064	W
14	20	LM00TP	009500	-
29	80	000RLB	369000	RL
28	50	00ZT0P	540060	TP
15	30	0ZJLI0	900005	LP
16	50	ZT00JM	009100	-
25	10	IJB000	000634	-
2	20	LJTXYP	000000	-
28	50	LW00B0	006903	BM
29	80	0PY0I0	400603	YR
27	30	00MY0J	150060	Y
1	10	RIBXLJ	000000	-
5	80	PJZIBW	000000	IMBZ
6	150	IYXBLM	000000	BLMX
15	30	00LYBZ	350000	YBM
26	20	J0LZ00	040031	-
13	10	LZPR00	000061	-
30	150	MI0B00	001049	B
16	50	W0J0YM	010900	Y
2	20	BRLYTI	000000	-
17	80	L0J0RT	010300	TLRM
4	50	WBZYJT	000000	YR
25	10	0LB0Y0	300501	-
14	20	0B0ZRW	904000	-
18	150	T0Z0RX	060400	RXT
3	30	TJYXWZ	000000	RXMT
15	30	TIB0X0	000601	X
25	10	BRZ000	000134	-
5	80	WYRMTI	000000	RTM
28	50	MR00L0	003104	LM
16	50	0JLIM0	400001	-
4	50	BRLTJW	000000	RTM
18	150	X00YIW	095000	WRM
26	20	00TB0M	510060	-
27	30	LP000R	004610	R
17	80	YM00JI	006100	JIL
29	80	0WBZ00	300096	BZ
3	30	JLYIWP	000000	-
6	150	ZXLTMW	000000	LTM
30	150	M0WZ00	050096	ZW
2	20	YTWBIL	000000	B
13	10	W00TZI	045000	-
1	10	WZYPBX	000000	-
14	20	IT0W0B	001040	LB
30	150	000PIZ	916000	PZ
6	150	LYIWMZ	000000	WMZ
27	30	0JPL00	900064	PL
16	50	MR0T0P	009040	TP
28	50	0X00JM	405300	J
25	10	0BZP00	100034	P
3	30	JPZMBT	000000	L
1	10	ZIJBXP	000000	-
13	10	Z0BI0M	050010	-
18	150	0T0IRW	503000	RWM
26	20	00X0ZY	150600	-
14	20	0P0WRM	504000	RM
5	80	JRLBIZ	000000	BLZ
29	80	000YLB	641000	YBL
15	30	0XP0LR	400100	LP
4	50	XZYBJR	000000	BPL
2	20	LYXRBW	000000	-
17	80	B00RWP	061000	RW
2	20	BRIYXT	000000	X
29	80	0L0YZ0	105003	YZ
6	150	RIWJXY	000000	JXTR
4	50	WILMBZ	000000	ML
17	80	M00RPX	013000	RPX
15	30	IBR00T	000340	-
1	10	XIZRTL	000000	-
14	20	MTX0W0	000906	-
26	20	00LM0W	450060	-
28	50	0XM0I0	100405	ML
5	80	XMBYTP	000000	PLB
16	50	TJ0P0I	009050	PIL
30	150	000BZL	536000	BZL
13	10	R0LJZ0	050001	-
18	150	LXI00P	000340	PIL
25	10	00J0XL	690100	-
27	30	J00B0M	051040	L
3	30	PJYBIM	000000	-
5	80	XBPLMJ	000000	PXZ
17	80	PTR0X0	000506	RT
27	30	0Z0I0R	904060	-
4	50	JXPIWY	000000	IWP
29	80	0BMI00	100035	MIP
13	10	PB00XL	005100	-
15	30	B0MX0Z	060090	-
14	20	0XWMJ0	600005	N
16	50	LJP0I0	000106	PL
6	150	JZWYRL	000000	WLR
28	50	0I00XB	403500	X
30	150	000ZWT	469000	W
26	20	R0LB00	060094	-
1	10	JRWLTX	000000	-
2	20	MLZBTR	000000	-
18	150	0TWLM0	100009	MPL
3	30	BLZIRJ	000000	R
25	10	X000IW	046300	-
5	80	PZTJYM	000000	JYT
26	20	0LXP00	500031	JL
6	150	YPMTLW	000000	MLTP
14	20	I0PJ0Z	010050	-
2	20	BTLIPX	000000	-
18	150	I0BZW0	010004	ZBW
1	10	WPYRZL	000000	-
3	30	XRPLTZ	000000	PL
30	150	JP000L	005490	L
29	80	000IXP	649000	WP
28	50	0Y0J0I	104030	I
13	10	00MWRP	530000	-
16	50	RIJ00Z	000940	Z
4	50	XRITBZ	000000	-
15	30	WJI0Z0	000105	-
27	30	000RPX	654000	-
17	80	0TYXM0	900001	YX
25	10	0W0T0Y	604030	-
15	30	J00BWZ	094000	W
4	50	LTZPRY	000000	PR
2	20	ZITMPW	000000	-
26	20	J0PB00	030069	-
27	30	0BWM00	500096	L
6	150	ZRIXLP	000000	XIP
1	10	JMIZLY	000000	-
28	50	0LW0M0	600104	MP
30	150	T00LY0	054003	LY
17	80	JB0W0X	004050	WL
13	10	ZP0M0B	001030	-
16	50	TM0PZ0	004006	PZ
3	30	LPBJRM	000000	-
18	150	0LZJM0	900004	JM
29	80	000RLM	193000	RL
14	20	JM00WY	005900	-
5	80	ZXRITW	000000	IT
25	10	000MJY	451000	-
1	10	WPYZXL	000000	-
3	30	PIXRYZ	000000	RY
27	30	XMI000	000493	L
17	80	R00BJZ	041000	BRZ
16	50	J0ZYW0	090001	W
28	50	0J00XL	904500	X
6	150	XZTBWR	000000	RWB
29	80	Y0MB00	010095	BM
2	20	ZBXTWR	000000	MLB
25	10	0T00RY	506400	-
30	150	J0T0M0	010406	TM
4	50	TRXWYB	000000	XR
14	20	R0MBY0	010004	-
13	10	RJP0W0	000304	-
26	20	0PYL00	300049	-
18	150	0IJ0ZR	900100	TJR
15	30	B00ZTI	043000	-
5	80	JWIYLT	000000	YL
6	150	XYMZBI	000000	XB
15	30	JL0PT0	005009	-
1	10	LRPXYT	000000	-
3	30	ZLXJYB	000000	X
29	80	0W00MT	106500	M
14	20	T0Z0IL	050300	-
28	50	IWX000	000419	XR
2	20	WRJPLI	000000	-
5	80	JMLWIB	000000	WL
30	150	L0Y0M0	010604	LM
18	150	RYIT00	000064	TR
27	30	B0X0Y0	090604	-
16	50	0IWP0Y	400010	PL
25	10	0Z0YP0	305009	-
17	80	0LRB0P	900030	PB
13	10	IRX00M	000930	-
26	20	Y0X0M0	090503	-
4	50	RXZTMJ	000000	FZ
29	80	JT0M00	001096	MR
1	10	RJMPXB	000000	-
13	10	ZJI0R0	000406	-
6	150	ITRZMY	000000	ZM
5	80	LXRYBJ	000000	YB
27	30	0XJL00	400053	LP
18	150	PMB00R	000590	BR
16	50	I0MX0P	060010	X
15	30	IZR0L0	000904	-
3	30	TYWXIZ	000000	-
30	150	ZY000M	009610	M
28	50	RYM000	000154	-
26	20	X0BI00	040061	-
2	20	MLYRTZ	000000	-
25	10	TWR000	000493	-
14	20	LBZ00R	000630	-
17	80	00WYTP	130000	TY
4	50	RZLPYW	000000	PY
14	20	YLP00M	000940	-
26	20	000WPZ	153000	-
15	30	PIJT00	000094	-
3	30	MPYBXT	000000	BX
27	30	TI00Y0	001306	Y
16	50	00XIMT	310000	ILM
6	150	YZJWXT	000000	LWXTP
28	50	B0ZI00	060045	IZ
17	80	LW0P0J	001040	P
18	150	ZIM0W0	000103	M
25	10	00W0ZX	940300	-
29	80	000JXY	913000	JX
13	10	0JM0PI	400500	-
4	50	JYMXBT	000000	XT
30	150	00YWX0	640005	WTX
1	10	YZPILT	000000	-
5	80	WTXMPI	000000	MP
2	20	IWXZBP	000000	P
13	10	0J0BPZ	105000	-
17	80	0RL0IZ	400500	LOZ
30	150	P0R00T	090610	TR
6	150	TIMBLR	000000	MBLR
4	50	LWYIJT	000000	KIL
26	20	T000YW	096300	-
28	50	W0JY00	040096	YL
15	30	P0RW0Y	010030	X
29	80	X0B00J	040160	B
25	10	T00YI0	031005	-
16	50	0M0PWZ	301000	WP
14	20	ZL0IP0	001005	-
27	30	0P0W0R	103090	W
5	80	PBRTMW	000000	TW
2	20	PXRITM	000000	M
3	30	XYMLZR	000000	-
18	150	0ZJYX0	100005	YXR
1	10	PBRJXL	000000	-
16	50	R0TZ0J	090050	Z
4	50	IBMJTL	000000	JT
13	10	ZPR00J	000360	-
26	20	WL0I00	005036	-
17	80	0JBZI0	100004	J
14	20	0TPY0X	100040	-
28	50	X0W00I	060350	RX
29	80	B00RY0	031009	RY
5	80	PBLWJM	000000	WLJM
15	30	0W0ITX	105000	M
2	20	JXLTRZ	000000	-
6	150	JPLIXM	000000	LIXM
27	30	YX000L	001960	LP
18	150	W0YJ0M	030050	YMT
3	30	TJLPYM	000000	PY
30	150	00J0XR	540900	JRX
1	10	MJWILR	000000	-
25	10	Y0Z0R0	090306	-
1	10	MTZRBX	000000	-
18	150	MP0R0B	003010	RBM
26	20	LZ00M0	003906	-
2	20	TYWZPI	000000	B
29	80	00T0XZ	390400	X
17	80	PJB00L	000410	L
3	30	ZXBLTM	000000	-
6	150	LMZXIR	000000	XZRT
14	20	MI0WT0	004001	-
30	150	00P0JL	150600	PLJ
13	10	J0LTX0	090004	-
16	50	YW00JT	009600	Y
5	80	LWXBRJ	000000	BR
15	30	I0TML0	040009	-
25	10	PX000I	003640	-
4	50	XYBPMT	000000	P
28	50	M00WP0	053009	MPW
27	30	P0J00W	060190	-
18	150	0YZM0T	900060	MZT
13	10	0TJ0XP	600400	-
1	10	BYLMJP	000000	-
27	30	I000RW	045900	-
2	20	MXPTJY	000000	-
4	50	JTIWRM	000000	W
6	150	BXIJYZ	000000	IZJ
3	30	JWXZIY	000000	-
25	10	T0Z0X0	030504	-
14	20	0R0TZX	405000	-
16	50	X0P0JT	060500	P
5	80	PTRWBX	000000	RX
17	80	MTJ0W0	000409	WJ
15	30	0LJBX0	400003	-
30	150	00JB0T	910050	JLT
29	80	0J00LW	103900	JM
28	50	Y0W0J0	090506	W
26	20	0L0WM0	903004	-
4	50	MWIRLJ	000000	I
25	10	00YZ0B	910050	-
13	10	0M0IRZ	601000	-
17	80	J0BTW0	060004	BW
14	20	0X0WBR	305000	-
1	10	JIZXYR	000000	-
29	80	0L0MB0	506001	BLY
26	20	B00YZ0	046005	-
16	50	0PM0RI	600400	PL
6	150	WILZRY	000000	ZLR
18	150	LYM00W	000340	WMT
3	30	RIYWMP	000000	-
30	150	X00LT0	049003	LX
27	30	0JX00B	100560	-
2	20	TPXRMZ	000000	-
15	30	0MT0BY	900100	-
5	80	ZIXMPJ	000000	MP
28	50	IB00M0	001305	L
2	20	PXRYBI	000000	-
16	50	IBZ0P0	000405	P
28	50	0T00WB	601400	W
29	80	000BIY	951000	BY
1	10	ZXTPBW	000000	-
30	150	0LW0P0	100904	PL
13	10	XTM0Z0	000406	-
4	50	JIXWRT	000000	XR
27	30	00Y0WT	350600	L
17	80	Y0T0RW	050900	TR
26	20	ML000I	001360	-
18	150	BM0JT0	003001	TJ
15	30	0LZ0PM	400500	P
25	10	0WP00M	500690	-
3	30	RLWPTZ	000000	P
14	20	0XMIP0	100004	-
5	80	PXRYJB	000000	BYL
6	150	WBXIPL	000000	IPL
29	80	0R0BY0	401006	BY
3	30	TXBIZJ	000000	-
18	150	T0I0WB	060400	BW
26	20	0P0TI0	306004	-
25	10	000PMW	319000	-
6	150	JXIBPT	000000	BPL
15	30	0YMRT0	300004	-
27	30	WX0Y00	005046	-
16	50	XWLR00	000093	R
2	20	LXWTMP	000000	-
1	10	TZWYIJ	000000	-
5	80	MJYZLI	000000	ZLI
13	10	00BZTW	960000	-
30	150	0YRW00	400096	RW
4	50	IJXPBL	000000	BP
14	20	YR00BM	005100	-
17	80	YZW0X0	000601	X
28	50	0JXR00	300014	RI
28	50	0RIY00	300049	Y
14	20	LMP0I0	000503	-
29	80	000TIX	546000	TIX
13	10	0MW0TP	900600	-
1	10	RWILBZ	000000	-
2	20	MTXJRI	000000	-
30	150	000IJB	693000	IJ
18	150	0L0PMZ	309000	PMZ
5	80	BRPYLI	000000	YIL
4	50	LXBMRP	000000	MBR
3	30	RBTIZX	000000	ZR
26	20	0W00TL	603400	-
16	50	ZX0J0B	001090	-
27	30	0B0I0W	901040	-
25	10	0R00ZL	306400	-
15	30	0MWRB0	400006	-
6	150	RYLBTM	000000	LBMT
17	80	JB0TR0	004003	TRM
2	20	ZXMBLI	000000	-
17	80	J0BP0T	030010	PI
28	50	T000MI	095300	-
27	30	00T0YL	140600	-
29	80	TZ000X	006140	X
14	20	ZMP00B	000130	-
16	50	WX0Z0B	009060	-
1	10	LPTYZM	000000	-
13	10	TP0XB0	009001	-
5	80	MLXTBI	000000	BIX
18	150	0RWM0L	300050	ML
3	30	RTWLPZ	000000	P
25	10	00X0RW	940500	-
4	50	TRWXMY	000000	WY
15	30	J00IML	093000	-
6	150	BTMIRY	000000	IRY
26	20	X0M0L0	030601	-
30	150	0YB0J0	500103	BJ
