# Supplementary material for: Components of Attention in Grapheme-Color Synesthesia: A Modeling Approach
Source: PLoS One. 2015 Aug 7;10(8):e0134456. doi: 10.1371/journal.pone.0134456 (PMC4529240; doi:10.1371/journal.pone.0134456)
Supplement: S1 Dataset — The data structure is explained in the file README.rtf. (ZIP) [file pone.0134456.s002.zip › IS01-congr.dat]

540
34	50	K00MN0	052001	KN
23	80	MEZ0L0	000102	ZM
33	30	O00WZ0	023001	W
31	10	T000LO	051400	T
21	30	TKAO00	000036	AT
8	20	TBWMZE	000000	G
20	20	N0K0LT	040300	TM
9	30	AZOGTB	000000	OBG
12	150	EMBTAZ	000000	BZE
35	80	00KM0O	520030	KMN
19	10	B0KE0A	050060	K
22	50	BA00LW	004100	WB
32	20	O000WG	023600	WG
24	150	TZK0E0	000503	KTE
7	10	BAKTGE	000000	-
11	80	NOMKBG	000000	MGNT
10	50	NMOAEB	000000	OBT
36	150	00MWN0	210005	MWN
23	80	E0W0AM	030500	WMAT
33	30	0N0E0M	602030	EMT
10	50	GTLNBA	000000	LNBA
19	10	OMWN00	000053	-
22	50	GM0AB0	006003	AMG
31	10	A00B0O	013050	-
34	50	0GW0O0	600105	WON
36	150	TM000G	004160	GMT
11	80	NBEOKZ	000000	EZKN
21	30	0WMLK0	300005	KM
20	20	G0L0WN	040600	EW
7	10	EBOGLZ	000000	T
8	20	BNGAEK	000000	G
24	150	GZE0N0	000301	EMG
9	30	OAZTWG	000000	EWT
12	150	MAKGBZ	000000	KMBG
35	80	N00GZ0	026004	GZM
32	20	T00LK0	063001	BMT
32	20	0L0OZ0	405003	K
9	30	LNEBGW	000000	BGM
33	30	NBG000	000324	GT
22	50	A0ELK0	040001	ELKA
31	10	0TML00	100054	-
24	150	Z0BM0E	030050	BMEZ
21	30	LK0G0A	004010	GMA
35	80	00GO0N	210050	GNO
36	150	Z0KW00	030012	WKZ
7	10	NAMGKW	000000	GA
8	20	TNMLZE	000000	KE
34	50	00MGW0	530006	GWMA
23	80	A0G0OZ	020300	GZA0
11	80	KNETGZ	000000	EZG
12	150	ABNTKO	000000	NKTOA
10	50	GMBWNO	000000	BOW
20	20	0GOW0E	600010	KE
19	10	KEB00A	000610	-
11	80	BMATNG	000000	ANTGB
9	30	WOBTAN	000000	ATW
8	20	TAOKGL	000000	KGT
24	150	WE0L0Z	001020	ZEW
31	10	00Z0AK	120500	EZO
7	10	LZGBKA	000000	-
10	50	LOGZEW	000000	GWL
35	80	MB0A00	006014	M
22	50	0KWE0A	400050	WA
19	10	0W0LTM	503000	W
20	20	00GWMO	640000	G
23	80	N0B0KG	060300	BGM
21	30	GB0N0M	003010	M
36	150	T00G0L	016030	LTG
34	50	000ANW	253000	W
32	20	00NB0W	160040	BW
12	150	TELWZB	000000	LBWT
33	30	G0O00W	060230	BW
31	10	N0B0A0	060502	E
24	150	GZAE00	000046	AEG
10	50	GKWEML	000000	ELM
12	150	KOMAWB	000000	AWMBK
36	150	T0B00G	040120	BGT
9	30	ELNKWT	000000	KW
34	50	A00N0O	032010	MO
32	20	W000KB	041500	KT
20	20	MO0GB0	005003	B
11	80	ZGOWBL	000000	WBLO
19	10	0NTL0A	400060	-
35	80	N000GK	061500	GM
8	20	MGZBLO	000000	B
7	10	GTWAZM	000000	-
33	30	0B0EZ0	201005	-
21	30	00KEWB	320000	WEG
23	80	T0KZ0E	010050	KET
22	50	0Z0ONE	402000	NE
31	10	00Z0AB	150600	-
7	10	LOGBAT	000000	-
35	80	KEG000	000213	AEGKT
8	20	WBLZMK	000000	W
10	50	OEMLGA	000000	MGA
12	150	MAGBTE	000000	GETM
36	150	00NZB0	460005	NBZT
9	30	GAMLNZ	000000	M
11	80	NZGWAK	000000	GAWNK
21	30	BN0LK0	003006	KB
23	80	G0BL0M	020040	BLAMG
19	10	LM00BN	004500	-
20	20	T0LMZ0	060004	A
32	20	ZM000G	005360	BG
34	50	0B0G0M	605010	GM
24	150	LB00ZO	001500	BL
22	50	NB0K0A	002050	KMA
33	30	0A0B0L	501030	B
10	50	MTAOZN	000000	AMT
21	30	WK0BZ0	004006	BW
31	10	G00AK0	034001	-
20	20	N0G0TB	050600	BMT
34	50	00O0TK	420500	TK
22	50	AL00OK	004600	KO
33	30	ET000L	006240	MT
19	10	O0AMT0	010002	Z
36	150	0B0L0N	405060	LN
9	30	BWGTAZ	000000	AT
12	150	BNTLGO	000000	LGON
24	150	O00KWB	053000	KW
8	20	AZLEBK	000000	K
32	20	00M0BN	260300	T
7	10	OLNBZT	000000	-
11	80	NKEOBW	000000	WO
35	80	A0M0B0	040305	M
23	80	00WOKE	160000	WEK
32	20	0A0M0B	206050	K
21	30	00TBAL	530000	A
35	80	WM0G00	005024	GW
23	80	E00BKN	031000	BKN
33	30	0TA00E	100540	E
19	10	0OLM0A	300020	O
31	10	OL00A0	005302	-
8	20	NAKWMO	000000	BW
12	150	ZLATBG	000000	ABGT
10	50	EOMKLN	000000	MLO
11	80	KZTMLG	000000	MLG
9	30	OMZAEK	000000	AKT
24	150	M00ELK	053000	ELM
22	50	NOM00T	000150	MT
34	50	00NKE0	650003	KEM
36	150	OZ000T	001260	TZO
7	10	OLTANB	000000	-
20	20	0NKE0G	200060	EG
32	20	0ZK0G0	300502	G
11	80	WONAZT	000000	AWT
8	20	WTONLE	000000	KW
31	10	WM00T0	001206	W
23	80	00NBAO	610000	AOMB
10	50	WLKMEZ	000000	MEZ
9	30	EMOZLK	000000	OK
36	150	00GE0B	460050	GB
22	50	BL0AZ0	003001	A
34	50	Z000TL	013500	T
35	80	0AO0N0	200103	NO
33	30	ZN000W	001340	WAM
7	10	LOBZNM	000000	A
12	150	LZNKAW	000000	ANWK
20	20	0AGZN0	400006	G
19	10	0LOW0T	100040	-
21	30	0NLZA0	400005	ANWT
24	150	L0AO0N	040060	ANLO
22	50	K0LGN0	060001	GN
21	30	L00OEN	016000	N
7	10	NZLGEW	000000	E
23	80	0WO0BE	600300	EBOW
11	80	MOBETK	000000	BTEKO
9	30	NBZALO	000000	ATKO
34	50	0TW0B0	400602	WBM
24	150	0NLM0Z	100040	MALZ
36	150	0N0WO0	504002	WON
8	20	BWZOKM	000000	O
19	10	M0EO0A	040030	G
12	150	BLAGTZ	000000	GTAZ
31	10	0B00TW	406300	O
33	30	MZ000A	002410	A
10	50	MABGEZ	000000	GEZN
20	20	0GMOZ0	200006	K
32	20	000KME	321000	KE
35	80	0EOZ00	400056	OZ
22	50	MN0L0G	002030	GML
12	150	WMGZAL	000000	ZAGLM
34	50	KW00B0	006305	BKM
23	80	0L0AWK	301000	AWK
32	20	000TBO	165000	K
11	80	BTWLGZ	000000	LGWZ
31	10	000NMG	315000	O
21	30	G0A0TM	040300	MTA
36	150	00OW0G	260050	WOG
10	50	GNLWTM	000000	WTMO
20	20	0L0WGT	503000	WGT
9	30	GEWOAZ	000000	TAW
24	150	WMNA00	000041	ANW
19	10	A0NT0L	040060	-
7	10	KOMETG	000000	-
33	30	0K00GW	204100	GWM
8	20	BZNTOA	000000	T
35	80	WK0N00	006053	NW
23	80	MZOE00	000061	EOM
11	80	EWGBMA	000000	BMAT
20	20	E00GNM	015000	GT
24	150	Z00ATM	064000	AMT
22	50	WA00GK	001400	AGM
21	30	00NOMT	540000	GT
12	150	MKWEBZ	000000	BZWE
33	30	0KG00Z	500360	GMT
8	20	AKNWTB	000000	WTA
32	20	G000ZM	065300	B
34	50	0O0T0W	204060	TGAW
7	10	KMLNBA	000000	-
9	30	MNBAWK	000000	BKTA
36	150	MA0Z00	005034	ZAM
19	10	Z00GLK	051000	G
31	10	00WN0O	610040	TO
35	80	0WO00K	200160	OKW
10	50	ZBNOET	000000	OKT
10	50	LMWGOB	000000	GOW
22	50	0KM0BW	400300	NWB
33	30	A00Z0L	054060	GBET
7	10	KTZNEB	000000	-
11	80	WEAMLN	000000	MLAN
24	150	BG0T0Z	001030	TGZB
9	30	LKBEAW	000000	AW
21	30	N0ME0O	030010	EO
20	20	0LKN0A	500010	KM
12	150	OGLNEK	000000	NGLOKE
8	20	MTEZNO	000000	EKTW
31	10	0K00ME	105600	E
34	50	0W00NB	406500	KBO
36	150	00EK0A	340060	EKA
19	10	L0ZWO0	020004	W
35	80	0K0ZM0	203001	ZMWE
23	80	A00KMN	062000	KMNAZ
32	20	00T0GN	210400	KG
36	150	G0OE00	030046	EOG
7	10	GZBNWK	000000	KL
35	80	TBK000	000146	KATB
8	20	EGMTZN	000000	NTA
20	20	ALK0W0	000501	EW
12	150	ATBWKO	000000	WOKBAL
34	50	000TEG	254000	TEGA
31	10	0O0BK0	305001	WKO
11	80	NEWGOB	000000	GOWBN
9	30	OWTALE	000000	ATE
33	30	0Z0W0M	504060	WBNA
32	20	TK000L	003460	M
19	10	0TOKL0	300001	-
22	50	E0K0TA	010600	TKA
24	150	TBL00W	000460	WLTO
10	50	NAOEBZ	000000	ZEB
23	80	E0BGT0	020003	GTEW
21	30	M0KG0A	060040	GAM
36	150	00O0AM	130400	AMO
12	150	GTWKME	000000	KWEM
10	50	ZKLOGB	000000	OGLB
22	50	BTN0A0	000601	ANL
33	30	LO000N	006230	ML
7	10	GZOETM	000000	Y
9	30	EAZKOB	000000	OK
19	10	0LATK0	600005	-
8	20	MZOEKB	000000	KE
20	20	MZW00A	000120	W
32	20	W00E0M	021050	W
35	80	0G0W0N	405010	WNG
23	80	0GAO0N	500040	AONG
11	80	TMLZNO	000000	ZOMT
21	30	GBL0K0	000405	AKOG
24	150	O0T0KW	020400	KWTO
34	50	00NGZ0	650004	GZMO
31	10	W00L0O	063020	E
31	10	0O00LG	304600	-
34	50	0A00LK	405300	LOK
19	10	EB0NT0	001006	A
24	150	0B0KAM	402000	KAMB
10	50	MKZOWB	000000	WBOT
12	150	ZTWBMO	000000	BOMWZ
32	20	Z0G00W	010320	W
8	20	BAKZME	000000	WO
36	150	0M0B0W	406010	WMB
35	80	ZA000O	005340	AGO
20	20	0KO0MZ	400100	-
9	30	MAZBWE	000000	BWAG
11	80	AOKBTE	000000	BTEK
22	50	0BKZ0M	300010	M
23	80	EKN00G	000640	GKOA
7	10	AGLBNE	000000	B
21	30	0G0NLB	403000	BTA
33	30	OA0B00	003051	BM
23	80	L0TGN0	020003	GNLO
20	20	G0BEZ0	020004	-
31	10	0O00KW	601300	-
8	20	LOKMBN	000000	B
7	10	BWEKMA	000000	-
21	30	OLA0B0	000603	BT
9	30	GLTMBN	000000	MB
11	80	BMOLNZ	000000	LNOZB
24	150	0EMNZ0	100002	MYWT
33	30	Z00W0K	012060	KW
12	150	KAGMTO	000000	MTOGK
10	50	BEOMWA	000000	WOGM
35	80	MN0W00	001036	WMG
36	150	B00GO0	064003	GOB
32	20	0G00OL	603100	-
19	10	AN0B0G	006010	-
22	50	ME0AB0	005001	AMB
34	50	0LK0E0	500604	KA
9	30	BMZEAL	000000	EA
22	50	G0ZK0B	060020	KBGZ
7	10	EABOZW	000000	-
10	50	BNOLWT	000000	WTOG
19	10	A0W0LE	020600	-
20	20	MTN0L0	000403	-
12	150	NZMWBA	000000	WBMAZ
32	20	0W00EO	206500	-
11	80	GKBNLA	000000	NLOGKA
8	20	BGOEWT	000000	WT
36	150	00EW0O	310050	WEO
21	30	0NW0OT	400300	WO
31	10	00W0OB	120300	-
24	150	OANT00	000025	NTO
35	80	0W00KT	301400	KTW
34	50	00K0WT	240100	KTW
33	30	KE0Z00	006024	-
23	80	NOLZ00	000063	ZLON
36	150	OK00E0	002503	EKON
20	20	0LO0KM	100500	KL
23	80	0EBAG0	600004	ABG
7	10	TMGOZK	000000	K
22	50	L0OKE0	050004	KELOG
21	30	N0GOT0	060002	GTA
10	50	LBONWA	000000	NWOLG
35	80	0W00ZE	401500	NWA
24	150	G0Z0ML	060500	LMOGZ
8	20	EGAZBN	000000	K
9	30	GWEMAZ	000000	AE
33	30	0E0NW0	204001	WA
19	10	A0MN0O	050030	-
31	10	0G0B0E	502030	Y
32	20	0W00LA	601500	TOG
11	80	KZMTWA	000000	WATM
12	150	AWTKMZ	000000	KMAWTZ
34	50	000EGA	256000	G
9	30	MLWNBT	000000	WBT
24	150	GOZT00	000023	TZOG
10	50	BEKGLO	000000	GLKO
8	20	WBLZAO	000000	A
11	80	AOMLKE	000000	MKLO
12	150	TBMNOW	000000	NOWMT
7	10	TOMWZN	000000	-
21	30	OMZG00	000014	GMA
36	150	A0G00K	050630	GKA
19	10	0TOZK0	400006	-
34	50	00LTZ0	640002	OTZ
32	20	00M0KE	310200	-
33	30	0T0BE0	603005	BKL
23	80	0EBA0G	200050	BAG
31	10	GZ000A	001350	-
22	50	Z00TOL	035000	LO
20	20	L00TME	031000	T
35	80	00W0GB	510400	WGO
8	20	OWNALZ	000000	-
11	80	METZBK	000000	TZBMK
23	80	N0B0KO	030200	BKON
7	10	MGBLKO	000000	-
10	50	GMNTEZ	000000	MTEZ
22	50	LEG00Z	000510	GZ
20	20	0EO0TM	500100	M
21	30	0LMGZ0	300002	GT
24	150	0KEN0O	100040	ENO
35	80	AZ0O00	004061	AOGT
32	20	K00ZL0	064001	KL
34	50	00OEN0	610004	EKONA
31	10	LAK000	000542	O
19	10	0NBK0M	200030	KW
36	150	M00L0G	023050	LGMZT
9	30	WTONZM	000000	NW
33	30	A00MZ0	032001	MAZ
12	150	GLMKEN	000000	MKLEW
36	150	E0T0B0	050403	BE
24	150	0WAT0E	100020	AWTE
9	30	TOEKNW	000000	KT
33	30	T0WK00	020063	GAW
35	80	0G0AL0	103006	ALG
32	20	000MLN	423000	BTA
8	20	TONAEW	000000	-
10	50	LZWTBM	000000	BWMT
31	10	W00A0L	056020	-
22	50	0A0MBK	105000	BMKT
21	30	0OZNM0	100002	MW
7	10	TLMGBA	000000	-
11	80	EWOBTN	000000	BTONE
19	10	TA0WG0	003002	G
20	20	AGE00W	000350	BW
34	50	KA00B0	002406	ZAGON
12	150	NKOZAM	000000	AZOGN
23	80	E0TL0G	040030	LGT
12	150	LTEKON	000000	KOLE
22	50	B0MOZ0	050001	MO
32	20	0B0M0A	102050	L
36	150	0NG0M0	500604	MGN
35	80	0LM00A	500240	MALZ
11	80	ZNEBGM	000000	BMEZ
9	30	LMZEGA	000000	GM
23	80	ATB00L	000230	BLA
7	10	LMOWKE	000000	G
20	20	NKA00B	000530	-
33	30	0K0A0B	304020	-
19	10	A0O0ML	030600	-
24	150	00MANO	650000	AMOG
34	50	N00BA0	045001	AB
8	20	OAEZKG	000000	K
10	50	MZEAOG	000000	AOGEM
21	30	0K0ZGM	105000	GM
31	10	WEG000	000243	-
32	20	00OAZ0	530004	AT
12	150	TGOWLZ	000000	WLOGTZ
36	150	00KZW0	450001	ZWK
8	20	KNTBLZ	000000	BTK
24	150	0LAK0W	100040	KAWO
7	10	KTZWGL	000000	KT
35	80	GM00E0	001603	EKG
23	80	EBOG00	000035	GOB
33	30	00BA0Z	340050	A
22	50	ALKN00	000025	MNOALK
9	30	ZOAKLW	000000	WA
34	50	AM00W0	001204	WA
20	20	BZ0N0M	003020	M
21	30	ZAB00G	000140	AGB
31	10	000TGB	412000	M
19	10	0GMTO0	100005	-
11	80	BZGLOK	000000	GLOKZ
10	50	BZEKAL	000000	KALM
8	20	GEMALO	000000	MOG
24	150	0G0ATO	203000	ATOGZ
12	150	EZGLWB	000000	LWBG
11	80	LMTOAW	000000	OWLA
7	10	KBOZGA	000000	M
35	80	WZ000N	002460	MGOL
9	30	TOEBZA	000000	BA
33	30	00E0BW	230100	WB
19	10	W0E0BO	040100	M
21	30	0GBOZ0	400003	B
32	20	ZT000L	003150	M
34	50	0ON0M0	400305	MOG
22	50	EZN0B0	000402	AZOG
23	80	0M0ZKO	501000	ZMOG
31	10	0W0BG0	102005	M
20	20	ZML00K	000140	K
10	50	ENTGZA	000000	GZA
36	150	BL00Z0	004601	ZLOG
10	50	TLBMNG	000000	MG
32	20	TW0O00	005012	-
31	10	N0O0K0	040503	-
24	150	TWGL00	000062	LWT
22	50	MA0W0O	003040	WOA
9	30	GMNELZ	000000	Z
19	10	L0ZMG0	020001	-
34	50	L00BT0	036001	BL
20	20	0GWA0Z	200060	BZTA
36	150	0AWZ00	400035	ZW
21	30	WGLB00	000053	BWE
12	150	NZWBGA	000000	BGWAN
33	30	0EN00K	300160	KO
35	80	TG00B0	006403	GBT
8	20	ELNZAW	000000	W
7	10	AOWGLM	000000	-
11	80	EGBZLN	000000	BLG
23	80	NW00ZA	006400	WANZ
12	150	NEWKLA	000000	WLAKE
32	20	L0B0M0	050302	B
20	20	0OLM0W	200040	-
34	50	00AG0K	140030	GKA
9	30	NZOWAL	000000	WOA
19	10	K0OG0T	010020	KOW
22	50	0WL0EA	600200	LK
36	150	00MKN0	350006	MNLO
31	10	A000ZB	023600	L
35	80	OWL000	000654	LWA
11	80	ZLMWNA	000000	MANLO
24	150	BETG00	000034	GTOE
7	10	LMZGBW	000000	G
21	30	0A0GMZ	304000	G
33	30	W0M0E0	050302	W
23	80	GTNL00	000026	NLTOG
8	20	AZTEML	000000	G
10	50	BGKOLZ	000000	LOK
21	30	00TZEW	310000	W
8	20	LAKETW	000000	W
12	150	ZBAENT	000000	ETAB
23	80	BEL0T0	000305	TL
34	50	EA00M0	005302	MZA
20	20	G0EB0K	040060	K
11	80	LEOTBK	000000	KOLE
32	20	0AM0B0	200305	K
10	50	AMLZGB	000000	BMLO
7	10	BWOGKL	000000	K
24	150	LNK0E0	000603	KLMNO
9	30	WOZNMB	000000	B
35	80	L00KT0	053002	KTL
19	10	WLT00E	000340	L
22	50	0OT0WZ	400300	ZTOW
33	30	0ZK00O	100360	O
36	150	00A0LB	560400	ALB
31	10	000TLE	541000	-
33	30	00GK0O	320060	O
7	10	ALOGKW	000000	-
10	50	ALNTWK	000000	KNA
31	10	0GL00T	200630	-
9	30	AGTZBE	000000	BA
36	150	A0N0W0	010406	WNA
8	20	ZGWONM	000000	EM
34	50	Z00TO0	043006	TOG
32	20	Z00OA0	065001	-
22	50	0TLMZ0	600001	MZLOG
12	150	WTNOKM	000000	OKNW
21	30	0KZNL0	100004	NK
19	10	0OAN0Z	400020	-
20	20	GK00AO	003400	EKA
23	80	0T0LNO	604000	LNOGT
24	150	W0B0ZA	010200	BZA
35	80	00B0MW	120500	BWL
11	80	LBGETO	000000	GTOL
34	50	0TE0O0	300402	EO
19	10	0TO0GM	300100	-
22	50	L0ZM0O	050030	MOLZ
8	20	BNATZK	000000	K
36	150	NA00W0	005103	WAN
12	150	MWGAON	000000	AOGMN
33	30	00NOG0	240005	GO
32	20	AB000T	006150	W
31	10	L000GT	054100	-
23	80	0BM0KO	200600	KOM
7	10	ATKBOE	000000	-
35	80	A0G00K	040520	GKA
10	50	ENBTGM	000000	BGMT
20	20	L00GNW	031000	-
21	30	OZG00A	000510	GMA
11	80	ZLKMWE	000000	KWEOZT
9	30	ZENMGK	000000	KE
24	150	Z0L0MW	010500	MWLTZ
