# Supplementary material for: Components of Attention in Grapheme-Color Synesthesia: A Modeling Approach
Source: PLoS One. 2015 Aug 7;10(8):e0134456. doi: 10.1371/journal.pone.0134456 (PMC4529240; doi:10.1371/journal.pone.0134456)
Supplement: S1 Dataset — The data structure is explained in the file README.rtf. (ZIP) [file pone.0134456.s002.zip › IS01-incongr.dat]

540
15	30	00ETKL	320000	YT
14	20	ZM00EK	005600	E
29	80	0WG00T	200140	CTG
17	80	MT0Z0B	005010	BM
30	150	LW00A0	001405	LM
25	10	00GB0L	460020	-
13	10	0EOB0G	200050	-
2	20	KGZLMA	000000	Z
18	150	NO00BE	006300	EON
4	50	KEGABW	000000	WA
1	10	BGZWMA	000000	E
27	30	0T0L0G	305040	Z
5	80	OGTZBL	000000	TLO
28	50	0WMK00	200054	-
3	30	EBONGM	000000	OB
26	20	A0G00Z	050240	ZTA
6	150	BLTWEN	000000	TNE
16	50	ZLE0K0	000201	EZN
6	150	MTLWKZ	000000	LZWN
25	10	ML000O	005160	-
16	50	0EG0OB	200600	NO
15	30	0ELBA0	400006	BMAT
28	50	0K0M0O	306010	OT
14	20	0TKE0L	600040	M
1	10	NLETGW	000000	-
26	20	0BT0Z0	200405	ZAT
3	30	GATWLB	000000	EZO
13	10	MNBE00	000051	O
5	80	TZNLWM	000000	KMWZ
18	150	BNK0W0	000102	KWT
17	80	MTWE00	000026	WM
29	80	MEZ000	000356	ZMT
27	30	0OL00A	200650	EM
4	50	OWGKEM	000000	KEMG
30	150	L0KG00	060021	GKL
2	20	NAGLEK	000000	K
16	50	00NGKB	410000	GMKA
2	20	ZOTBLN	000000	E
6	150	AEBGKL	000000	GBLM
29	80	00LG0M	420030	LMB
18	150	ONG0E0	000203	EGO
30	150	0LE00A	500430	E
25	10	L00BM0	061002	-
28	50	G0AB00	060015	AG
1	10	EZKTNG	000000	-
15	30	0TOEB0	200004	OB
5	80	TNZOWK	000000	GWKT
4	50	WONGZB	000000	EBZT
17	80	M0AWT0	050002	ATW
26	20	00OLW0	610005	T
27	30	WKO000	000163	G
13	10	W0K0TZ	040200	-
14	20	0OAKN0	500006	-
3	30	OTKBAL	000000	ABT
15	30	0WA0OM	600400	G
3	30	LNZMTW	000000	ZTW
28	50	WE000N	002460	W
30	150	0GAZ00	600042	AG
25	10	0L0M0A	203010	G
4	50	BKGTAN	000000	AGT
27	30	K00W0G	015030	AGM
14	20	KWZL00	000021	Z
1	10	LTWAKG	000000	G
29	80	ZK000W	005260	WZ
6	150	AWMLET	000000	MTA
26	20	00KA0B	210060	ZT
18	150	BZ0N0W	006020	WBZ
2	20	WNABEZ	000000	ZT
16	50	GBK00E	000430	KME
5	80	GZWBEA	000000	WAB
17	80	0L0EMW	104000	EW
13	10	E0AWB0	030001	-
1	10	ZGOBMA	000000	Z
3	30	BZKWOM	000000	E
17	80	0AZKW0	300002	KWZ
6	150	LNBAKG	000000	AKGLM
25	10	0E0NM0	105002	-
14	20	KO0L0N	006010	-
28	50	000GOK	213000	EKM
27	30	E00BW0	053002	BM
13	10	TLG00Z	000150	-
18	150	BO0L0G	005010	KO
2	20	KWBMLG	000000	M
29	80	E0W00M	030160	WME
4	50	LNKTOG	000000	KOG
30	150	000WAN	213000	WAN
26	20	0OAT00	600031	TA
16	50	0AL0GN	100600	MK
15	30	0MBNT0	200006	BG
5	80	AKWNZL	000000	WLA
28	50	000AKO	563000	O
17	80	0MZ0AN	100600	AM
18	150	00MAWO	430000	MWO
30	150	0G0A0E	406050	AEG
4	50	NATOWZ	000000	TZE
27	30	B0EL00	030014	MA
1	10	LMEZBN	000000	-
14	20	OWZ0E0	000103	O
6	150	LAGNBM	000000	GML
29	80	0E0BG0	405002	BG
25	10	00EMN0	360004	-
2	20	ZKOWAG	000000	AM
26	20	0M0B0N	206050	-
13	10	Z0KAB0	060004	-
3	30	BEOMNL	000000	G
15	30	AE00TO	003500	O
5	80	GLWNKO	000000	KMOL
16	50	AW0NB0	006001	BZ
4	50	GBKNEZ	000000	KEZ
1	10	EWZGMK	000000	-
16	50	O00EWN	062000	WE
25	10	Z00A0E	016030	-
2	20	ETAZWB	000000	TZ
13	10	0ZKEB0	500004	-
5	80	NWZGKO	000000	GKOM
6	150	ZGLTOE	000000	TOLEG
15	30	B00TZM	041000	O
3	30	OTGBWZ	000000	Z
14	20	T0OLG0	010003	-
27	30	BE000O	006410	O
26	20	K0O0M0	010502	M
18	150	NE0BT0	006002	BTN
29	80	KE000O	004360	KO
28	50	000ONE	631000	N
30	150	0MN0W0	100304	WMN
17	80	M00NAB	053000	BAM
29	80	000EWZ	512000	WZE
3	30	ABLEWO	000000	OWB
17	80	OB00ZW	005400	WZ
27	30	00K0ME	150300	K
13	10	BM00TK	003400	W
1	10	MTENBK	000000	-
18	150	00BLEG	150000	BEG
15	30	0NL0WO	100500	OE
4	50	KTAELO	000000	ELO
28	50	00TGO0	250004	O
2	20	WBTELM	000000	G
25	10	0BL00E	600510	-
14	20	00OKGE	420000	T
30	150	000GZE	364000	GZE
5	80	ABTGON	000000	GOMA
26	20	T0A0N0	020503	MO
6	150	ZWTGAM	000000	GAMWT
16	50	EAG0W0	000302	WZT
2	20	ZOLAMN	000000	-
25	10	0G0T0M	504020	-
27	30	00L0KA	160500	MA
18	150	KL00TZ	001500	TZLK
14	20	BWZ0A0	000103	A
4	50	LONBKE	000000	BL
13	10	0O0AWZ	506000	O
5	80	KGZOBL	000000	OBLZ
1	10	OLTMBW	000000	L
26	20	00GL0B	410060	B
15	30	G0LTN0	010006	Z
16	50	00NWKA	420000	WA
29	80	G0NA00	030052	AM
28	50	GO000M	001640	M
30	150	T00L0E	016020	ELT
3	30	MLGWNZ	000000	E
6	150	AOMKEL	000000	KELM
17	80	EK0OT0	001005	TOG
3	30	ZEALGB	000000	AZ
18	150	0E0KOG	501000	KOGE
1	10	GWKZEN	000000	-
26	20	E0AL00	060025	-
15	30	K0BAO0	030002	AOTM
29	80	W00G0K	012030	GWK
25	10	0OW0G0	100302	G
13	10	ZWA00K	000320	T
28	50	K00AZ0	061005	AZM
4	50	LTWNGM	000000	MGWT
17	80	E00ZLN	013000	ZLNW
16	50	0KM0OL	600200	YOLN
2	20	KGLWZT	000000	Z
30	150	E0G00L	040160	GLN
27	30	0O0T0K	501040	T
14	20	A0NMT0	020001	A
6	150	MTKGZW	000000	GWKN
5	80	WTGBLA	000000	BLAGW
13	10	0TE0KZ	600300	A
27	30	0KBA00	500064	AGM
18	150	MN0ZW0	004003	WZMN
4	50	OMEBTZ	000000	BTOZ
17	80	0MALG0	400001	ALGM
26	20	A0BT00	030042	BTOG
5	80	ETGMBO	000000	WMBGOL
16	50	L00MBO	045000	MBOLG
30	150	O0W00G	060310	WGO
6	150	WEKAGB	000000	AGWEK
1	10	GWOALN	000000	K
29	80	0A00BG	304200	BG
15	30	EMW00N	000340	M
28	50	TOM000	000214	MTA
2	20	EZLMBN	000000	M
14	20	KT0AG0	005001	A
3	30	MOZNLE	000000	LWZOG
25	10	KA0B00	003024	ZTG
18	150	0WMGB0	300002	GMBW
17	80	T0K0MA	020100	KMTA
15	30	BEZ0A0	000204	AM
3	30	BAGMTL	000000	KTA
4	50	KLEOBN	000000	OBGM
30	150	0L00MO	605300	MOL
1	10	ZGNWTB	000000	KO
25	10	0W0M0N	401060	TO
26	20	AW0M00	003016	O
29	80	W0N00O	030260	OW
14	20	0ENGK0	100005	E
6	150	BWZETG	000000	ETGW
13	10	LZW00T	000530	O
28	50	EWO000	000452	AW
5	80	KGBTEA	000000	BTA
2	20	NLTAKZ	000000	A
27	30	00O0KN	350200	Z
16	50	BLG0K0	000305	BKA
27	30	0ME00W	600430	WT
17	80	Z0EA0W	040030	AW
18	150	0Z0MKL	201000	KLMO
28	50	TKA000	000362	BT
5	80	AOKEZL	000000	EZL
6	150	MZGLEN	000000	LEGO
16	50	OW00EL	003200	LEGO
29	80	WBN000	000341	AMW
14	20	OBE0G0	000102	K
13	10	G0BO0M	010030	-
1	10	OKWETM	000000	-
4	50	OGEANB	000000	ABL
15	30	AG0M0K	005040	MA
2	20	TMBNWE	000000	B
3	30	MAEKZB	000000	M
30	150	O00ZE0	012003	ZOE
25	10	0O00ZL	601400	-
26	20	K0O00G	040320	G
28	50	0TOB00	100052	BOGT
29	80	LA0K00	006024	KLA
5	80	LTNEOW	000000	EOW
27	30	00BW0G	420030	WON
17	80	GOW00A	000250	WAOL
1	10	TNLMWZ	000000	K
2	20	AEBMKT	000000	KMA
16	50	0G0KMZ	403000	KZBO
25	10	0O0ML0	306004	NO
18	150	00WKBN	340000	KBWN
15	30	NOW0E0	000301	Z
6	150	GTKOEM	000000	OWEKM
4	50	EGZNBT	000000	ZTOG
30	150	G0O0B0	030601	OBG
26	20	0B0L0K	205060	K
14	20	E00TLM	041000	M
13	10	MZO00A	000640	O
3	30	TMZBEN	000000	B
14	20	M00ZWL	024000	M
6	150	OAWLEB	000000	EGW
16	50	0BWMZ0	400001	ZOG
25	10	000BMN	652000	-
17	80	GAO0K0	000501	KOG
3	30	NGLAZB	000000	A
5	80	TGKBWO	000000	BWO
29	80	B0W00L	010560	WLG
27	30	TG00L0	002304	EKLG
28	50	N0O00Z	010230	OZ
4	50	NATGBL	000000	BLG
13	10	ZE0W0G	005020	T
1	10	BLEAKO	000000	G
2	20	GKEOTA	000000	K
30	150	00BLW0	560002	LWB
18	150	0E0TWO	106000	TWOE
15	30	EK0LM0	004002	LKO
26	20	0A00MN	304600	WO
3	30	GNKWLA	000000	O
30	150	BZ0L00	001025	LB
5	80	MTZBLG	000000	LBGM
25	10	0M00AK	205100	-
16	50	BK0WA0	002006	WAG
13	10	0B0ENW	301000	-
29	80	00KM0B	450010	MWB
26	20	N0M00O	030620	BT
1	10	TWEGZA	000000	O
15	30	G0MA0K	060040	BTA
14	20	AG00TZ	002400	B
2	20	EMKLGW	000000	O
28	50	LT000B	002450	BAL
4	50	WEMTZB	000000	BTZ
27	30	00B0ZK	540200	ZT
18	150	LM00TO	002400	TOLM
17	80	0AOZ0G	500010	TG
6	150	AGBTMZ	000000	TMZGA
1	10	OWMKEA	000000	-
3	30	MOWTZK	000000	TZ
4	50	LWOEBM	000000	BMWL
26	20	Z0AT00	060013	-
17	80	0N0EZT	103000	EZT
5	80	MENBGK	000000	BGKL
28	50	GNT000	000231	-
6	150	NOEMBZ	000000	MBOZ
25	10	0N0L0Z	301040	-
2	20	KZGWNE	000000	-
18	150	N0K0ZW	060400	KWZ
16	50	OWB00N	000610	KM
14	20	LKBE00	000051	-
15	30	00ENTZ	350000	ZT
13	10	KN0ZG0	005002	-
30	150	00ZGB0	250004	GOZ
27	30	K00ZW0	034001	-
29	80	LG000A	003510	AL
4	50	ZGTNWM	000000	KZ
27	30	OL000T	002130	OL
25	10	0A0ML0	203001	-
5	80	EOLTNK	000000	TKELOG
6	150	WAGEOT	000000	EOGTW
2	20	EBMWTZ	000000	-
13	10	0GEO0W	200040	-
15	30	B00TWZ	063000	WTA
17	80	B00OGN	034000	OGN
18	150	00TLNE	160000	LTNEZ
28	50	0E0LB0	302004	LBNA
30	150	00OEB0	430006	EBO
26	20	0Z0L0N	304050	-
3	30	BGWENZ	000000	Z
14	20	0W0LKG	502000	O
29	80	0A0OL0	306002	LOA
1	10	MBNKZO	000000	-
16	50	00NOTM	350000	TOW
1	10	NAZTWK	000000	-
2	20	TMZALW	000000	L
30	150	KA00M0	002103	KMA
17	80	0O0GEL	305000	GELOG
6	150	GNBAEL	000000	AELOG
25	10	00A0LK	410500	-
14	20	ZNA0G0	000605	-
5	80	BKWNLE	000000	LEWG
3	30	NOAZLT	000000	ALZO
16	50	LA00KB	005200	KBL
4	50	TENWGK	000000	WGTM
28	50	0WG0A0	600201	AWO
27	30	KZM000	000241	AM
26	20	K000NO	021600	GO
13	10	NZT00B	000160	L
15	30	NO0ZM0	001005	O
18	150	NGB0O0	000504	BON
29	80	0T0MN0	106004	MAT
25	10	E000ZG	063400	T
14	20	0ZBNO0	600004	B
5	80	ZGOKBW	000000	KWOB
27	30	0T0BW0	106005	BT
29	80	0L00NE	502400	LZ
2	20	GBEWKT	000000	NO
13	10	L0GO0W	060040	-
17	80	TB0EL0	006002	ELT
30	150	K00W0M	035020	WMK
18	150	L0OGZ0	030002	GZLOG
1	10	MZTWLB	000000	-
26	20	00EZ0W	410030	-
28	50	A0M0Z0	050401	MZTA
3	30	WGTOKM	000000	G
16	50	TWO00B	000540	OB
6	150	ALMETZ	000000	METZ
4	50	LMAZNE	000000	ZM
15	30	0T0OEK	506000	G
2	20	KOAEGL	000000	-
29	80	0Z00OL	601300	LO
16	50	0Z0OLT	201000	LOG
4	50	GAOZNE	000000	OZ
17	80	E0M0NO	030200	MONK
26	20	000TNZ	456000	EZ
30	150	L0KG00	030064	GKL
6	150	WZETKO	000000	EKOWT
5	80	TENMLA	000000	MLKAT
14	20	00GONA	540000	GO
13	10	00ZLKM	630000	-
3	30	TMNLKW	000000	EKL
18	150	K0GOA0	050003	OAKG
27	30	00TLZ0	460005	ZTE
1	10	ZAGTKB	000000	-
25	10	AT00B0	006102	-
28	50	000EGL	215000	ELOG
15	30	GK0MZ0	002001	MZT
14	20	0GZT0W	500060	ME
5	80	BGMANL	000000	ALMG
15	30	TOE00Z	000350	ZT
28	50	00G0WO	210400	WOG
1	10	OBNWZK	000000	ZT
29	80	00ZTA0	250004	TAZ
4	50	TMAEKZ	000000	EZ
30	150	00E0TO	410500	TOE
26	20	0OB00G	200360	-
2	20	EZLWBT	000000	-
3	30	BWLNGZ	000000	ZT
6	150	GMOALB	000000	ALGBOM
13	10	EW0L0M	001050	-
17	80	WE00KO	004600	KOWME
27	30	00KW0O	140050	OK
16	50	ZB0EN0	003001	EZN
25	10	0NWO00	600051	E
18	150	ZG00EM	003500	GZME
14	20	WG00AN	003400	MA
16	50	BW0K0G	005060	MZ
26	20	00AOZ0	160004	O
29	80	000BEG	542000	BEG
15	30	KW0Z0M	005020	ME
25	10	0G0BO0	201004	-
30	150	GO000T	004360	TGO
17	80	G00KOT	014000	KOTG
2	20	TEOWGB	000000	G
28	50	0KO0G0	400602	O
27	30	L0O0A0	040605	A
1	10	AEONLB	000000	KO
4	50	TBONLK	000000	BLK
6	150	GKANEO	000000	NEAGO
3	30	ALWNTK	000000	TA
13	10	WN00BT	004600	-
18	150	ETB0O0	000503	BOZ
5	80	ZGLAKO	000000	AKOL
25	10	W0BT00	020064	-
5	80	NOLTZE	000000	TZLW
13	10	O00GBE	046000	-
4	50	EOBKAM	000000	ABT
6	150	GOBMZE	000000	MYOG
14	20	MW00NA	003400	A
16	50	W0GK0Z	050020	ZW
29	80	0KZG00	200035	GZLO
28	50	0Z0ON0	605002	OZ
15	30	EBO0L0	000602	LK
17	80	0GE0ML	400100	MLGA
26	20	BT00W0	002503	-
2	20	NBKAZE	000000	MK
3	30	BGKWZM	000000	A
30	150	0T0B0M	402010	BMT
27	30	000OLE	213000	M
18	150	0WEM0L	500020	MLW
1	10	LEAZGB	000000	-
13	10	LEN0G0	000401	-
26	20	A00TN0	051004	-
25	10	E0NW00	050014	-
5	80	EZAGWN	000000	WKZ
15	30	OLG0N0	000604	M
29	80	G000AZ	035100	AZ
17	80	O0Z0LE	040300	LEZO
28	50	W000ML	013600	MLW
3	30	GEMTZL	000000	AZ
16	50	NGM00B	000230	MB
18	150	0LG0NA	100400	GAN
27	30	B00W0N	052010	KA
30	150	000AMB	425000	AMG
6	150	MOZGTB	000000	BTMO
14	20	ZE0TL0	002003	K
1	10	KLONWT	000000	-
4	50	NMBGKT	000000	GT
2	20	ZNBEGK	000000	-
5	80	OEBMAG	000000	MAGO
18	150	0L0MEB	204000	MELG
1	10	OLKTGA	000000	K
14	20	TWM00Z	000160	Z
15	30	0MK0WN	600400	-
4	50	GEWOMZ	000000	OZGM
3	30	ETLOGB	000000	BT
6	150	ZABLGE	000000	BLOG
25	10	00TL0E	140020	-
13	10	TZN00G	000510	-
28	50	00O0TL	610500	LTO
16	50	NTB0M0	000402	BM
2	20	ZBWTAK	000000	-
27	30	0M0NK0	405003	KO
30	150	00E0ZO	430200	EZO
29	80	LB000K	001240	BKLA
26	20	0N0AE0	301005	-
17	80	0GEO0Z	500010	EZ
16	50	TBGN00	000041	ET
4	50	GWBNZT	000000	BZT
18	150	AO00EB	004200	BE
25	10	0L0ZA0	401005	-
6	150	LBZMKA	000000	MZLOW
17	80	O0G0KW	050600	OWK
26	20	00KNE0	120003	Z
30	150	0G0Z0L	405010	LZ
14	20	KN00MO	006400	-
3	30	GTWLBE	000000	-
28	50	00BOW0	410002	GOWB
29	80	0GN00K	200150	MK
27	30	O00B0G	051060	B
15	30	0E0KAZ	304000	MAN
5	80	ZKTWOL	000000	WOLZ
13	10	0EW0BO	400600	-
2	20	GOBAKZ	000000	-
1	10	BWTONZ	000000	-
15	30	KB0E0M	003020	O
14	20	0M0KNL	605000	-
18	150	LM00KB	006500	MLBT
13	10	E0NAZ0	030001	-
16	50	0ZN0GB	400500	B
28	50	BK00O0	002305	O
3	30	TMZWBA	000000	B
30	150	B0M00O	060520	MOB
6	150	OBLTGK	000000	GLKO
1	10	KOBZAN	000000	W
26	20	O0L00W	020540	-
2	20	NZOWMA	000000	A
29	80	O00K0A	036050	AKO
5	80	EMOLBG	000000	BLMO
17	80	0NOW0E	100020	WBOM
27	30	00Z0WA	120500	E
25	10	MW00O0	001305	-
4	50	TMNZEW	000000	W
18	150	E0ZOM0	030006	ZMO
30	150	000WLA	436000	WLA
14	20	AO0EL0	005002	-
28	50	0K0BN0	405002	M
16	50	0L0OBG	502000	BOL
2	20	OMTNBK	000000	-
5	80	GLOZMK	000000	ZMOG
6	150	NGBALW	000000	ALWB
26	20	0KG00T	100560	-
1	10	WBNLZE	000000	-
29	80	O00EN0	063004	EKOZ
4	50	WGKAOL	000000	AGLO
27	30	W0M00B	030640	WO
25	10	W00TO0	035001	-
17	80	L0W0EM	030600	WML
15	30	0NZB0K	200050	GT
13	10	TA0M0Z	005060	-
3	30	MEKZLT	000000	ZT
16	50	LT0AZ0	006002	AZ
26	20	BGM000	000543	-
30	150	0AB0T0	400602	BT
3	30	ONGMZT	000000	ZT
28	50	0M00KG	204500	MO
6	150	MZOTGK	000000	GOTMZ
29	80	T0G00L	010240	GAL
13	10	KGL0A0	000405	ZO
4	50	NMOTGW	000000	TOW
18	150	0ZW0EL	600400	WEL
25	10	0WBO00	600021	-
1	10	NETWKB	000000	-
14	20	N0Z0BE	010300	-
17	80	ZAGN00	000056	GZ
5	80	KNTELM	000000	ELM
15	30	AZ00BO	003500	BGO
2	20	KNBWEZ	000000	-
27	30	G00E0A	061040	MAT
