# Supplementary material for: Components of Attention in Grapheme-Color Synesthesia: A Modeling Approach
Source: PLoS One. 2015 Aug 7;10(8):e0134456. doi: 10.1371/journal.pone.0134456 (PMC4529240; doi:10.1371/journal.pone.0134456)
Supplement: S1 Dataset — The data structure is explained in the file README.rtf. (ZIP) [file pone.0134456.s002.zip › IS02-congr.dat]

540
35	80	000XGR	194000	X
7	10	RLEAQD	000000	-
9	30	GTALNR	000000	AR
31	10	X000QR	023900	E
34	50	L0AW00	040019	AL
36	150	A00X0G	049010	G
24	150	W0E0MN	030100	EW
11	80	WNXEGA	000000	XA
19	10	A0WQX0	020003	E
23	80	WD0XE0	001009	EX
33	30	L000NW	031400	E
32	20	0Q00DN	204300	-
21	30	R0LW0N	080020	R
8	20	RNLQGD	000000	G
12	150	XQTANL	000000	ANL
10	50	TMXLWE	000000	WL
22	50	D0TG0R	090080	DR
20	20	0TXW0A	800030	A
12	150	QWMATN	000000	ANTW
8	20	GTREDQ	000000	RE
24	150	AXL00D	000210	LDA
32	20	00MNW0	120008	E
9	30	NWQXEM	000000	-
19	10	0N0MDG	309000	-
23	80	L0QAN0	040003	ALQ
35	80	00XMT0	810004	TW
11	80	EWGAXL	000000	AXLG
36	150	E00M0G	021040	MGL
33	30	0N0R0E	401090	G
7	10	XNLDAE	000000	-
21	30	T00XDG	034000	D
20	20	0X0WGR	903000	-
34	50	T000XA	019800	XA
22	50	0AMD0G	400080	D
31	10	00DA0N	920040	-
10	50	ERLQMT	000000	QM
34	50	X0GN00	010094	Q
10	50	EQRLGN	000000	RL
8	20	TGXDMW	000000	E
21	30	R0ALX0	040001	AX
36	150	0XQ00M	200840	QM
32	20	QMW000	000831	-
23	80	D0ALR0	080001	AD
7	10	GANLQW	000000	E
35	80	R0WL00	020089	WL
12	150	MANDRW	000000	NWA
9	30	TAXWNR	000000	WR
19	10	EW00XN	008900	-
11	80	TWMDER	000000	DER
33	30	0W0EQ0	408003	Q
31	10	0NTR00	200081	-
24	150	0QE0RA	200300	ERA
22	50	00GLRA	310000	RAG
20	20	RG0E0A	003080	A
34	50	LD000T	009140	LT
12	150	ALXWRD	000000	XLRDA
20	20	L0GEN0	040003	E
35	80	0L0NQ0	304008	LQ
19	10	NM00XG	001400	EX
10	50	TNXQLW	000000	QLT
32	20	G0L00W	080940	EA
9	30	QGEDWM	000000	D
11	80	ETLRDN	000000	RDL
21	30	0W0XQR	904000	Q
8	20	EXRMDN	000000	ER
24	150	0MLQR0	300002	LQR
36	150	0WM00E	300940	WE
31	10	DX0N00	002043	-
23	80	L0WRE0	080004	LWE
33	30	R0EL00	030082	ER
7	10	TXGARW	000000	AE
22	50	ML0NT0	009004	T
34	50	0N0MQ0	803004	QW
10	50	WGDLEN	000000	DLE
8	20	LTMXED	000000	E
7	10	WDQELM	000000	-
12	150	QTWEAG	000000	AWE
23	80	WRMD00	000018	MD
33	30	QM00L0	004802	L
32	20	00X0GN	280400	-
31	10	LMT000	000814	-
19	10	0MDL0T	100030	-
22	50	G0ND0L	040090	LN
20	20	0LQ0TM	900300	G
9	30	EMGWRN	000000	ER
11	80	GLEWDN	000000	ELD
21	30	NLD00T	000820	DE
35	80	0L0XT0	301004	LTX
36	150	0EL0X0	300809	LX
24	150	W0MAT0	030008	ATW
9	30	DELARW	000000	ART
34	50	AD0G00	003021	-
32	20	W000GA	018900	A
12	150	GLWMQD	000000	WE
23	80	NG00DM	001800	DM
31	10	00LD0W	120080	-
36	150	G000RE	041800	RED
19	10	00NGXE	430000	-
7	10	GMXNWR	000000	-
24	150	T00NEG	091000	EG
11	80	NRMLGE	000000	MGL
20	20	00EAXG	980000	EX
33	30	A0NX00	030049	X
21	30	0NAE0L	800030	AE
22	50	0XLTA0	800009	ATL
8	20	ATGMWQ	000000	Q
10	50	NGLMRA	000000	ALR
35	80	T0A0D0	090801	AD
20	20	00WLAE	310000	M
21	30	GL0XE0	008001	E
22	50	0MTWD0	800003	WD
9	30	LEMNDX	000000	X
23	80	T0ANE0	030008	AE
35	80	0A0G0N	102080	N
11	80	MGTLDX	000000	LDTX
24	150	EGR00M	000180	RM
33	30	WDR000	000834	RE
12	150	AMLQEG	000000	LEGQ
19	10	QEW0G0	000803	E
36	150	00L0XR	230100	LXR
31	10	G0A00E	080390	-
10	50	WNLRDA	000000	RDA
8	20	AETWRG	000000	A
34	50	00ENQ0	390001	NEQ
7	10	TXWGRE	000000	-
32	20	MQ000L	001820	R
12	150	RGEXMD	000000	MDXA
10	50	RTLAMQ	000000	MQ
23	80	0M0QWE	908000	WE
20	20	ARD0W0	000203	W
33	30	00X0ED	810300	E
24	150	E0TG0N	010090	GNT
36	150	000GML	914000	MLN
34	50	R000NX	018200	XR
11	80	NMWALG	000000	ALW
9	30	AWQRET	000000	EG
21	30	E00DXA	032000	XA
31	10	Q000NW	029300	G
35	80	0LM0N0	300104	ML
7	10	AGLTNM	000000	-
19	10	A0WGL0	090002	E
22	50	N0EWQ0	040001	EQ
32	20	0G00XE	209300	X
8	20	ANGDQL	000000	AQ
20	20	DWL0E0	000109	E
10	50	GEMRNQ	000000	RQM
23	80	W00MGR	023000	GMR
12	150	RDTGNX	000000	GNXT
36	150	0E0AW0	104003	AW
34	50	Q000MD	092400	M
21	30	RGL0T0	000908	WT
7	10	TRNAMX	000000	E
11	80	XQRDMW	000000	WR
24	150	X00REN	031000	ERN
33	30	00ER0X	210030	XE
35	80	0M00AE	103900	AL
31	10	0E0T0R	809030	-
32	20	00RQM0	230009	G
9	30	QRALGT	000000	AT
8	20	NXMTRD	000000	ED
19	10	E0X0GL	090200	-
22	50	LQ00RD	009800	RD
9	30	NWQEGT	000000	Q
7	10	EXRLGW	000000	-
36	150	0DTW00	100034	WTL
20	20	DEN00A	000310	A
22	50	0D0MWX	201000	WX
35	80	0TLG00	300014	LG
12	150	QWXANL	000000	ALX
8	20	MAQEDN	000000	G
34	50	NM00W0	004301	W
11	80	DGWLXQ	000000	WLQX
33	30	0E0D0N	908020	E
21	30	G0XM0T	020090	T
23	80	0GN0WE	900400	WE
32	20	DR000X	002430	X
31	10	X00L0T	012030	E
19	10	G00TMR	092000	-
10	50	LWMGTA	000000	ATW
24	150	T0WL0M	090040	ML
11	80	WGTMRD	000000	TM
10	50	RGMLTN	000000	MT
12	150	DGTXQN	000000	XQNR
22	50	QTRM00	000029	R
36	150	00GW0Q	120040	GQW
9	30	MGTADQ	000000	AQ
34	50	000LAW	324000	A
21	30	00TALD	810000	DA
19	10	TA0X0G	003080	-
35	80	R0XM00	030098	W
33	30	EG000W	001390	E
20	20	0QDWN0	100002	-
31	10	L0XD00	020048	-
7	10	ANRWMG	000000	E
32	20	00WNE0	420001	-
24	150	0A0GLE	209000	LGE
23	80	0RXMQ0	800002	XMQ
8	20	MGDNTR	000000	T
22	50	WEA0Q0	000904	A
23	80	0TMLX0	900008	MX
10	50	MQWATE	000000	EAW
21	30	EGT0N0	000209	G
36	150	00XDL0	230009	LX
8	20	DQANGT	000000	A
31	10	EW000L	002430	-
7	10	REGQTX	000000	T
34	50	0M0R0E	902010	EL
19	10	NG0DR0	004003	-
33	30	0XG0M0	300402	M
35	80	0L0R0Q	409030	RQ
24	150	WART00	000082	RT
11	80	WLATQE	000000	AEQ
12	150	LWMQRG	000000	MLGQ
20	20	G0QN0W	020010	W
32	20	0NMQ00	100028	G
9	30	MWDNRT	000000	DER
12	150	LRNAGD	000000	AGDLN
32	20	GQ00T0	002803	T
20	20	0GAQ0D	100080	A
22	50	LN00TD	002800	TD
31	10	R0AQ00	090013	E
34	50	0E0L0N	802030	L
9	30	NXDTQW	000000	DQ
33	30	W0R0G0	030402	R
35	80	L000WD	081300	WDL
21	30	TA0G0M	002030	E
36	150	X000TW	024100	WTX
7	10	DTGXEA	000000	X
11	80	MTXNWE	000000	WXN
10	50	AGTRXM	000000	RXA
23	80	WDG0X0	000104	GX
8	20	MDENGR	000000	-
24	150	XGTD00	000038	DTX
19	10	GN0LA0	009004	-
9	30	NREMQG	000000	R
21	30	00MQRA	410000	AQ
32	20	EAX000	000489	X
10	50	EGQDXT	000000	QET
23	80	0EADT0	800004	TAD
35	80	0X0ED0	208004	DE
11	80	MRQXTD	000000	DXTW
8	20	TAEQRL	000000	Q
24	150	0AW0NM	200100	MN
36	150	DA000E	008130	AED
33	30	X0D0T0	010903	T
12	150	TMGLAQ	000000	GL
7	10	RWDXQN	000000	E
19	10	ADT0X0	000802	-
20	20	M0ATW0	090002	A
22	50	00DRQE	290000	DRQ
34	50	0W0G0T	903020	E
31	10	GX00Q0	008301	-
35	80	00WN0Q	240090	W
24	150	EAN0M0	000203	NM
12	150	TXELAN	000000	ELAN
9	30	GWNTLD	000000	DT
33	30	E0G00N	090820	D
10	50	ATDWXE	000000	XDA
21	30	0AQW0N	900080	-
32	20	00NG0Q	190030	-
19	10	Q0L0MG	010200	G
34	50	A0M0X0	020901	XA
36	150	0MLQ00	300019	LQ
7	10	LWNQXE	000000	X
23	80	WEN0A0	000302	AN
31	10	T0DE00	080021	-
20	20	0RM0WT	800200	E
11	80	MXNEQR	000000	NEQA
22	50	R0E0MA	030100	EM
8	20	LNEDAQ	000000	A
23	80	T0WM0R	010080	WRT
7	10	XMDTAN	000000	A
10	50	TRQGXM	000000	QEX
34	50	D0R00A	020430	AR
21	30	W0E0DG	030900	D
9	30	LTEDMX	000000	EX
36	150	00XN0E	480030	NET
31	10	0WL00X	400120	-
11	80	DRAMQL	000000	ALQ
20	20	QN0GA0	001002	L
19	10	TGLR00	000041	G
35	80	WQ00E0	003109	E
33	30	0G00TL	904800	TE
8	20	RLQXMN	000000	ME
24	150	WXGD00	000029	GD
32	20	0LA00W	400390	A
12	150	TQARND	000000	ANDR
22	50	0RDLM0	300004	DL
12	150	LGWARE	000000	ARLW
31	10	0DQ00X	300840	R
33	30	ETD000	000239	R
35	80	T00DA0	034002	A
34	50	0EM0A0	100309	A
22	50	0TQNA0	200009	AQ
21	30	0QAD0M	200090	A
8	20	RXGEWL	000000	W
20	20	T00WRL	083000	R
7	10	MTQXEW	000000	G
19	10	E0NG0X	040080	-
32	20	0NG00X	200310	X
23	80	DTE0R0	000304	RE
11	80	WELAMD	000000	MLD
24	150	0TXWD0	200009	WDX
9	30	WGLNXM	000000	XE
10	50	AEMGTD	000000	TGA
36	150	0X0G0R	301080	RG
19	10	NE0M0L	009080	-
35	80	00QN0L	810030	LQ
21	30	MT0NR0	009003	R
10	50	QEDGTR	000000	TGR
36	150	0W0NR0	809004	RT
33	30	000DEN	843000	D
22	50	M0N0LA	030800	LA
9	30	GMEXAT	000000	AT
24	150	0QDNR0	800002	NRD
32	20	00M0GW	890300	A
11	80	RXMTDW	000000	MWD
12	150	MDQRXW	000000	RXQW
20	20	XR0M0N	004020	E
31	10	M00QA0	094001	-
8	20	TXQEAR	000000	A
34	50	00NL0E	890040	L
23	80	T0ERD0	010008	EDT
7	10	NLMEWT	000000	-
19	10	T0MG0A	030040	-
23	80	EAG00X	000430	XEG
12	150	EAGRDX	000000	GRDX
10	50	RGEDQA	000000	ARQ
7	10	ERDLNA	000000	-
36	150	0TD0A0	400208	ADT
31	10	00DE0T	490080	-
11	80	GQNEWD	000000	EWDN
21	30	00ETMA	390000	TWA
32	20	00E0MN	840900	E
9	30	REGXQA	000000	A
35	80	0G0A0N	109030	N
22	50	0EALX0	100008	AX
24	150	00XTEQ	290000	XET
8	20	MWAEQN	000000	A
20	20	D0GN0A	090010	A
34	50	N00DL0	098004	LD
33	30	XA000T	004810	AL
22	50	QNR00X	000420	RX
8	20	NQMXET	000000	EX
34	50	0LQ00M	800490	LE
35	80	WR0G00	003091	-
7	10	GTRXQD	000000	E
33	30	A0N00W	030890	AW
20	20	0GA0MQ	800400	A
23	80	MD0AE0	004008	EA
36	150	Q00LA0	083009	AL
11	80	RDNAGW	000000	ANGW
31	10	0W00RN	402800	-
21	30	LXT00D	000930	D
10	50	TREMNA	000000	EA
9	30	GWLRDX	000000	RDX
12	150	LAQXRE	000000	LEQRX
24	150	RE0NQ0	009002	NQ
32	20	0WGR00	800031	A
19	10	0WM0NL	300900	-
12	150	QLTGWM	000000	GWTM
9	30	XNRLQW	000000	GLRQ
23	80	D0ELG0	030001	LEG
36	150	R00X0L	081030	LXR
20	20	LDMQ00	000038	G
32	20	0Q0D0M	204030	D
21	30	X0TAG0	090004	A
22	50	QAL00T	000920	LT
33	30	T0A00R	040280	AR
19	10	X0LM0D	040020	-
10	50	ATLWRX	000000	WXAR
7	10	XNQGTR	000000	-
11	80	XQEAGD	000000	EAR
34	50	0RQ00W	300910	M
31	10	GM00L0	004208	-
24	150	00RTMA	140000	AMT
35	80	M0A00T	010840	AT
8	20	MLWDTX	000000	T
34	50	0WND00	900048	D
32	20	Q0AM00	020093	A
33	30	EX000T	002190	R
12	150	LRDGXT	000000	XGLDT
10	50	LWMXTD	000000	TXED
9	30	WRXLEM	000000	EM
23	80	0XQ0WD	400100	WQL
21	30	WMQR00	000049	R
19	10	0L0ETQ	908000	L
24	150	ER0M0T	003080	LMET
11	80	QNDWLX	000000	LWQXM
8	20	AGXLTM	000000	LT
20	20	XN0QD0	004002	QT
35	80	D000LT	092400	LDT
22	50	00QLXA	410000	XLDA
36	150	DA0Q00	003049	Q
7	10	WANXEG	000000	-
31	10	0D0TG0	208009	E
20	20	R0TNE0	020001	E
9	30	LDWARQ	000000	AR
10	50	RGQNTX	000000	TRX
8	20	DMGERN	000000	-
21	30	AM00WD	001300	WE
36	150	0A00LG	204800	RLGA
7	10	WDNGXT	000000	E
11	80	GDTQRN	000000	QRNA
23	80	0AGMQ0	300008	NQ
24	150	TRLM00	000023	ML
19	10	DL0N0A	008040	A
33	30	0LQ0W0	100809	WE
34	50	WE00X0	001408	X
32	20	0W00QD	902800	D
31	10	000QGE	293000	E
35	80	A0L00W	020130	WL
22	50	0RWE0D	200010	DW
12	150	DLTAGQ	000000	ALTGQ
21	30	Q0ERX0	030009	REX
33	30	0M0G0A	401090	AL
8	20	LEDRXW	000000	X
23	80	G0X0WN	040100	WNG
32	20	QT000G	003210	D
22	50	X0RWL0	080009	RLX
36	150	AQ00E0	004801	EQA
11	80	TNMRDA	000000	MRDA
7	10	DWAMTQ	000000	E
20	20	0MWTR0	100003	ER
9	30	NATLGX	000000	EAX
12	150	GXNLME	000000	MNLEA
10	50	QTMNDX	000000	XM
19	10	X0Q0DR	040300	G
34	50	0D0ML0	302009	LD
24	150	RA0X0D	009020	DX
35	80	0TW0N0	200903	NW
31	10	L00A0W	094080	A
12	150	GQETAN	000000	AETN
34	50	00NL0D	420010	LD
19	10	D0X0QG	030400	E
9	30	MNQEGT	000000	QE
32	20	00LW0Q	290080	Q
20	20	TGEQ00	000048	Q
10	50	MDNXER	000000	ENX
36	150	RW00X0	004203	X
8	20	MAETXQ	000000	AE
23	80	0T0NGD	209000	GN
21	30	0G0RTQ	904000	QT
22	50	LM0RD0	009001	DL
35	80	00Q0TN	340800	TQ
31	10	000TWL	918000	-
7	10	GWNEDX	000000	-
33	30	E0A0R0	030809	AR
11	80	EXQADL	000000	ADL
24	150	GELX00	000019	LXE
8	20	DQGMNX	000000	X
11	80	LGTWXM	000000	XMW
24	150	LM0QA0	003009	ALW
9	30	WMLXNG	000000	W
7	10	QXNWGE	000000	-
35	80	XLA000	000342	ALX
32	20	G00RW0	012003	W
12	150	GDNEQW	000000	WELN
34	50	A00E0Q	094020	WE
23	80	E0Q0GA	040200	AQ
10	50	MWRNLG	000000	RLG
20	20	00DTQW	980000	R
19	10	T00RWX	081000	-
22	50	M0T0GX	010200	XL
21	30	R0TLG0	040008	R
36	150	00DQ0G	290080	DG
31	10	0E00QL	803400	R
33	30	A0EX00	090042	XE
33	30	0N0WE0	401009	WE
32	20	0W00TE	309100	G
8	20	WGTDMX	000000	E
12	150	LQXEMD	000000	EMDLX
36	150	0QR00E	300940	ED
7	10	XDAWQE	000000	-
19	10	00MEGN	430000	A
31	10	0X00DL	102800	-
10	50	RGXDAL	000000	ALDX
20	20	00NLXA	810000	X
34	50	D0MR00	030042	ARD
22	50	E00RAX	031000	RAX
9	30	DGMQNA	000000	A
35	80	X0W00N	020480	WNX
24	150	0N0TDW	809000	WDT
21	30	M0G0WD	020900	WD
11	80	WELQMT	000000	MWQTL
23	80	D0EA0T	020010	EADT
20	20	D0GMR0	020009	RT
24	150	QE0LN0	004003	LN
21	30	EL0Q0T	003040	AL
32	20	0G0AN0	201004	A
35	80	G0EX00	090081	EX
10	50	DETXRQ	000000	XR
23	80	T00WRX	012000	WRTX
33	30	L00N0W	092040	W
31	10	00ARE0	210008	-
22	50	0LER0M	200010	RLM
12	150	QMGAWX	000000	AWGQX
7	10	GRMAND	000000	-
8	20	GLEQMA	000000	G
19	10	Q00DWE	024000	-
9	30	NAMRTQ	000000	RT
34	50	A000GR	091400	WAR
36	150	0E00ML	903800	ML
11	80	TRGWAM	000000	GWATR
7	10	RAXDNT	000000	-
20	20	0LE0MD	100900	E
10	50	DWMRNG	000000	RDG
36	150	E0QG00	090021	QGDE
22	50	LMAN00	000092	ALD
9	30	DGQNLM	000000	QEL
31	10	000XQR	284000	E
24	150	G0R0QD	020100	DRQ
11	80	EQAXND	000000	AXNDE
12	150	XGREAQ	000000	AEWQX
23	80	ETD00A	000290	DAT
21	30	0WX0AM	900800	AX
32	20	000MNW	149000	D
33	30	DRN000	000298	RAD
19	10	AG0R0Q	002080	-
35	80	LD00X0	009104	XL
8	20	WNGMAQ	000000	A
34	50	E0T00L	020130	TL
22	50	LQ0M0E	004010	WE
21	30	TRG00E	000290	E
12	150	EWQNXL	000000	XWELQA
24	150	0TRM0E	800030	MRET
34	50	G0TM00	020034	GW
32	20	N00X0A	049010	XA
36	150	N0X00T	080130	XTN
7	10	QEARTW	000000	A
11	80	GNXWDA	000000	AXD
31	10	NGR000	000143	-
20	20	0X0MDR	304000	A
33	30	MR00X0	001908	XT
8	20	GELQWM	000000	T
9	30	LDQRXA	000000	XA
35	80	E000LA	013200	LAN
10	50	AELWTQ	000000	TAQM
19	10	0XEG0R	400030	-
23	80	XMG00R	000910	GRX
