# Supplementary material for: Components of Attention in Grapheme-Color Synesthesia: A Modeling Approach
Source: PLoS One. 2015 Aug 7;10(8):e0134456. doi: 10.1371/journal.pone.0134456 (PMC4529240; doi:10.1371/journal.pone.0134456)
Supplement: S1 Dataset — The data structure is explained in the file README.rtf. (ZIP) [file pone.0134456.s002.zip › IS02-incongr.dat]

540
14	20	T0XE0D	010080	-
2	20	QWREMX	000000	-
17	80	0QLEG0	800001	GE
1	10	WTQRNE	000000	-
6	150	ERWXMQ	000000	WG
28	50	LX0Q00	001049	LO
26	20	M00T0D	013040	-
27	30	R0D00N	030820	-
3	30	WXGELQ	000000	G
5	80	WMGLAT	000000	GA
25	10	QR0D00	002013	-
4	50	TNRGXA	000000	GX
30	150	AR0L00	002031	A
16	50	GTX00E	000480	X
13	10	XAN0L0	000409	-
18	150	AR0D0E	008010	ED
15	30	L0XN0T	020030	X
29	80	M0TR00	040019	R
15	30	0XED0M	900020	E
1	10	DGMNEA	000000	-
6	150	LGXWQN	000000	XLQ
3	30	ELAGDT	000000	G
13	10	NAX0M0	000302	-
17	80	X00ALN	012000	LXG
26	20	N0T00G	040230	-
25	10	AD0G00	004098	-
28	50	0L0N0R	908010	L
29	80	M0GD00	080049	G
30	150	000MXL	234000	LX
5	80	GALRMN	000000	RL
2	20	NQEXLT	000000	L
14	20	QG00DL	004900	E
18	150	GX0R0E	001080	EG
16	50	XRE0A0	000402	E
27	30	D0Q00M	040230	-
4	50	GQXMTR	000000	XR
27	30	A0X0N0	010802	A
18	150	XA0WT0	008009	TW
2	20	XRDGEL	000000	G
30	150	0QR00M	800290	RM
14	20	N0LX0E	020090	E
16	50	LGE00Q	000910	EQ
17	80	QLTE00	000092	LT
6	150	RMEXAQ	000000	AXE
29	80	0XM00G	800240	MG
1	10	EWDMTA	000000	-
25	10	W000XE	013800	-
26	20	G00MT0	041009	G
5	80	RXAEQT	000000	ARQ
15	30	AX00LT	008400	A
13	10	L0WEG0	080004	-
4	50	GEMLND	000000	N
3	30	LQWNTD	000000	E
28	50	M0X00Q	090480	X
30	150	00GAQ0	980002	GQ
27	30	R0Q0E0	090302	ER
18	150	QA0MG0	003004	GMN
6	150	WRTMAQ	000000	TAQM
3	30	NLWAMR	000000	EWA
2	20	TGQXEN	000000	E
5	80	XNGTWE	000000	GWT
26	20	MDE000	000182	ER
28	50	NM000D	002910	D
25	10	W00RM0	084009	-
4	50	EQDRLT	000000	DRE
17	80	TDA0E0	000904	ADRE
29	80	AE00G0	002901	GD
16	50	LMX0W0	000203	W
1	10	TAQMRN	000000	E
13	10	0WD0XG	400800	-
15	30	TA00WX	008200	-
14	20	00NDEX	140000	-
4	50	RWMDLE	000000	LDE
28	50	WN00X0	002108	X
25	10	0RQ00E	400180	E
15	30	XE0QM0	001002	-
29	80	0A0N0T	309010	NL
17	80	0GW0LA	900800	LAW
14	20	XRN00W	000310	WE
30	150	0N0XE0	908004	XEG
5	80	WLGEQA	000000	GEA
16	50	NQ00EX	004100	EX
6	150	EWRTXD	000000	RTEA
2	20	TQNXEM	000000	E
1	10	XMAGTN	000000	E
27	30	00LM0A	390010	A
13	10	DWX0L0	000309	-
26	20	00T0XR	190800	-
3	30	DGELAN	000000	LEA
18	150	XA0W0E	001040	EXL
18	150	AR00GN	009300	GNA
25	10	L0A00X	040180	-
27	30	EQG000	000843	GE
29	80	D0E00R	090820	RE
16	50	NX0MD0	002001	N
3	30	ERTLWD	000000	W
13	10	W00MDN	083000	-
4	50	DTERMN	000000	ND
1	10	EAXTGQ	000000	-
28	50	0A0Q0E	201030	E
14	20	DG00QE	003800	-
26	20	0EG0N0	800109	G
2	20	XMTWGR	000000	G
5	80	RNLXMW	000000	WL
15	30	00ANMQ	840000	AE
30	150	0LX00G	200830	XGL
6	150	AGELQX	000000	EXLA
17	80	DM00XE	003400	DEX
15	30	N0Q0RT	090200	RL
26	20	0RD00X	100820	R
16	50	TD0M0X	009020	MX
1	10	AMRQGW	000000	E
4	50	EAMWQD	000000	MD
17	80	T00GEW	038000	GWE
6	150	MWDGQR	000000	DGQR
3	30	DWARTE	000000	ARDE
30	150	E0D0A0	030104	AD
14	20	E0R0QX	020400	RE
28	50	0AGQ00	400089	G
25	10	00QTD0	340008	-
2	20	ATEQMG	000000	G
5	80	RQNGAL	000000	LNAG
18	150	QRTN00	000021	NT
27	30	00RT0W	310020	R
13	10	RA00ND	008300	-
29	80	0EWQ00	400089	WE
28	50	000GAR	298000	GRA
29	80	000WEN	432000	EWN
27	30	0QM00A	900480	E
14	20	GTDR00	000093	G
17	80	T00WXR	021000	WXR
18	150	WA0DR0	001003	RDM
5	80	MTWARX	000000	A
4	50	ENLWRG	000000	LNG
30	150	WE0X00	009021	X
2	20	MAXGDQ	000000	G
6	150	QNAWXE	000000	AEX
3	30	XETDNA	000000	G
16	50	00LRTM	940000	RT
25	10	0N0TG0	401003	-
1	10	TMGEAQ	000000	E
15	30	WG0T0A	002080	A
26	20	0G0E0X	402030	E
13	10	N0WXM0	030002	-
29	80	L000ME	031400	MEL
3	30	QDXART	000000	AE
6	150	RXGDQW	000000	GQWE
28	50	Q000ED	019400	EDQ
4	50	RGDNWX	000000	WE
25	10	00R0QN	310200	-
1	10	LWDXEG	000000	-
16	50	0QAGL0	300001	LG
26	20	0WM0N0	400308	E
30	150	Q0X0A0	040903	AX
13	10	NT00XM	008100	-
15	30	M0W0AQ	080900	A
17	80	00GMDN	380000	GD
2	20	QWXANL	000000	E
27	30	0A0MN0	304009	N
18	150	NX00AR	002300	ARN
5	80	RDQAXE	000000	AXE
14	20	L0QDW0	040003	-
14	20	AQ0X0W	008010	E
28	50	0RN00X	100840	XN
30	150	MN0L00	001083	MN
3	30	DQEARG	000000	AR
29	80	LR0M00	004018	LN
1	10	QXADGL	000000	-
17	80	0R0LQT	108000	R
4	50	LNMEWG	000000	W
2	20	RLANGE	000000	G
16	50	0RGQW0	400001	GW
5	80	WQEAGD	000000	EGD
26	20	NA000D	008290	-
27	30	00TGQ0	240003	G
18	150	X0WQ0D	010080	WDX
13	10	NX00MQ	003200	-
25	10	00T0AG	230400	-
6	150	LGXQDR	000000	XLR
15	30	L00ADM	091000	ALD
16	50	0XWLN0	200001	L
30	150	0XMQ00	200048	M
17	80	0D0LWA	208000	WA
3	30	QRAXLD	000000	AL
5	80	XLAGMW	000000	AQL
25	10	0AD0R0	200804	A
26	20	D0G00L	010430	G
29	80	WG0Q00	002031	W
6	150	QMTAEL	000000	LE
1	10	WXMTLA	000000	-
18	150	W0NT0X	090030	NX
2	20	GXARMW	000000	-
15	30	LRE0W0	000803	E
14	20	00RGNL	210000	G
27	30	N000RG	098200	G
13	10	0W0NED	309000	-
28	50	X0T0R0	010209	RT
4	50	TAMNXG	000000	GX
25	10	WE00X0	002109	-
13	10	D0GN0T	080020	-
26	20	0X0L0T	409080	G
2	20	LADTRN	000000	E
15	30	RWA00Q	000820	R
29	80	0Q0EW0	908004	W
1	10	ELGRTQ	000000	-
3	30	EMLDXR	000000	LE
28	50	0EM0L0	100903	L
18	150	XD00RE	001400	ERD
27	30	M0R0L0	020403	LR
6	150	NETQDR	000000	TDRQ
30	150	D0N00M	030190	NM
5	80	WXMQRD	000000	MD
16	50	0R0GEL	201000	GL
14	20	T0GN0W	080040	GQ
17	80	T0N0MW	010300	WN
4	50	DXWGNM	000000	GND
15	30	0DL0AM	200400	A
4	50	WTGNEA	000000	GE
1	10	XLEAGD	000000	G
6	150	GNMEQW	000000	MWE
16	50	ATX00L	000980	LX
25	10	00ENQ0	840002	-
26	20	00L0ED	190400	E
14	20	0M0RWN	309000	E
27	30	0TA00G	200810	ALG
5	80	LMREXN	000000	RELX
28	50	T0N0G0	030109	GN
29	80	EL0N00	004021	EN
30	150	E00XD0	089003	XD
18	150	WQND00	000043	ND
17	80	00DLRG	480000	LDRG
13	10	X0D0WR	080200	REG
3	30	MWXTQD	000000	L
2	20	REGTMX	000000	G
14	20	QLT0E0	000804	R
1	10	LAGDNW	000000	-
6	150	MTQLNE	000000	ELNQ
18	150	0XWQT0	400008	WTR
13	10	W0GR0X	030020	-
5	80	WGATEN	000000	ATEN
29	80	0M0T0G	201030	G
28	50	00DMQ0	910003	D
16	50	E0T0WG	010800	GW
3	30	QMRTEG	000000	RT
26	20	0W00LE	108400	R
4	50	RATQNW	000000	WA
17	80	XQ0GE0	001002	GEX
25	10	00DA0G	490080	-
30	150	0EMD00	400019	MD
15	30	0WXA0R	300040	-
2	20	NGMEQA	000000	E
27	30	0W00EL	409100	EL
29	80	EGN000	000132	N
2	20	EGWDXL	000000	X
16	50	00WMGX	190000	GX
25	10	0EL0T0	800302	-
5	80	DMWLXR	000000	LXDR
30	150	RE00Q0	001908	Q
28	50	A0GN00	020091	GA
17	80	WME00X	000480	EX
26	20	0MG00T	400980	G
6	150	WQETDA	000000	EADX
14	20	X0WRT0	080004	X
15	30	EA0N0Q	001090	A
4	50	RWEQDA	000000	EDR
13	10	0RGQ0L	300040	-
3	30	LAMRTD	000000	DE
18	150	MREN00	000023	EM
27	30	GAL000	000932	L
1	10	XRMAQE	000000	-
4	50	LNWTEX	000000	EXL
30	150	R0M00Q	040210	MQN
17	80	0W0XTM	902000	MT
28	50	NG000Q	008230	QR
29	80	00DLG0	930002	GL
27	30	00WRT0	490001	W
5	80	LGDWAM	000000	AWLD
14	20	RX0A0T	002010	E
2	20	LWEGTD	000000	G
26	20	R0D0N0	040809	T
6	150	GXLTWA	000000	WALQ
13	10	NR0EL0	004008	-
3	30	DAQMXW	000000	D
15	30	RGLQ00	000042	W
18	150	MX00GR	003800	RG
1	10	GTMWRA	000000	E
16	50	NW00QG	004100	GD
25	10	0AE00T	200810	-
30	150	W00D0M	091020	MD
27	30	00LWR0	240008	E
1	10	MXERQT	000000	-
2	20	EMDQNW	000000	E
29	80	0AGR00	900031	GR
6	150	MNLATD	000000	ALTD
18	150	G0DAW0	030002	AWD
16	50	RL0X0W	008010	WA
14	20	XQ00GE	004100	G
28	50	0M0Q0X	903020	RX
15	30	R00EQL	048000	-
4	50	GANRXW	000000	X
5	80	TGWDLR	000000	LDR
25	10	0RG00L	900230	-
13	10	NQL0X0	000901	-
3	30	WELMRN	000000	LERD
17	80	N0Q0EL	020300	LEQ
26	20	0MQD00	100082	-
15	30	0DW0QT	900300	-
13	10	ET0LA0	003004	-
5	80	NMGTWD	000000	GTW
30	150	A0N00X	040210	NAX
2	20	TLRDAM	000000	-
26	20	0XR00Q	100830	-
28	50	AET000	000148	A
3	30	NTDRWL	000000	WR
14	20	T00QXA	081000	A
27	30	MGL000	000134	LG
29	80	000AER	183000	AER
4	50	XGTEAN	000000	A
25	10	E0D0X0	030408	E
6	150	XNMADG	000000	ADGM
16	50	0DM0NL	200100	LM
17	80	XQT00G	000430	TG
18	150	0R0MND	103000	MD
1	10	QDRLGM	000000	E
27	30	0EW00X	800340	X
30	150	D00M0E	043080	EM
18	150	0GQXM0	800001	MXQ
13	10	ER0N0X	008010	-
26	20	T0L00G	030820	G
14	20	E00MLQ	041000	LG
3	30	ALMQWE	000000	WEG
16	50	0TAN0R	800040	RA
17	80	XDW0N0	000908	WN
5	80	NLXDRW	000000	LWA
29	80	E0AL00	010024	AL
4	50	RNAQMD	000000	AD
1	10	TXMREW	000000	-
2	20	XMDWEA	000000	D
25	10	0E0DR0	203009	-
28	50	N000DE	023800	DE
15	30	R0QET0	080009	RED
6	150	NXRLMQ	000000	RLMQ
28	50	E0DG00	090083	GD
6	150	GAQERM	000000	RQME
27	30	0XM0W0	200904	W
26	20	NDT000	000214	R
17	80	0W0ENL	403000	LM
3	30	TAGMWL	000000	G
25	10	000MRL	813000	E
30	150	00RLA0	120003	ARL
18	150	00RATX	310000	RATX
1	10	DNXLME	000000	-
4	50	WGRXET	000000	XER
29	80	GX000Q	001840	QA
5	80	WNAMQT	000000	AM
15	30	XG0Q0D	008010	N
16	50	Q0EX0R	010090	ER
13	10	GE0AR0	003004	-
14	20	GAXD00	000091	E
2	20	MWQLDG	000000	G
17	80	R0EL0T	030010	EL
30	150	0W0RD0	809001	RD
4	50	EWTMXD	000000	XEL
5	80	TXLRQD	000000	RLDT
25	10	M0Q00G	090320	-
13	10	LM00RN	004100	-
3	30	DANXLW	000000	NL
6	150	DELWNR	000000	WNRL
29	80	LGW000	000239	WL
16	50	XN0R0M	001030	RMLX
14	20	D0W0NG	030400	GR
1	10	XMEDQG	000000	-
18	150	WM00AE	008900	EA
2	20	RLXEAQ	000000	E
27	30	0N00XM	802300	MX
28	50	000LDG	329000	LDG
15	30	0DQ0MG	200300	MG
26	20	00TW0Q	190040	G
27	30	T0AE00	030019	AT
14	20	LNX00D	000390	AD
15	30	0DWE0T	800040	EW
2	20	AWELXD	000000	EX
4	50	NWRAMX	000000	REX
28	50	0AE00Q	400930	EQR
17	80	R0L0EQ	090400	LEQM
13	10	0G0LMN	802000	-
25	10	XE00T0	001809	-
16	50	0T0DQW	308000	RW
18	150	0WQLE0	100004	LEQ
1	10	TXGNWM	000000	-
5	80	WXLQAM	000000	ALQM
6	150	MDENLT	000000	LMETN
29	80	0TDW00	900043	DW
26	20	0X0DG0	103009	G
3	30	ETGQAM	000000	G
30	150	0Q0XW0	208003	WX
26	20	0LR0A0	800402	W
29	80	AD0N00	002091	AW
15	30	0WTE0X	200030	EX
27	30	0NR0X0	400302	X
1	10	GMDLQE	000000	-
17	80	QM0WA0	008009	WA
14	20	L00WDR	028000	RW
30	150	L00RT0	043009	RTL
13	10	T0XLE0	090004	-
3	30	WMLTED	000000	ELD
2	20	GQNLRD	000000	ELN
28	50	0QTM00	300018	W
6	150	ETNAXQ	000000	AXNQ
16	50	NQW00R	000420	WN
18	150	0T0LNA	904000	NLA
5	80	DWNXLR	000000	LXD
25	10	0R0GX0	802003	D
4	50	GEMWDL	000000	WDLE
3	30	AWDQNE	000000	DE
1	10	EQAWMD	000000	-
4	50	QEXWDR	000000	DWRE
30	150	0AET00	100029	ETA
26	20	00RX0W	310040	W
6	150	GXNERQ	000000	NREQ
25	10	Q000RL	081900	-
18	150	N00MDA	034000	NDA
27	30	0R0AT0	809004	T
17	80	0X0GEQ	401000	GEX
28	50	E0G00W	090480	WG
5	80	RXQLGT	000000	GCT
2	20	QTXEDL	000000	E
14	20	00TALG	430000	LG
13	10	LWA0E0	000903	-
29	80	XR000T	004830	XT
16	50	E0XWN0	090004	NM
15	30	XE00WN	001400	-
28	50	0XEQ00	300041	E
16	50	0NEQ0L	200040	EL
26	20	X000TD	049100	-
1	10	QDMTAN	000000	-
17	80	NAWM00	000084	WN
15	30	00NRDE	820000	ND
2	20	AGWTLE	000000	E
30	150	AQL000	000432	LN
6	150	LAQXNG	000000	XNG
29	80	0M00AT	309800	AT
4	50	ANDMLX	000000	LDX
13	10	QE0WD0	003008	-
25	10	00A0XW	280300	-
3	30	TXAQML	000000	AL
5	80	WMNXGE	000000	GEX
27	30	AN0T00	009018	L
18	150	R00GEQ	043000	EX
14	20	00WNGM	490000	GE
1	10	MGALRW	000000	-
28	50	G0Q00X	040180	XG
13	10	D00REA	032000	E
25	10	00RD0L	410090	-
17	80	N0QEW0	080009	WED
29	80	T0W0M0	010804	W
6	150	LGRXMW	000000	WEMX
30	150	TN0E00	009014	LT
16	50	ADR00L	000340	LR
5	80	LRMXQA	000000	MLA
26	20	R000WA	094300	A
15	30	00MTAE	910000	AE
18	150	0EX0QR	800400	XRQ
4	50	RMLNWG	000000	LGW
14	20	MDEN00	000048	G
27	30	W0T00N	030180	N
3	30	RNQWED	000000	ED
2	20	TAELRW	000000	G
2	20	AWDETR	000000	-
29	80	00DL0M	920030	DML
4	50	AQWTMX	000000	EX
30	150	00GWL0	410008	GLW
25	10	MX000T	001380	-
18	150	E0NDX0	090002	NDX
15	30	D0XWA0	010004	AW
17	80	R00WEQ	082000	WE
14	20	GD0A0T	004010	-
26	20	G00A0M	091030	EG
16	50	0N0DME	903000	WD
1	10	EDRNGL	000000	-
27	30	W0E0D0	010902	EW
13	10	MDER00	000023	-
5	80	NTEDLW	000000	LDEW
3	30	AMQWER	000000	WE
6	150	DEXNTM	000000	XMTD
28	50	M00LR0	034009	LRT
25	10	A000ET	098400	-
29	80	E0Q00X	090480	XQE
13	10	N00TGQ	018000	-
16	50	X0A0WD	030900	AWX
15	30	EGL00A	000420	GT
3	30	MALDWX	000000	DX
4	50	ALWMXR	000000	WX
5	80	QTDENX	000000	ENDX
6	150	MNTERQ	000000	ERTQ
26	20	00D0XA	430900	-
2	20	QNDGXR	000000	G
30	150	X0D0G0	040902	DGZ
14	20	0RA0QN	300800	G
28	50	0L0M0E	402010	EW
18	150	NX0M0A	009080	MA
27	30	X0GQ00	020049	G
17	80	00EXND	830000	ENDXW
1	10	AQRDGN	000000	-
16	50	0QE0LX	200300	LEX
26	20	RGD000	000129	GE
6	150	QAENRD	000000	NERD
2	20	WRDNEQ	000000	EL
27	30	QL0A00	009043	A
18	150	Q0A0NW	030400	AWN
4	50	EXGMWL	000000	GLWA
14	20	00MRLA	840000	E
5	80	DGRNXW	000000	RWDXA
15	30	0NMG0T	100090	GT
1	10	AQLTGM	000000	-
17	80	Q0LT0M	080030	MLQ
28	50	G00QA0	012004	A
3	30	QALRWN	000000	LD
25	10	0AXE00	100029	-
29	80	0RN00W	900180	NW
13	10	X0NRG0	020009	-
30	150	T00ER0	028001	ERQ
26	20	0GR00N	900240	-
13	10	E0MN0W	080010	-
18	150	M0D0EA	080900	DEAM
16	50	T0ANX0	080001	AXM
30	150	NW00G0	009803	G
14	20	0TD0GN	900400	-
3	30	LMGXRW	000000	W
15	30	AXN00M	000240	D
17	80	0GT0DE	800200	ETD
5	80	NDAMXT	000000	ANXDT
4	50	XEWNDQ	000000	WEND
29	80	Q0EA00	030042	EA
2	20	AGXDRE	000000	DE
27	30	N00WQ0	094003	WE
6	150	DRELAM	000000	LAMER
1	10	RGENMX	000000	-
28	50	NR00A0	003809	AR
25	10	LD00Q0	004802	-
