# Supplementary material for: Components of Attention in Grapheme-Color Synesthesia: A Modeling Approach
Source: PLoS One. 2015 Aug 7;10(8):e0134456. doi: 10.1371/journal.pone.0134456 (PMC4529240; doi:10.1371/journal.pone.0134456)
Supplement: S1 Dataset — The data structure is explained in the file README.rtf. (ZIP) [file pone.0134456.s002.zip › IS03-congr.dat]

540
10	50	SHFKXB	000000	KR
7	10	VSRCKB	000000	-
12	150	FVBSCA	000000	ABF
24	150	NF0KR0	001002	KN
31	10	0B0F0X	702030	-
32	20	NX000S	002310	-
9	30	LKSNXB	000000	K
20	20	N00VCX	073000	-
21	30	XV0H0S	003080	S
34	50	HK0L00	003028	H
35	80	00VC0K	230080	SV
22	50	RA0X0S	003040	SRA
19	10	0BLFV0	100004	-
8	20	HAFXKB	000000	NK
33	30	0FV00L	400780	NB
36	150	00C0AX	420700	AX
23	80	FR00SA	003200	RSA
11	80	HNSKXV	000000	VK
36	150	0K0B0X	304020	RXA
19	10	0NFAX0	400003	-
9	30	VSXKCL	000000	KV
10	50	CHVBNL	000000	RV
23	80	0FSBA0	400008	RA
22	50	SN0BF0	007008	RS
35	80	0RN00C	400710	R
24	150	0L0XAN	408000	NAL
34	50	0FXN00	100074	NA
21	30	HCS0N0	000401	N
11	80	FXCAVK	000000	AKX
8	20	BVRCNF	000000	R
7	10	ARVSKC	000000	-
12	150	KXSCHL	000000	LSK
33	30	00CN0X	720040	K
31	10	0FSA00	100048	-
32	20	000CSV	721000	-
20	20	00CXNL	370000	L
22	50	H0CA0S	020070	SA
32	20	C00NH0	072004	S
23	80	BFLK00	000034	BF
24	150	BK0CN0	001003	CKB
7	10	KHARNF	000000	-
20	20	VB00NF	008300	R
10	50	ARCHNX	000000	XARK
35	80	0HC0S0	200807	S
11	80	FHBCNR	000000	RB
9	30	NBLSHK	000000	KL
34	50	0KR00X	400320	RX
21	30	S0V0BH	040700	R
31	10	00A0CH	740100	-
36	150	00NFV0	470003	FV
12	150	LSVAXN	000000	VLNA
33	30	CBK000	000347	KL
8	20	VFBLKC	000000	K
19	10	N00ABF	031000	-
24	150	LB0VH0	002007	BL
35	80	A0C0V0	040207	A
9	30	HXNLAC	000000	N
7	10	HLSVNK	000000	-
10	50	FNABXH	000000	AFX
23	80	SB0A0C	004010	AB
36	150	0H0AX0	701002	AXH
34	50	F0XV00	040012	K
22	50	L0BFK0	030007	BKLS
32	20	S00NH0	083007	-
31	10	00R0BL	170200	-
33	30	R0V0N0	010803	RN
20	20	0FVX0S	700040	CK
11	80	KVFNRX	000000	FRX
12	150	KAHSCX	000000	CAHX
21	30	CSK00B	000340	BK
8	20	FANSLH	000000	A
19	10	V0HC0K	020070	-
21	30	FCS0H0	000104	KS
34	50	BC000F	004270	BFS
11	80	XNFHLC	000000	FXK
36	150	0S00BA	203700	ABR
19	10	0BNX0A	700030	-
20	20	KLA00F	000430	KX
10	50	VBSFKC	000000	FV
8	20	FBNACK	000000	K
33	30	CS000L	002410	S
12	150	VCNBFS	000000	SRAV
31	10	XA00L0	002307	-
32	20	000NVB	812000	R
24	150	AC00BK	007100	KRA
22	50	0SAX0V	800010	AV
23	80	H0VFB0	030001	FR
7	10	RBLXSV	000000	-
35	80	000VKC	843000	CK
9	30	XBLANS	000000	S
33	30	0A0B0X	401020	R
35	80	C000KS	014300	CS
19	10	FABH00	000073	V
32	20	000LNS	731000	N
20	20	NLSB00	000084	RNS
31	10	N0C0X0	070102	L
9	30	NBLHRA	000000	RA
22	50	BAR00X	000730	K
12	150	BNVFKX	000000	VFR
7	10	RBVFXC	000000	-
11	80	KXCLRH	000000	RHV
34	50	00NX0B	340080	B
10	50	VKRHCF	000000	RF
23	80	F0X0VR	010800	VRK
24	150	V0B0HX	010400	VBR
21	30	0A0LRN	304000	N
36	150	S0A00K	070830	AK
8	20	ABSCRK	000000	R
36	150	K0A0X0	030801	AKC
32	20	KLB000	000871	BK
12	150	NRHCVL	000000	RLH
19	10	V0LS0X	020010	B
35	80	NL00S0	004703	LS
20	20	XAHC00	000041	N
8	20	SKHNLR	000000	L
10	50	RLSVKN	000000	RS
33	30	S00N0R	047010	RS
34	50	KS0V00	002087	KX
9	30	ALCHFK	000000	KA
11	80	SCXVBH	000000	SKX
21	30	NC00VF	004200	F
24	150	H00CAX	047000	KA
22	50	0R0SAV	801000	RA
31	10	00NFX0	120007	-
23	80	L0RA0B	020070	RAB
7	10	CNLAFR	000000	-
9	30	KRSNXH	000000	KA
36	150	AXC000	000714	CX
35	80	A0F00X	040370	FA
19	10	V0NRH0	070002	F
22	50	KV0L0X	008010	KX
34	50	AV00X0	002304	AV
33	30	R00XB0	014008	R
31	10	0RVC00	300017	-
21	30	LF0CX0	008001	KF
12	150	LBCANK	000000	LABD
8	20	HFLXRV	000000	R
11	80	BAXVNR	000000	RAB
7	10	VKRCHB	000000	-
10	50	ABLRFX	000000	RF
23	80	NR0B0C	003040	RC
32	20	0X0AN0	308004	A
24	150	NXKF00	000031	FXK
20	20	N00BAH	037000	B
10	50	LSRCKN	000000	NRL
36	150	0LC0K0	400203	KR
34	50	AV0K00	002083	AV
23	80	AVB0F0	000407	BF
31	10	R000HV	087200	-
20	20	0HNV0R	400080	R
19	10	F0KBX0	040008	-
11	80	BCFHVA	000000	FCHA
7	10	CFSNXB	000000	V
9	30	HKASBN	000000	A
8	20	ANXVCK	000000	K
35	80	BH0S00	004017	B
22	50	00AXNV	810000	AN
12	150	LCKHNA	000000	KHLA
32	20	0B0X0A	307010	A
21	30	AL00XF	001300	A
33	30	S00R0B	031070	RS
24	150	XA0S0K	002010	KA
21	30	0H0FNV	704000	N
19	10	HV0RX0	007002	R
11	80	AFBXRL	000000	FBAL
31	10	0A0SN0	102003	-
34	50	L0VC00	020014	LR
24	150	XHKR00	000072	KHLR
23	80	CSX0V0	000701	K
9	30	KVFLXC	000000	KA
36	150	R0B0S0	040701	RK
10	50	KALSHR	000000	LAR
33	30	NC00L0	008704	H
20	20	XHC0L0	000807	K
22	50	S0HB0L	080070	LHS
8	20	RFCXNK	000000	KR
7	10	XRLVAF	000000	-
35	80	X0K0B0	070103	KX
32	20	V0H00K	080410	K
12	150	VSRBXH	000000	RVH
8	20	VXFNLB	000000	NR
36	150	000VSN	243000	VSH
7	10	LXSCKV	000000	-
23	80	00RSNL	380000	LSNR
12	150	FLKXSB	000000	LFCBR
11	80	CFRBNL	000000	LFCR
31	10	0BA00C	400130	L
20	20	SA00BL	002100	LR
33	30	K00XB0	074001	L
10	50	CHAFLV	000000	AV
24	150	L00HKR	031000	HKR
21	30	C00SVA	012000	RL
34	50	A0R00F	080170	RAF
9	30	NHLVBS	000000	N
35	80	S00FN0	034002	FSN
32	20	F0XL00	080021	K
19	10	HNL00V	000820	F
22	50	KV0BH0	003007	RK
9	30	FLRVSA	000000	LA
7	10	XSVBNR	000000	R
31	10	RA0H00	003072	-
32	20	S0X00V	070430	LC
35	80	BX0V00	001043	BK
8	20	SVCLRF	000000	-
20	20	CSR0V0	000708	R
22	50	RLA00V	000140	RAV
36	150	SBX000	000841	BXK
33	30	0X0C0S	108020	K
21	30	L0RB0A	040010	LA
19	10	V00LBN	042000	-
11	80	HXCAFV	000000	CAVFH
10	50	KCSALB	000000	LBA
34	50	00RBN0	870004	RL
12	150	VBNXFA	000000	FAVL
24	150	XNB00L	000840	LKR
23	80	KB0SR0	008001	RB
9	30	VSACLK	000000	KA
33	30	C000SV	083700	V
34	50	LFV000	000841	FVL
11	80	XRCNKV	000000	VFRX
35	80	HV000F	007420	FV
24	150	XR0CV0	002008	CRX
12	150	LBNHSV	000000	BHL
19	10	CN0AX0	008007	-
22	50	VC0L0F	004080	FC
23	80	0XLSF0	700002	FX
36	150	AS00K0	002804	AS
7	10	HCRLBK	000000	-
8	20	XKFHBS	000000	K
31	10	NX0R00	003041	-
21	30	R0XS0K	080010	KRL
32	20	0X0N0A	201080	L
20	20	HX0FV0	001003	-
10	50	SXRFNK	000000	FRX
19	10	H0SBA0	080002	-
9	30	KCFXBL	000000	RX
36	150	0XH00V	100780	VHX
10	50	CKBNLR	000000	RC
21	30	0K0LVA	304000	A
7	10	CARSKH	000000	N
23	80	CNB0S0	000804	BN
20	20	R0S0HN	040200	L
35	80	000VKA	218000	VKA
11	80	CSHRLF	000000	LFHR
34	50	00K0AV	320800	KAVL
31	10	0R0KN0	201003	-
12	150	LRXNKS	000000	KLRS
33	30	0NR00B	400780	R
24	150	LRBC00	000078	RCL
32	20	0H00CK	407300	K
22	50	FXLH00	000031	FK
8	20	SFRVXN	000000	R
32	20	0VSB00	200014	L
23	80	0HN0VC	800300	HV
24	150	L00KBF	027000	LFRK
20	20	0ASB0H	100030	L
31	10	X0BF00	010038	L
34	50	000SBV	721000	RV
8	20	ALKBFS	000000	R
22	50	0VXAK0	200001	KA
7	10	RALVNS	000000	-
36	150	R00BV0	083001	RBV
10	50	BNVFLS	000000	FBR
19	10	R0BS0A	040070	-
9	30	NHFSXC	000000	N
33	30	0L00RS	708100	R
12	150	KXVHLS	000000	VHLS
21	30	RSAV00	000018	AS
35	80	B0V00F	040270	VAF
11	80	HCNRVF	000000	FVHR
31	10	0L0K0V	201040	-
8	20	LBFXCN	000000	-
32	20	CV000N	008730	-
11	80	CVHKBS	000000	HVS
9	30	BFHNVL	000000	V
20	20	VHK00A	000180	-
33	30	000LXB	412000	K
19	10	C0N0BR	080300	-
36	150	00RH0F	270040	RF
24	150	0V0BXL	204000	LVK
23	80	F0C0HK	070400	FCK
22	50	0LHS0V	200070	HLV
35	80	00FC0K	140020	KCF
10	50	VASXHL	000000	VL
34	50	0SNX00	300027	KL
12	150	ALNHCK	000000	HKLAS
7	10	RCBNKV	000000	-
21	30	A0VK0N	080010	HA
36	150	0B0L0F	301020	BF
33	30	XBF000	000271	FB
7	10	RANSFX	000000	-
20	20	HA0FK0	004002	-
21	30	0KNF0V	400080	-
31	10	00KVH0	420003	-
35	80	0HC0F0	700203	H
12	150	KCNHBA	000000	CKA
23	80	B0NSX0	070001	B
9	30	HAFVNR	000000	A
22	50	FAR0S0	000402	A
8	20	BRXLAK	000000	B
10	50	KVFLHN	000000	FK
11	80	CXSBAK	000000	EKB
19	10	00CLHR	740000	-
32	20	SA000F	008170	-
24	150	KS00NL	001200	LNSK
34	50	0VK0R0	400708	R
7	10	CVBHLS	000000	-
21	30	CSVK00	000078	K
36	150	XS0A00	008041	AXS
23	80	XCSN00	000047	NC
22	50	X0SA0L	030070	AL
24	150	0C0KLN	401000	KLNA
19	10	0SFLC0	300004	-
9	30	RVACXB	000000	R
11	80	KSXCLR	000000	C
10	50	KCSFAL	000000	FLA
34	50	0V0X0S	207010	X
35	80	0X00AF	402800	AF
33	30	0V00NC	302700	N
31	10	0KS00C	200430	-
8	20	SKLRFN	000000	B
32	20	00K0BA	130800	A
20	20	00FLCA	730000	A
12	150	SHBKFV	000000	FVB
31	10	B00F0A	024030	-
12	150	SVLCXN	000000	XNS
10	50	XSBVFC	000000	FC
36	150	0X00BA	403700	BAX
22	50	SB0KR0	002003	B
7	10	CANFVB	000000	-
21	30	0S0LCH	704000	B
34	50	0R0SL0	802004	L
24	150	NRCB00	000043	CNR
19	10	FCN00L	000280	-
23	80	XH0N0A	001080	AHX
8	20	SHFARV	000000	-
33	30	L00X0V	043010	-
9	30	KRSBAX	000000	AX
20	20	LCH0R0	000304	-
35	80	0NBS00	200078	BN
11	80	SFVHCL	000000	FVLS
32	20	00SH0A	810070	-
32	20	00N0BC	470100	L
9	30	XBSHKR	000000	RX
22	50	LBK00H	000480	KLH
12	150	HRXBFK	000000	FKHXS
19	10	AK0X0B	003040	-
36	150	CS000L	002310	LSC
10	50	AHXFNK	000000	XASK
7	10	RLXSVN	000000	-
33	30	H00AB0	042007	C
24	150	AH00VX	003100	HAXL
11	80	ANVKLB	000000	LAB
8	20	CXLNFB	000000	-
31	10	VH000B	003210	-
35	80	0X0KR0	102004	RK
23	80	0CNV0K	400010	NK
20	20	AH00BN	001300	-
34	50	S00BC0	031008	RS
21	30	KB00LH	002100	RKH
33	30	00HSN0	820003	H
35	80	00R0NF	310400	RFC
34	50	V0RF00	030048	R
8	20	CRANHL	000000	-
36	150	0B00FK	201800	FBK
12	150	FABHRV	000000	HACFB
23	80	LV0C0H	004010	LVF
32	20	00V0CR	410200	A
24	150	0LCK0S	400030	LCAS
19	10	NS0HF0	007003	-
31	10	X00KC0	014002	-
10	50	XANLKC	000000	CAX
7	10	HRKSNB	000000	-
20	20	XC0K0B	004020	L
11	80	HAKFNV	000000	HAVX
21	30	LVX00C	000410	HA
22	50	SLNB00	000073	LS
9	30	HARXVS	000000	LSH
20	20	VAB00F	000720	B
10	50	LAVNKF	000000	LAKF
12	150	SCKBXH	000000	HKLSB
31	10	N000XV	048700	-
24	150	0NRA0C	200070	ANR
19	10	CHBK00	000087	-
22	50	HNXF00	000021	FN
11	80	FBRNSA	000000	NRAS
34	50	00RVF0	710004	F
32	20	R0L00K	070820	F
33	30	000LCN	824000	-
7	10	NFCLHS	000000	-
8	20	HAFSXV	000000	-
35	80	XAC000	000714	AX
21	30	00LHRS	370000	HA
9	30	CVSAHB	000000	HA
36	150	H0R0L0	070204	AL
23	80	0H0XBC	802000	HCR
7	10	LNSFCR	000000	-
9	30	NSHXAL	000000	A
22	50	BX0N0K	003040	H
8	20	SRFXKN	000000	R
36	150	00H0NX	480700	NKH
20	20	KRX00L	000340	R
32	20	V00K0F	014030	-
33	30	000SNR	284000	R
24	150	C0ALB0	070003	ALC
31	10	0F00AV	102400	-
23	80	0SC0LV	400300	LSV
19	10	00FABV	810000	-
35	80	C00VA0	047002	LA
21	30	0SB0KX	700400	KB
34	50	0BK00X	100740	B
12	150	CAFXLV	000000	FAVCL
11	80	FSHLRA	000000	HLABR
10	50	SVAKXR	000000	KAS
20	20	ALX0K0	000703	-
33	30	0FB0L0	100208	B
11	80	RKXNSA	000000	ARXK
34	50	0L0RB0	403008	RC
23	80	0F0AXK	801000	AX
12	150	NKCHLS	000000	HCKLS
36	150	0HF0C0	200408	FHCK
21	30	VL0H0B	004070	A
32	20	NX000F	007210	F
9	30	ARHLCX	000000	RA
35	80	CB0A00	007028	B
7	10	RHCVKA	000000	-
19	10	A0NH0S	010030	-
31	10	H00FL0	071008	-
24	150	0BSRA0	300001	SABR
8	20	VHRSAK	000000	K
10	50	AXHKSF	000000	HA
22	50	ARXS00	000047	RA
36	150	0NX0C0	400207	N
9	30	BSHLAC	000000	A
21	30	A0N0LV	020700	A
12	150	VABXKF	000000	BAFV
7	10	VBXKNC	000000	-
8	20	NLXBHV	000000	B
22	50	BKX0H0	000703	KB
10	50	FBRVNA	000000	BAF
19	10	0F0BXK	108000	-
31	10	BL00N0	003401	-
23	80	X0BKR0	040008	BX
11	80	HLFVSC	000000	FLH
20	20	LF0XV0	008001	F
32	20	H0AR00	070082	RA
24	150	NXH00R	000840	HXNR
34	50	C0N00B	030810	RN
35	80	0RL0H0	300402	LR
33	30	0BRA00	700048	R
21	30	RAV00C	000130	N
11	80	RLHVFB	000000	HRL
24	150	0BRSV0	100002	V
31	10	00S0AL	270800	-
20	20	B0K0AX	020400	-
8	20	KHARLX	000000	AXR
19	10	CRV0F0	000301	-
10	50	BRLKNA	000000	KAB
12	150	RVAXCB	000000	CKRAV
32	20	00A0SH	820300	A
33	30	C00FX0	043008	-
9	30	KSRFCH	000000	BA
7	10	VAFNKH	000000	-
35	80	000RVH	324000	HV
23	80	B0CHF0	030001	HFB
36	150	00KR0H	170040	KHR
34	50	C000AR	023100	AR
22	50	0LRSX0	100004	RL
8	20	FHXKVC	000000	-
10	50	VKHRNS	000000	KVHL
24	150	0RBFX0	100002	RFBH
19	10	HNXA00	000023	-
11	80	LKNACF	000000	LAKF
20	20	RFS0K0	000804	F
33	30	C0R0N0	080402	L
23	80	0NR0VF	400200	FVR
32	20	00HR0C	420010	R
35	80	0L0N0C	801040	LC
12	150	KHVBAL	000000	KABLFR
9	30	RVBXFH	000000	RF
31	10	N0KB00	010037	-
21	30	CHV0X0	000803	XA
7	10	SVAHFX	000000	-
34	50	VR0N00	002073	R
36	150	0A0BX0	704001	ANX
22	50	KRX0H0	000207	RH
32	20	N0F0X0	030802	N
21	30	00CXKF	270000	K
8	20	XFLSKR	000000	RS
7	10	LXASKN	000000	-
11	80	BFNVRC	000000	FLVC
31	10	FL0C00	004037	-
12	150	ACSXBL	000000	SCLARB
10	50	LAHBFK	000000	KLFA
35	80	00R0CN	820700	LCR
19	10	HL00BK	002400	-
9	30	BAFHNS	000000	AF
24	150	NLH00K	000380	HKL
33	30	000NHK	314000	K
20	20	KH0VX0	008002	HL
36	150	X0F0K0	070208	FX
22	50	B00LKC	087000	KCL
23	80	0VAXN0	100004	ANV
34	50	0SN00F	700420	NF
12	150	VXNSAC	000000	NACVX
10	50	NRFXVA	000000	FAV
32	20	L000FB	042700	F
21	30	NX0LF0	004002	X
11	80	CHXKFS	000000	FCHS
36	150	000SVX	718000	VX
33	30	F0S0H0	030701	F
7	10	KFCXRV	000000	-
24	150	VKA00L	000820	ALV
22	50	00NFHX	430000	FHX
34	50	0K00LB	804700	ABL
19	10	0S0ACF	702000	-
23	80	S00FVB	084000	VFB
35	80	0ASN00	300078	AN
8	20	RXKVSC	000000	R
31	10	VL00N0	001703	-
9	30	LRBVAN	000000	BN
20	20	CR0V0N	004010	R
21	30	00VNRX	420000	RX
23	80	0FK0AX	800200	AXL
19	10	CNA00H	000780	-
12	150	XAFRHS	000000	FARHV
33	30	CX000F	003710	F
10	50	FXACLS	000000	LS
11	80	KSCRLA	000000	LASX
8	20	LVXHNK	000000	L
24	150	HL00SC	004700	CHL
31	10	0VN00L	300810	-
36	150	000RAK	487000	LARH
22	50	AK0S0F	008020	AK
34	50	0KVH00	700038	HK
32	20	H0C0N0	080204	-
35	80	HK000C	004280	HLK
20	20	0B0KVA	403000	A
9	30	XLAVKH	000000	K
7	10	XNVSHA	000000	-
