# Supplementary material for: Components of Attention in Grapheme-Color Synesthesia: A Modeling Approach
Source: PLoS One. 2015 Aug 7;10(8):e0134456. doi: 10.1371/journal.pone.0134456 (PMC4529240; doi:10.1371/journal.pone.0134456)
Supplement: S1 Dataset — The data structure is explained in the file README.rtf. (ZIP) [file pone.0134456.s002.zip › IS03-incongr.dat]

540
2	20	VKNAXS	000000	-
18	150	0NHSR0	300001	RNS
29	80	A0B0H0	010408	NB
28	50	C0S0A0	080302	SA
5	80	VCSRKA	000000	VAS
15	30	0X0RSK	704000	S
13	10	VAH00K	000720	-
26	20	0XSR00	100037	V
27	30	KN00R0	007108	K
1	10	NAHFSL	000000	-
25	10	RBX000	000328	-
16	50	ARVF00	000084	AF
30	150	F0C0N0	010804	NC
4	50	CKXANF	000000	NC
6	150	VHXRNB	000000	NVB
14	20	0AN0BL	400200	-
3	30	KHBVAX	000000	AX
17	80	0ALNC0	300002	LN
14	20	X0R0FA	070300	V
25	10	A000SR	047100	-
29	80	0X0NH0	104007	NK
15	30	L0H0BR	010800	LR
4	50	NXFCRA	000000	XA
3	30	HVKRFB	000000	F
30	150	VS0N00	002038	SVN
13	10	XS00VK	001300	-
28	50	0A0RB0	408001	AR
5	80	BSNXFV	000000	SCVF
16	50	00RSXF	230000	S
17	80	HC0NR0	002008	NR
27	30	SV000C	002130	SV
6	150	LNSRBA	000000	LA
26	20	K00SX0	027001	LA
1	10	FSKARC	000000	-
2	20	XCVFKL	000000	L
18	150	RSKA00	000082	KA
6	150	FBNKHR	000000	RK
26	20	V000HX	024100	N
16	50	S0N0FA	080700	SA
13	10	KAV00L	000310	-
18	150	LFVB00	000084	FVL
2	20	CVNHBA	000000	CA
25	10	00VA0N	370020	-
1	10	SBNCAV	000000	-
3	30	RVKXHF	000000	FN
4	50	VCXNLH	000000	VHX
17	80	L0N0AF	080300	LAF
29	80	00B0RX	140300	-
15	30	0XRN0B	800030	NA
27	30	B000SC	078200	-
28	50	00B0NV	180300	VL
5	80	BHRVAL	000000	RBA
30	150	0KN0R0	100408	NK
14	20	SR0KN0	007001	N
4	50	NKCHXR	000000	CX
6	150	SHCRAF	000000	CAFS
13	10	FCV00N	000480	-
15	30	F0HK0S	030020	FS
30	150	AV000R	004170	VR
2	20	ACNSVF	000000	FS
26	20	B00RX0	038001	V
29	80	F0A00C	040720	CV
28	50	BC00S0	007204	CF
1	10	LXNBFH	000000	-
17	80	R0XSA0	020004	AR
25	10	0VL00A	300840	-
18	150	A00CNS	012000	CNAS
5	80	SXBANV	000000	VSBX
14	20	BRF00A	000710	A
3	30	ALRFKB	000000	LA
16	50	0SVXK0	700003	XKL
27	30	ASV000	000372	LS
30	150	S0L0V0	080302	LSAV
27	30	0X00NR	103400	LNA
14	20	KNLV00	000048	LN
18	150	0KF0CS	400700	FCA
3	30	LKACFH	000000	CLA
15	30	L00VBN	082000	LNF
1	10	FHVRCS	000000	-
4	50	RXFLHA	000000	KA
17	80	X0RAK0	030001	RK
5	80	KFHNLS	000000	KLS
29	80	A00B0R	014080	RAS
26	20	F0K00N	010420	N
6	150	RXNFBC	000000	FC
25	10	C000VN	024700	N
16	50	SBRF00	000032	FS
2	20	VBSHKR	000000	V
13	10	R00VFX	074000	-
28	50	VL00R0	003201	VL
18	150	NVLK00	000071	KLN
25	10	0F00AR	107200	-
6	150	CXAHSL	000000	LSC
17	80	FA00HR	001300	RX
3	30	KSVXNC	000000	CN
5	80	ANXRSF	000000	SFA
15	30	X0N0RH	030400	N
14	20	BLV0S0	000804	S
29	80	000RHS	813000	SH
13	10	A0VFN0	070003	N
16	50	0B0RNK	304000	XKR
30	150	0V00HA	703100	AH
28	50	V0N0K0	070802	K
1	10	FLSNKH	000000	-
4	50	XBLVAF	000000	LA
2	20	KSRVNA	000000	A
26	20	0A0SX0	203004	-
27	30	0S0X0K	107080	A
29	80	0X00RB	807200	B
15	30	0HSL0R	700080	S
2	20	XNRCAF	000000	A
1	10	SFBALX	000000	L
13	10	S0CX0F	010070	-
27	30	R0B00C	030420	C
5	80	BXSKLN	000000	SLN
17	80	KCX00H	000380	CKV
25	10	00VL0X	370080	-
14	20	VAL0X0	000304	LVA
6	150	BSFNVH	000000	SVBF
30	150	XS00K0	002403	SX
18	150	VF00HK	008400	KVAL
28	50	B00XR0	012003	KB
4	50	NLKHRS	000000	LSH
3	30	HFVCXL	000000	F
26	20	H0BK00	070021	S
16	50	0CVAR0	300002	VC
15	30	VHB0A0	000702	AV
28	50	V0CR00	030072	CF
4	50	VLBCNK	000000	LCV
3	30	RHLCNX	000000	N
26	20	00R0SL	270100	S
25	10	0CS0N0	300401	-
29	80	H00X0A	073010	AFV
1	10	ARCSXH	000000	-
17	80	0R0AVH	701000	A
6	150	XSFVHB	000000	BS
13	10	VNL0S0	000408	-
27	30	00CH0N	710080	N
14	20	KNB0L0	000102	-
18	150	SH00BN	002300	HSR
30	150	0N0L0X	301080	LX
5	80	HKVCRA	000000	A
16	50	A0XVK0	040001	A
2	20	CHRNFA	000000	C
27	30	F0S00X	030140	K
25	10	00RX0F	820040	V
16	50	H00SVC	083000	CA
13	10	0HL0RF	400300	-
29	80	L0V0S0	040207	VL
3	30	LKFNCR	000000	F
17	80	0VRF0L	800070	LR
18	150	0XF0SL	700200	LXF
30	150	0KNH00	400082	HNK
2	20	FNRVSC	000000	NF
5	80	KLCVHB	000000	LCK
4	50	XCFSVL	000000	LCK
14	20	S00XBN	018000	NF
15	30	SRF00X	000170	KL
1	10	BALVHK	000000	-
28	50	L000XS	084300	LSK
6	150	HABKCN	000000	BKLS
26	20	00AK0C	380070	S
5	80	AKFRBN	000000	FAN
18	150	0AL0FH	300100	LAN
6	150	CXRVHF	000000	VHF
14	20	R0SFH0	010007	N
30	150	RAB000	000713	BAR
28	50	F0H0X0	020104	HF
13	10	H0RB0F	020010	-
16	50	0BK0XF	700800	KA
4	50	FBLANX	000000	AF
27	30	0NLX00	200018	L
25	10	X000VS	072300	N
15	30	0XFSR0	400007	LAF
1	10	AKNXFC	000000	L
26	20	A0X00S	040310	A
2	20	LXVCHS	000000	LS
3	30	NSHLRF	000000	N
29	80	CA00X0	001204	AX
17	80	V0N0RS	030800	NRVS
2	20	AFCNSR	000000	N
4	50	VSBNXH	000000	NHV
15	30	R0AKV0	030001	HL
25	10	N00XK0	032004	-
14	20	ANHR00	000041	L
5	80	CRXHFA	000000	HAFC
3	30	FASBCK	000000	KAC
13	10	BN0KH0	002004	-
1	10	VSAKBC	000000	-
17	80	XVN00K	000370	KLS
16	50	0XL0CR	100300	LK
28	50	S0RH00	070082	LS
18	150	K0RAC0	030004	KAL
6	150	CRFXNA	000000	KAFC
29	80	0K0NX0	408001	KLNA
26	20	V000BS	028100	A
27	30	0AX00S	800120	N
30	150	00KFA0	320008	FAK
26	20	K00H0F	018020	-
27	30	0FBX00	400073	FK
18	150	K0HN0S	010030	HKAS
5	80	RLAXHC	000000	HCA
30	150	00RL0C	320040	LC
3	30	BLFXAC	000000	LAC
16	50	XLB0A0	000108	KAL
4	50	CXRHSB	000000	HB
29	80	AH00N0	003402	NAH
28	50	SH00X0	001807	KS
25	10	0NH00F	700810	-
6	150	SBAVCN	000000	NHS
13	10	0XFCR0	100008	-
1	10	LHBFRN	000000	-
15	30	VL0FH0	002008	V
14	20	VK0S0C	007010	V
17	80	ARBS00	000041	B
2	20	KAHRFS	000000	H
13	10	0HAX0S	800030	-
14	20	0N0FBH	207000	FH
25	10	A00H0S	014020	L
26	20	00RLF0	120007	-
27	30	00HXN0	270001	N
4	50	CLKSAB	000000	AC
3	30	CARLKF	000000	AC
6	150	SFCAVR	000000	FSCR
30	150	0SBX00	700038	B
5	80	BHCLAN	000000	LABN
16	50	K0CNL0	040007	LAN
18	150	0HNXK0	200003	HKXL
28	50	F0H00A	040830	K
1	10	NXFABH	000000	-
17	80	L0BCK0	020008	LCA
15	30	0HKFC0	100008	L
29	80	0A00CX	304800	AX
2	20	XSKHBR	000000	L
14	20	L00NSR	031000	LS
16	50	KSC00L	000410	LC
28	50	00CXH0	730008	CH
15	30	S0NBV0	070002	N
27	30	000HVX	417000	X
5	80	BKLSHA	000000	LASN
1	10	BNVCRA	000000	-
29	80	F0XS00	010043	S
2	20	KSNFXA	000000	N
13	10	HK0FR0	003008	-
6	150	NVSBRH	000000	RHV
26	20	00BH0X	410070	N
18	150	NB00XH	004200	KBL
4	50	KVBFHS	000000	R
17	80	V00KBN	023000	KVL
25	10	00FR0S	870040	-
3	30	KXVLHN	000000	N
30	150	NHK000	000824	NHA
18	150	F00LXH	083000	LVHF
4	50	VASRCH	000000	LSC
28	50	00AF0R	170040	A
15	30	0SK0VF	100400	F
16	50	S0LNH0	040002	NLS
27	30	X0AR00	080027	-
14	20	LSV00K	000730	N
6	150	SCXVBR	000000	CSR
5	80	XLHCSK	000000	LXC
13	10	S00CFK	082000	-
2	20	CRFASH	000000	C
29	80	0K00FA	701200	KAF
17	80	00RKLB	470000	LBR
30	150	00SA0F	720010	AFS
26	20	00HK0A	280040	-
3	30	NRXSHC	000000	S
1	10	KRVANF	000000	-
25	10	A0LC00	010083	-
28	50	A0B00H	030410	HA
1	10	FCXSBN	000000	-
18	150	HKN00X	000240	NKA
27	30	0RB0F0	800203	-
13	10	BH00RK	002700	-
17	80	0SK0CA	100300	KA
25	10	0NS00K	100720	-
5	80	RHLBAN	000000	LBNR
4	50	HXSCRL	000000	SL
16	50	AC0B0K	008030	KA
30	150	00LKF0	480003	LKF
15	30	0XHN0B	700040	-
14	20	0KXS0F	200070	-
6	150	BLRCNK	000000	LBRN
2	20	SHNRVB	000000	N
3	30	LHFRNS	000000	NLS
26	20	B00S0L	047080	-
29	80	0AN0B0	700801	K
4	50	XAFLVN	000000	FK
25	10	0H00FX	203700	-
5	80	LXNKSR	000000	NKL
30	150	0S0V0B	704030	B
18	150	BK00HC	003800	HKCX
14	20	S0R0NA	040700	A
28	50	FK000N	007280	KF
2	20	SNBAVK	000000	-
29	80	HA000R	004830	AHR
27	30	VCA000	000283	AV
13	10	0A0CFN	208000	-
16	50	R00FAL	038000	AL
3	30	BVHLXA	000000	-
17	80	SN00RX	003400	NXS
1	10	CKLXHA	000000	-
6	150	VKFNAR	000000	AVR
26	20	0RV0K0	300802	-
15	30	SXCF00	000034	F
18	150	HKLA00	000043	ALH
26	20	L00R0H	028030	H
15	30	XLK0F0	000107	FK
27	30	0L0F0X	802010	K
13	10	0V0HAS	704000	-
6	150	VRLKFX	000000	FXK
30	150	0B00LR	207100	LBR
14	20	XB0SK0	002004	-
1	10	XFVNAB	000000	-
2	20	RVFSAL	000000	A
3	30	XCBSAR	000000	A
4	50	SLCBKX	000000	KCS
16	50	N00HKS	041000	KH
25	10	VB000L	007480	-
5	80	HFSBAN	000000	AN
17	80	F0BA0N	080070	AN
28	50	AK000B	002870	-
29	80	0HC00L	100370	LCH
14	20	0S0VAC	102000	AC
25	10	0CX00S	800240	-
1	10	LKSRNA	000000	-
29	80	0X0S0V	108040	AV
27	30	0ASF00	200014	-
4	50	NHVCLK	000000	VL
28	50	V000AC	074200	AC
13	10	H0BF0A	010020	-
3	30	XFCNRV	000000	-
30	150	AFL000	000347	LA
26	20	H0C00F	030120	-
5	80	NAXCFK	000000	AKV
18	150	KXB0L0	000302	BKL
2	20	HRFNXV	000000	-
16	50	H0RCX0	030002	CR
15	30	F0R0AB	030400	A
6	150	CLNRHA	000000	LNAH
17	80	0FH0BC	800200	HBF
26	20	VF000A	007430	A
29	80	00KR0V	830010	KV
17	80	R00FNC	037000	RC
28	50	AF0S00	007024	A
18	150	SRK0F0	000801	KFS
6	150	LAHXVC	000000	VHLCA
30	150	0R0BN0	207004	BN
13	10	00SRBN	380000	-
2	20	CAVNHF	000000	H
14	20	RSX0B0	000308	L
1	10	RCLNHF	000000	-
25	10	X0K00N	070180	-
5	80	XBRFSN	000000	RS
27	30	B00S0L	048070	LK
4	50	NXVKBR	000000	VNR
3	30	SLXBVC	000000	CL
16	50	B00SCR	047000	B
15	30	XNVF00	000083	V
14	20	V0XFB0	040002	F
18	150	0BAX0V	400020	VAF
30	150	00V0NL	130800	LNS
26	20	0N0BH0	107008	N
29	80	F00AN0	047001	NA
4	50	HFNCKX	000000	KAX
16	50	00VLXS	270000	LX
6	150	LABXVN	000000	BALVF
17	80	0HC0XR	200100	HA
28	50	K0LX00	080071	L
1	10	HLXNSB	000000	-
25	10	AF000C	001820	-
5	80	LXANBS	000000	LA
27	30	0N00SA	208400	NA
13	10	K0SN0A	030070	-
3	30	RKHVCB	000000	C
2	20	ASBFVK	000000	A
15	30	X0C0RS	070200	H
28	50	0NC00V	200840	VCB
16	50	AX0NB0	001007	A
4	50	AFBVRH	000000	HA
1	10	RVNABK	000000	-
29	80	00RNH0	780002	NR
6	150	RSFKVC	000000	VFRCX
18	150	0CH0KN	100400	HCNR
3	30	CFSHNL	000000	F
17	80	NL0RH0	001004	R
15	30	CFNK00	000014	N
26	20	CH000S	004370	H
14	20	0BK0SH	800100	-
5	80	CLNHBS	000000	NCLS
25	10	KS000R	008340	-
27	30	0XK00V	100430	V
13	10	V0KB0S	040070	-
30	150	V00SR0	073002	RSC
2	20	SRHABX	000000	-
2	20	AKVLBR	000000	A
27	30	0A0VF0	708002	F
15	30	0BHL0F	300020	H
18	150	V0RXB0	070001	RBV
1	10	SFBHKL	000000	-
26	20	KFN000	000347	F
30	150	0XC0B0	300408	CX
25	10	F00KL0	012007	-
14	20	0VS0RH	700300	V
17	80	CRA0X0	000804	AC
3	30	LBFCNR	000000	NF
5	80	KLNXCS	000000	CLSN
29	80	0R0XC0	804003	AC
4	50	BVNXKC	000000	NKL
28	50	RV0S00	008017	N
13	10	0XBLC0	200004	-
16	50	0CSVL0	800002	LV
6	150	NFBXAC	000000	AC
26	20	0RN00A	300480	-
5	80	HVFBNL	000000	HVAFL
15	30	0XLVA0	800001	A
27	30	X00K0V	028030	V
4	50	VHXSRF	000000	HFR
2	20	BLFKXS	000000	-
13	10	NLX00S	000380	-
16	50	KAL00H	000780	AK
25	10	H00CS0	048007	-
14	20	KRLB00	000034	K
28	50	K000NB	032800	HK
3	30	LFHXVN	000000	F
17	80	C0N0KL	010700	NLC
1	10	HKXABV	000000	-
30	150	0FA0X0	700803	AFX
18	150	0VX0SL	800700	VSL
6	150	AKCSBR	000000	CAB
29	80	N0H0S0	010308	HSNL
2	20	RASKLC	000000	AB
25	10	C000NF	078200	-
3	30	BACVLN	000000	A
30	150	K0X00N	010270	KNL
27	30	00AR0F	720040	-
29	80	XSR000	000317	RS
28	50	XA0N00	007034	A
1	10	CBXLHS	000000	N
17	80	HSVX00	000012	V
13	10	0CR0HK	200400	-
15	30	RAS00V	000130	VA
18	150	XFK00C	000780	KFVX
26	20	0LR0B0	400108	-
14	20	0ALH0V	200040	L
6	150	KANSCR	000000	KNRA
16	50	NH0VK0	002008	HK
4	50	RSVKNH	000000	VSRN
5	80	AHRSNF	000000	RAF
29	80	L0F0N0	070801	FL
5	80	XFNALB	000000	NAV
2	20	FABXHK	000000	F
16	50	SRX00C	000420	CS
28	50	0AC00V	800420	CV
6	150	XAFNVK	000000	FAKC
27	30	00SX0C	140030	S
3	30	VRNCSX	000000	VN
18	150	SXH00B	000710	KHSB
30	150	A000NC	041300	ACN
25	10	00KR0N	810030	-
4	50	SCAVHK	000000	AHCK
13	10	R0LCF0	030001	-
1	10	LNXARF	000000	-
15	30	KVR00H	000840	B
17	80	0L0SNR	207000	NR
14	20	0XLFA0	300002	-
26	20	0LNR00	200074	H
26	20	LV00X0	001307	L
4	50	NLHBKS	000000	HLS
16	50	B0R0LX	070200	XR
29	80	0FAL00	200014	AL
25	10	00V0BK	370100	-
28	50	N000VC	014800	CL
14	20	KN0A0F	008010	A
1	10	LSBFAN	000000	-
6	150	FHSAXN	000000	SAFNR
5	80	RSVNKF	000000	VKF
3	30	RCSHKX	000000	H
18	150	BL00KN	003800	LBKN
15	30	KCV0B0	000401	CLK
17	80	NV00CR	008400	CRV
30	150	00NA0S	420080	NS
2	20	FLNSBA	000000	LA
13	10	S0ABX0	020003	-
27	30	00AR0L	740010	N
26	20	0HC00V	300180	L
3	30	XKVBLH	000000	N
30	150	FV0H00	008037	HFV
29	80	0B0FR0	103002	FBK
5	80	KVSHLR	000000	HLR
27	30	0LS0X0	200403	X
2	20	XABRNS	000000	K
6	150	LHBNKC	000000	HKLNR
14	20	0LSK0F	300080	-
16	50	S00RLB	034000	LSR
28	50	00NC0X	840010	CLX
13	10	AXR0C0	000704	-
4	50	HKSARX	000000	K
1	10	SCXRBN	000000	-
15	30	SKH0X0	000407	H
17	80	CK0FL0	007008	LF
25	10	VN00K0	001207	-
18	150	NFKH00	000078	FHKL
13	10	KCS0A0	000308	-
29	80	0C00KN	802700	KN
15	30	00XCSA	340000	CA
4	50	RVKHSN	000000	HSCN
18	150	V0S0NR	080300	NRV
14	20	SR0KN0	004008	S
1	10	VBCSAH	000000	-
26	20	000NKS	813000	SN
2	20	FKVARS	000000	SC
17	80	K0V0SH	010800	SHV
3	30	XHFNKR	000000	A
25	10	0V0B0K	408020	-
6	150	XHNRBF	000000	RXB
5	80	BSCRKX	000000	KXLA
30	150	LF000R	008270	LRF
16	50	0A0LXR	401000	A
28	50	R0V0N0	040103	NV
27	30	0LKH00	800024	LA
1	10	ARLBXS	000000	-
14	20	L00ABR	031000	-
27	30	0N0XB0	801002	N
30	150	0V00RC	801300	RCV
28	50	00FR0S	740080	SC
4	50	SRLHCK	000000	CHXSL
18	150	0XRSN0	300008	NRX
5	80	KLVRCF	000000	KLV
15	30	CX0F0R	007020	CL
2	20	SKXBNV	000000	V
29	80	F00VH0	014002	HV
3	30	XLFSKA	000000	LAC
16	50	V0RLS0	070002	VL
6	150	BVSLRC	000000	LBRC
17	80	RXS00N	000420	NRB
26	20	X0BS00	010042	A
13	10	HR0V0A	003010	-
25	10	0R0LX0	408003	-
