# Supplementary material for: Components of Attention in Grapheme-Color Synesthesia: A Modeling Approach
Source: PLoS One. 2015 Aug 7;10(8):e0134456. doi: 10.1371/journal.pone.0134456 (PMC4529240; doi:10.1371/journal.pone.0134456)
Supplement: S1 Dataset — The data structure is explained in the file README.rtf. (ZIP) [file pone.0134456.s002.zip › IS04-congr.dat]

540
35	80	G0XE00	050014	E51
36	150	0AI0M0	300205	I25
20	20	GIY0M0	000501	E
21	30	MIPN00	000045	4
34	50	PN0A00	002074	A7
10	50	GAXYKT	000000	-
9	30	YNPKXA	000000	E
19	10	EPA0O0	000102	G
31	10	00NY0K	430020	-
33	30	0GKT00	500031	3
12	150	MAKPEN	000000	KP
8	20	EMAYGT	000000	-
24	150	0GM0TY	700400	4MT
23	80	0PT0GN	100700	7G
22	50	X0OIN0	050001	O
7	10	GIXKYT	000000	-
32	20	00OXT0	150002	2
11	80	OEPIGA	000000	AP
9	30	GKTIEA	000000	A
19	10	0EO0KX	100200	-
22	50	K0GIN0	070001	G
12	150	KAXMTI	000000	XMI
36	150	P000NO	045200	5O
23	80	0Y0TMA	302000	2A
33	30	KOX000	000341	X
32	20	0NY00K	400510	-
31	10	I0K0Y0	050203	-
11	80	PKIYAE	000000	YA
10	50	NGPYME	000000	YE
21	30	0IMY0K	300070	-
34	50	A00PN0	053001	3I
35	80	0X0YK0	704003	43
7	10	EMXAIY	000000	-
24	150	TMO0X0	000402	O24
20	20	AT0XG0	005007	5
8	20	YMANOG	000000	-
8	20	OAYKEM	000000	-
22	50	0ATON0	500007	T
10	50	IAMEYK	000000	Y
12	150	PGNKIX	000000	KNI
32	20	00KYT0	120003	I
20	20	ETYG00	000074	-
11	80	ITOEPX	000000	OX
36	150	0G0P0I	403010	3I
7	10	INEPGO	000000	-
34	50	G0YI00	040032	Y
19	10	XKY0A0	000102	-
24	150	T0GN0Y	050040	GN
21	30	I0OM0Y	050010	-
31	10	EI00M0	007301	-
9	30	EGYNMO	000000	5
35	80	00M0IP	130200	MIP
33	30	0NE0X0	700504	5
23	80	KO00AI	004300	4A3
31	10	YG000X	007520	-
19	10	KY0O0P	007020	-
33	30	TGM000	000174	7
11	80	XPKNTI	000000	KNI
24	150	NKX0G0	000402	4GN2I
20	20	A0E0OP	070500	5
12	150	GYOTNP	000000	OT
32	20	0AN00M	300510	-
10	50	PIXETM	000000	X
34	50	000GTP	327000	3
9	30	APNEXM	000000	A
36	150	00A0IT	140300	A31
35	80	00AK0X	720050	AX
23	80	0KAY0N	300050	A
7	10	XEAOKG	000000	-
22	50	XAN0M0	000301	3
21	30	0NI0KM	500300	-
8	20	EXAPIK	000000	-
12	150	MTGPIE	000000	GE
22	50	M0PGN0	050001	P
21	30	A0G0NE	050700	E
24	150	G0IY0E	040010	IG
35	80	0TG00A	500130	GA
36	150	N00IO0	052004	24I
32	20	000IPY	517000	-
10	50	TOAKGE	000000	A
19	10	GN00KT	001300	-
23	80	0K0GXA	107000	7A
11	80	GOXAPN	000000	X
34	50	0N00GE	307400	7
9	30	MITPYX	000000	P
7	10	OIENXP	000000	-
33	30	0IPY00	700043	P
31	10	O0M0E0	010305	-
20	20	Y0AX0E	050070	-
8	20	KXGYEM	000000	-
35	80	0GX00I	100230	X1
31	10	OX00N0	003207	-
36	150	INA000	000251	1IA
19	10	0EG0NT	100700	-
21	30	0XPI0N	200050	-
34	50	0T0EI0	205001	5
32	20	A0X00P	020730	-
7	10	KPIXOG	000000	-
33	30	0OAK00	400073	-
23	80	KP0GE0	005007	S7
9	30	NTEYGM	000000	G
11	80	XGNPMA	000000	PA
12	150	TIYNGE	000000	YG
8	20	TOAYKI	000000	-
24	150	PX0T0Y	002040	2Y
20	20	EX00OY	003100	-
10	50	XNEIYT	000000	I
22	50	0I0PXN	701000	PE
22	50	MXY00T	000530	53
9	30	AMPNGK	000000	-
35	80	00N0IG	710200	G2
12	150	OATXYI	000000	TX
32	20	0EP00A	700450	-
20	20	NIT0O0	000304	3
8	20	IOYAPG	000000	O
23	80	GT0YI0	003001	3
36	150	IO000T	002370	370
11	80	MGTIKX	000000	TX
7	10	IEXNMA	000000	-
31	10	I0P0K0	030104	-
19	10	OX00EG	003400	-
24	150	0T0YOP	304000	4P
21	30	IMO0X0	000204	-
34	50	000AMX	135000	S
33	30	AI0P00	007024	2
10	50	KGOIPE	000000	O
10	50	OGMTNA	000000	MA
20	20	MYP0T0	000205	-
12	150	PXINAG	000000	IG
24	150	I0O0PK	050400	4P
33	30	0YON00	100032	-
21	30	00TMGI	740000	-
19	10	PN0O0T	003010	-
11	80	TPNYGA	000000	G
9	30	ITEKPA	000000	-
32	20	EX00A0	003402	-
7	10	KNIAXG	000000	-
31	10	0O00IM	504200	-
22	50	0YON0X	400020	2
8	20	NTKMPI	000000	-
34	50	K0G00T	010240	2
23	80	00XMGI	250000	M2
35	80	0OX00Y	500170	XY
36	150	0MX00O	700410	XO
8	20	XMNITE	000000	-
21	30	ETYA00	000025	X
11	80	AKOIEX	000000	OX
20	20	E00KXY	035000	-
23	80	TMKX00	000041	K
33	30	N00KX0	027005	7
32	20	Y0I0A0	020401	-
19	10	AG0XT0	003005	-
34	50	M00G0E	012030	2
9	30	KAXGTI	000000	G
12	150	NGKXTI	000000	KI
31	10	0PAG00	300057	-
24	150	00TXPI	130000	TP
35	80	00EYM0	170003	3E
36	150	YT00X0	002401	2I
7	10	NMXPKE	000000	-
10	50	EMKNAO	000000	KO
22	50	G0IT0Y	030010	I
33	30	EI0G00	002047	2
19	10	GTI00Y	000510	-
23	80	O0PM0K	010020	PK
7	10	YIMOTG	000000	-
21	30	M0XEI0	030002	-
22	50	XO0GP0	004001	4
9	30	XIOTNY	000000	X
12	150	AMYIOP	000000	YPI
24	150	00MKIA	310000	MKA
31	10	0YN0O0	700104	-
36	150	00GM0N	240070	GN4
10	50	NMKTGI	000000	M
32	20	00TP0G	120040	-
34	50	PKX000	000427	K7
11	80	GNEMPO	000000	EO
35	80	000GKT	573000	T
8	20	IPOXEN	000000	-
20	20	AGN00P	000430	-
22	50	0OPG0M	100050	PM
9	30	XANITP	000000	-
8	20	GENYXT	000000	-
36	150	O00P0X	035070	5X
24	150	MPG0K0	000207	G7
10	50	PKETXN	000000	E
32	20	N000MK	051700	-
19	10	EN0P0M	002030	-
11	80	XPMGNE	000000	M
34	50	00KM0I	240070	M
35	80	MX00Y0	003502	2
12	150	IYKPOG	000000	KG
31	10	OA0G00	001034	-
21	30	0MOG0X	500040	-
20	20	XT0ON0	001004	-
23	80	I0GTM0	020001	GI
7	10	PNYMIA	000000	-
33	30	AN0M00	004015	-
35	80	00IX0G	230070	IG
8	20	AKTIYG	000000	-
7	10	MAKION	000000	-
9	30	MNPEOG	000000	-
22	50	GM00TX	002300	T
23	80	XMP00N	000270	P
20	20	PTA00Y	000410	-
12	150	ANMOYK	000000	MKA
19	10	ATEI00	000012	-
31	10	IE0A00	001045	-
36	150	0K0IX0	203007	B
34	50	0G00OE	504300	M
24	150	NOIX00	000057	I
10	50	OINAXM	000000	X
32	20	00ETG0	430001	G
33	30	00I0XM	720400	-
11	80	GPXTEN	000000	XG
21	30	0MPGX0	100003	XT
33	30	P0A00M	010250	-
36	150	0MT0K0	200105	T
23	80	K0TNM0	010004	TA
10	50	EAGTNK	000000	GX
32	20	P000GT	075300	-
12	150	YGAITK	000000	AKI
22	50	IA0K0O	007030	O
21	30	OP0KT0	001003	-
11	80	TXGMKP	000000	GP
35	80	0NX0I0	400507	X
19	10	AOY00X	000510	-
31	10	0K0EA0	503004	-
34	50	IO0P00	003045	-
9	30	MXGOIE	000000	G
20	20	A0OTG0	030001	T
24	150	YG00EP	001200	PI
8	20	ONMAGP	000000	-
7	10	AMOTPY	000000	-
22	50	PKMG00	000012	MG
20	20	0N0OKX	405000	S
24	150	0KY0OM	100700	OM
23	80	00EINY	720000	EY
36	150	KYM000	000732	M
12	150	OEYGNX	000000	YG
21	30	YG00ME	004100	IO
10	50	PEMTYK	000000	M
35	80	00TGP0	120004	TA
11	80	NKMEYG	000000	MG
31	10	POI000	000473	-
33	30	0XN0G0	400302	E
32	20	00I0GN	730400	-
19	10	MY0AN0	001007	-
9	30	XPEGTK	000000	-
8	20	EYIKMT	000000	-
34	50	X0I00T	030570	T
7	10	PKGXTM	000000	-
34	50	0N0YI0	407001	-
8	20	XMYGKT	000000	-
21	30	E0YN0T	010050	-
36	150	0A0GK0	207001	I
22	50	0Y0KIO	301000	O
35	80	00YOA0	740003	Y
24	150	EK0M0N	001030	MN
7	10	NGMIAE	000000	-
31	10	K00Y0I	024010	-
11	80	TYPKMX	000000	PXM
10	50	NTAOMK	000000	AM
32	20	O0KN00	040075	-
9	30	TOKNPE	000000	P
20	20	0TN0XY	500100	-
33	30	T00I0N	024010	-
12	150	KAMOPY	000000	MOK
23	80	YEO00I	000320	OI
19	10	TYAK00	000041	-
23	80	0K0NTE	305000	ET
10	50	TGKXOP	000000	OX
24	150	00KEAI	710000	KEA
19	10	00IEPX	750000	-
9	30	ITOAYK	000000	Y
20	20	0T0OAX	301000	O
12	150	EANKPI	000000	KP
33	30	00XE0G	750010	G
32	20	0M0PX0	405003	-
8	20	APIEYM	000000	Y
22	50	M00INX	075000	I
35	80	0IO0X0	100403	OX
36	150	P0G0A0	020301	NI
34	50	O00IA0	072001	IA
7	10	NTIOKY	000000	N
31	10	00OA0E	150070	-
11	80	AIGTYK	000000	YG
21	30	XK0GO0	001005	G
23	80	YM0T0K	004070	KY
8	20	GOIMYN	000000	-
35	80	0AOE00	400071	OT
22	50	XEP00O	000140	OP
20	20	X0GEO0	070003	-
9	30	ANMGPI	000000	G
34	50	XN00E0	002701	I
24	150	00POMI	320000	PMO
7	10	AMPYTO	000000	-
12	150	MOPEAI	000000	PEA
10	50	TPGXKN	000000	G
19	10	O0T0IX	010500	-
11	80	MNEPGK	000000	PG
33	30	OG000A	007120	-
36	150	0NO0M0	400501	OIM
31	10	0G00NE	102700	-
32	20	00EG0T	540010	-
21	30	I0T0KM	050200	K
33	30	0TP00I	300270	-
8	20	GXATIM	000000	-
12	150	OXPMNI	000000	MNIO
21	30	E0XN0T	050070	T
9	30	KOAPGI	000000	PG
10	50	INKYOE	000000	Y
35	80	E000KM	015200	KM
36	150	YT00E0	002503	X3
7	10	EOMNAY	000000	-
31	10	MN00A0	001403	-
24	150	K0PA0Y	050070	ATL
22	50	X0M0IP	050300	IO
23	80	XMK00A	000340	K
19	10	E00IOG	074000	-
11	80	KIOEAY	000000	OY
32	20	T00A0E	021030	-
20	20	0MAI0G	100030	-
34	50	T0I00N	040570	N
32	20	XO00K0	005302	-
24	150	AO0ET0	001007	A
35	80	MX00E0	005203	-
21	30	00XYTI	170000	-
31	10	T000IK	054700	-
12	150	MTPIKX	000000	PIX
23	80	0NPXK0	400002	PK
19	10	E0TKI0	050001	-
22	50	OE0M0A	005020	K
8	20	NKGAMI	000000	-
9	30	TXIYNA	000000	-
7	10	KOETXY	000000	-
36	150	0GN00O	200310	NO
11	80	KOPAMN	000000	PA
20	20	0O0TEP	302000	-
33	30	0GO00M	200540	K
10	50	NGMYAK	000000	YA
34	50	EI0Y00	001024	Y
32	20	0YTM00	200053	-
11	80	TGOMKY	000000	OY
19	10	PX0IO0	002007	-
8	20	GKIAEX	000000	-
21	30	TOIG00	000051	-
36	150	00X0TI	210300	XTI
12	150	PAGTXE	000000	GXE
20	20	OAIE00	000057	-
9	30	TIGEPM	000000	-
35	80	NI00O0	001205	I
22	50	A0M0OP	070500	O
10	50	EIOPYM	000000	OM
34	50	Y0G0K0	040705	GT
33	30	0YIG00	500032	M
7	10	EKGTAN	000000	-
24	150	G0AKN0	040007	A7
23	80	0GNXP0	400003	N
31	10	M0Y00X	010720	-
32	20	K0T00Y	040310	-
23	80	0IG0EY	500700	GY
24	150	OG0YX0	001003	X
21	30	YE0N0A	007040	-
22	50	PGY0K0	000501	Y
36	150	0I0O0Y	102030	OY
11	80	ATGPIY	000000	GP
34	50	M0O00A	070140	PI
33	30	K0N00E	020530	M
20	20	0K0IMN	301000	-
12	150	MPYKOX	000000	YK
10	50	YTEOXN	000000	EN
9	30	APKOME	000000	K
35	80	000MEY	145000	Y
8	20	NYOITE	000000	-
19	10	0MN0GY	100700	-
31	10	0A0I0O	305070	-
7	10	NAKPOG	000000	-
35	80	A00M0K	012030	K
36	150	0P00EN	503700	N
10	50	IAMEOT	000000	NK
21	30	MET0P0	000204	-
7	10	OTMIGA	000000	-
31	10	TE000X	005120	-
24	150	EYG00I	000520	GI
11	80	AEKMNI	000000	KEA
19	10	MNIA00	000045	-
9	30	XGNAKE	000000	-
8	20	EAOTIP	000000	-
34	50	T000YG	073100	G
12	150	XAIKGP	000000	KIP
20	20	0MTIY0	500002	-
23	80	IKA00T	000540	AT
33	30	0MX00A	200450	-
32	20	0X00ET	301500	-
22	50	OTKY00	000032	KN
22	50	GN0P0A	004020	O
33	30	000AEK	534000	-
19	10	0T0YKG	305000	-
21	30	N0P0GM	040700	P
34	50	YMI000	000732	I
23	80	EIM00X	000320	MX
7	10	EPNGOT	000000	-
32	20	KY0A00	002054	-
31	10	P000TG	034500	-
24	150	X0IM0A	040010	MIA
11	80	EOMPGA	000000	PGA
36	150	0PT00E	300510	TE
12	150	OKEXPA	000000	XEP
20	20	00NTPE	740000	-
10	50	AGEMOX	000000	MEX
8	20	MIOKYP	000000	-
35	80	0XT00K	200410	TK
9	30	PAMNXY	000000	-
19	10	0OYK0E	300010	-
24	150	OE0IX0	003007	IX
36	150	XN000A	004320	A
21	30	A0KN0M	030040	K
7	10	ANIMXK	000000	-
10	50	XKIYNT	000000	KYT
23	80	MP0T0O	004050	-
11	80	GAKPYX	000000	PXT
20	20	0NM0XE	100400	-
31	10	0EOY00	100025	-
12	150	NIPEXG	000000	PGE
35	80	IA000X	002530	X
8	20	KNPAIX	000000	-
34	50	N00KP0	057001	KP
9	30	IPEKAM	000000	K
33	30	000TMK	341000	T
32	20	0ON0G0	500203	-
22	50	KG00YP	001500	YP
36	150	000MGE	275000	MGE
33	30	G0OX00	030017	X
23	80	MT0X0A	002070	X
34	50	0I00PK	107300	G
9	30	PYNTMK	000000	NX
19	10	KXAN00	000053	-
21	30	P0E0XY	010300	X
24	150	00ONKP	340000	NK
32	20	00AP0I	350040	-
10	50	PMAGEO	000000	GPA
35	80	00TPM0	510004	PM
31	10	00XE0N	130070	-
7	10	TYMNXI	000000	-
12	150	GIXYAM	000000	XYM
8	20	XNEGTY	000000	-
11	80	TPINKY	000000	NKI
20	20	MG0NK0	004001	-
22	50	0E0AMN	407000	M
20	20	00YXAI	270000	-
22	50	TXGE00	000075	-
36	150	0NE00X	100570	XT
19	10	AG00PN	001400	-
12	150	OKYANT	000000	NAI
24	150	OXK00I	000320	K
11	80	AENXGP	000000	GYE
35	80	XA0M00	003054	M
31	10	0MI0T0	700105	-
21	30	XO0PG0	001002	PG
23	80	0IXP0K	100030	PK
10	50	NMAXTE	000000	X
33	30	M0E00P	010720	P
34	50	K000NE	013500	N
9	30	NXOPKY	000000	P
32	20	E000AO	053100	-
8	20	GIPYTN	000000	-
7	10	MINTOE	000000	-
12	150	NPAKIG	000000	KIAG
10	50	EXPIOK	000000	OIP
8	20	GOYTKM	000000	G
32	20	M000IP	045100	I
36	150	00AIE0	450002	IAK
19	10	I0A0GY	030200	-
31	10	0TN0G0	200105	-
33	30	00POK0	250007	O
21	30	00KNPX	410000	KN
35	80	0GN00I	500420	NI
22	50	0XAP0O	500070	OK
24	150	AYO00M	000320	OMY
34	50	K000AG	024300	G
9	30	XAEOGP	000000	OG
7	10	KNGAOY	000000	-
23	80	G0M0YI	050300	MI
20	20	0TA0EK	200700	-
11	80	AXETIG	000000	EG
24	150	T00MYK	025000	MYK
21	30	0GMIK0	500001	-
8	20	KPMOAX	000000	-
31	10	0XP00O	700530	-
20	20	P0OI0Y	040050	-
11	80	MIKGXP	000000	GX
32	20	A0E00P	050340	-
9	30	TXGNPO	000000	G
35	80	EN000I	003570	IO
33	30	OXP000	000512	N
19	10	N0TO0P	040010	-
10	50	MPXTNK	000000	MK
12	150	MYKOTA	000000	KAO
7	10	YGPKEN	000000	-
34	50	00XE0A	450020	KE
36	150	0M00KG	504100	KG
22	50	A0NM0G	030050	MG
23	80	0AK0MI	300200	KN
20	20	MAP00Y	000510	-
24	150	0OXKP0	400003	KOP
23	80	I0TAE0	030001	AE
31	10	E0OK00	050012	-
8	20	GKNOPA	000000	P
12	150	GXYOAN	000000	OAY
11	80	TPMGOI	000000	GO
19	10	MN0G0I	005040	-
36	150	P0MG00	020075	GM
22	50	T0XN0K	010040	-
10	50	MYNATG	000000	ATG
35	80	0EX00G	300470	XG
9	30	YXTPNE	000000	-
32	20	Y0GM00	010043	-
33	30	0YI00O	700410	A
21	30	O00MXY	053000	N
7	10	GPITME	000000	-
34	50	P0K00N	050170	N
23	80	T0G0IM	020100	ITG
36	150	I00G0Y	072030	GY
10	50	NEIPAK	000000	PA
33	30	0E0GO0	704002	G
9	30	PAGIET	000000	-
24	150	0TYG0P	400020	PGT
7	10	GOAPNM	000000	-
19	10	PX0E0T	005040	-
22	50	XAGI00	000074	GM
31	10	0XP0Y0	200507	-
32	20	P0NM00	020034	-
21	30	A0EGN0	010003	G
8	20	XMNTEA	000000	-
35	80	00NKY0	750001	KN
12	150	AMPKOY	000000	KOY
11	80	EMGKYP	000000	KYE
34	50	K00P0G	047050	PG
20	20	M0XE0T	050040	-
