# Supplementary material for: Components of Attention in Grapheme-Color Synesthesia: A Modeling Approach
Source: PLoS One. 2015 Aug 7;10(8):e0134456. doi: 10.1371/journal.pone.0134456 (PMC4529240; doi:10.1371/journal.pone.0134456)
Supplement: S1 Dataset — The data structure is explained in the file README.rtf. (ZIP) [file pone.0134456.s002.zip › IS04-incongr.dat]

540
13	10	0IKPY0	500003	-
15	30	X0N0OA	040300	A
2	20	TGNAEX	000000	-
5	80	YETKMP	000000	TP
28	50	00E0XK	570400	M
30	150	0I0PT0	507003	PT3
6	150	XNTGYP	000000	GP
3	30	XMEOGA	000000	-
25	10	E00TK0	052003	-
26	20	M0P0A0	050304	-
14	20	M00GEX	073000	A
17	80	A0GTX0	030005	G5
27	30	Y00O0E	051070	-
4	50	IKGOXP	000000	7X
29	80	K000OI	042100	2O
16	50	0K0AOX	301000	A
18	150	N0TK0A	050010	KTA
1	10	NPKEYA	000000	-
16	50	EY0OA0	007001	A
30	150	0E0A0M	703010	3MI
14	20	OK00EG	003500	-
18	150	GA00TP	004700	4P
29	80	A0TY00	070042	Y2
17	80	GX0AM0	001004	14
3	30	OEKYGX	000000	-
5	80	AKXNYE	000000	NT
13	10	G00IAE	057000	-
1	10	MATGNX	000000	-
4	50	ETYKIP	000000	P
25	10	XO0P00	001075	-
26	20	N0X00A	070240	Y
27	30	MIA000	000275	2
2	20	XNEKGA	000000	-
28	50	TE000I	001730	73
6	150	PKIMTA	000000	IAP
15	30	XMG0O0	000107	0
17	80	Y0KOP0	050002	K2
27	30	000YTX	537000	X
2	20	YGNPXI	000000	-
30	150	0EN0A0	100407	N74
26	20	AP000X	007350	-
3	30	NYXKOT	000000	O
1	10	GETPOY	000000	-
4	50	OXMTPG	000000	TP
6	150	GNXTYP	000000	XYP
14	20	XETK00	000047	-
28	50	0A0G0M	104070	4
13	10	0PKX0Y	400070	-
5	80	NGEXYA	000000	GA
16	50	K0MIT0	050002	2
25	10	P0E0M0	050207	-
15	30	00TAYE	470000	Y
29	80	000TYA	174000	4A
18	150	Y0XNA0	010005	X5Y
15	30	T0XM0N	070030	3
4	50	GKAITE	000000	A
25	10	XPG000	000741	-
1	10	MNXKPA	000000	-
17	80	KMI0O0	000407	AO4
6	150	XAGYIE	000000	GEI
13	10	0AIY0G	100050	-
2	20	PYNAMT	000000	-
16	50	00MOPK	130000	O
3	30	XYNMOA	000000	-
5	80	EYONGT	000000	T
30	150	00XN0P	570010	N1
26	20	T000XE	057200	2
18	150	0OAYM0	100003	A3
28	50	0M0EA0	405001	5
14	20	AEM00P	000450	-
29	80	N0O0I0	040702	2
27	30	00IG0O	350010	-
18	150	AT0GP0	002003	23
26	20	A0X00T	010740	-
6	150	EYKXMG	000000	KG
15	30	YE0MI0	005003	5
28	50	0E0AN0	403007	3
2	20	PYGKIM	000000	-
25	10	0G00IX	307100	-
3	30	GOMKYI	000000	-
17	80	0T0OEX	104000	4X
5	80	IKAPEM	000000	A
14	20	I0GM0P	040020	2
1	10	IYKXGA	000000	-
13	10	MP0O0E	004010	-
4	50	GXMYEO	000000	M
29	80	M000XN	075100	5N
27	30	MYX000	000412	2
16	50	0AXYM0	300007	-
30	150	AX00E0	004502	542
15	30	0NKOM0	700001	-
18	150	EGA0Y0	000105	A5
17	80	X00ANK	051000	1X
6	150	OIXEPM	000000	XM
27	30	0T0Y0K	203010	-
5	80	GEMNYI	000000	Y
16	50	OMG00Y	000470	-
25	10	00TYM0	750004	-
1	10	AKEGTO	000000	-
30	150	YX0P00	002015	P15
13	10	XGT00P	000470	-
2	20	KMPIOE	000000	-
28	50	TM0G00	003041	-
26	20	XE0G00	002053	-
14	20	00MKOA	740000	-
29	80	0N00MT	502400	2
3	30	KXPYGN	000000	-
4	50	KMPGOY	000000	-
16	50	E0AXG0	070003	A
13	10	0AOM0G	500010	-
3	30	XGTPOA	000000	-
25	10	0YT00K	500130	-
4	50	OPIKXY	000000	X
15	30	TOX00E	000130	3
28	50	00XA0E	420010	4
26	20	TYO000	000172	-
30	150	KTN000	000735	5
1	10	MNPYTE	000000	-
17	80	K00MTY	035000	5
27	30	A00PO0	047001	1
14	20	0MOTE0	700003	-
18	150	0NYA0K	400070	AK7
29	80	I000NT	017500	5
6	150	OKNYEA	000000	NA
5	80	GTOYIE	000000	O
2	20	YXENOP	000000	-
25	10	0MA00I	500210	-
1	10	ETIOXK	000000	-
2	20	OTIKMN	000000	-
3	30	OXMGIE	000000	-
27	30	0N0EK0	705003	-
17	80	0M0ANY	401000	A
14	20	X0K0PM	070300	-
26	20	0EGT00	400057	-
16	50	0OGIX0	100005	X
28	50	GTX000	000513	S
13	10	ENP0Y0	000103	-
6	150	XIEYAP	000000	EPA
4	50	OTXIAK	000000	-
15	30	PG0E0K	002030	-
18	150	0PKNX0	300007	N7
30	150	0TO00A	300510	O5A
5	80	XTIMOK	000000	IK
29	80	A00KX0	035007	57
28	50	OG00E0	005201	51
1	10	TKAMGI	000000	-
30	150	KO0M00	001037	1
3	30	MTAYOK	000000	-
26	20	K00T0I	042070	-
14	20	G0XIM0	010005	-
6	150	XEIKOA	000000	IA
2	20	MYEIXN	000000	-
25	10	0T0I0Y	507030	-
29	80	G0XM00	030014	X4
17	80	0PGO0E	500020	GE
15	30	0NK0EI	200500	-
4	50	AMETYO	000000	O
16	50	E0PIX0	010005	-
27	30	P00X0A	052070	PA
18	150	EM0K0N	007030	3
13	10	NG00YA	005700	-
5	80	IMEYNK	000000	EN
14	20	0GX0PA	700500	-
29	80	00O0EI	410300	O3
26	20	0K0NE0	205004	-
4	50	XMYATI	000000	A
27	30	TOA000	000471	A
1	10	EXKTAO	000000	-
25	10	O000KE	045700	-
17	80	G0XOI0	070002	X2
16	50	GEO0N0	000405	O5
18	150	0OTGP0	400005	TP5
5	80	GTYOEP	000000	YP
3	30	MOEGKI	000000	-
2	20	NOAYKP	000000	-
30	150	X0T00A	030470	TA
15	30	YO0AX0	004005	-
28	50	00KE0Y	570010	-
13	10	0TX0KG	100400	-
6	150	TGXKYI	000000	KXY
17	80	0G0KAY	102000	A
5	80	EXYMTG	000000	YG
13	10	0TY0KX	200100	-
4	50	TMOIPG	000000	P
14	20	OKY0A0	000501	-
2	20	TMOEAK	000000	A
30	150	0AO0I0	100205	O2
29	80	I00O0M	041030	1M
3	30	INAOMX	000000	-
28	50	T0IG00	030051	I
16	50	XM0TO0	003001	3
15	30	N0A0TM	070100	-
18	150	Y00XMN	053000	N
25	10	GOI000	000237	-
27	30	0X0M0O	701050	-
1	10	YAOKGX	000000	-
26	20	I00P0K	032050	-
6	150	NOETMK	000000	EK
28	50	M0X0T0	050307	T
6	150	IOANYX	000000	AXY
29	80	0IKN00	100027	N
16	50	YN0GP0	003005	Y
25	10	0YNG00	200035	-
4	50	MTXGNY	000000	Y
17	80	0T0XOG	305000	5
2	20	NPMYEI	000000	-
26	20	000YIM	743000	-
1	10	IAXNGE	000000	-
30	150	A00YX0	043002	A
3	30	KAINEM	000000	-
15	30	0YAX0E	100070	-
18	150	NM0T0O	002050	O
14	20	Y0A0XT	030700	-
13	10	GNAX00	000042	-
5	80	TGMIAP	000000	AI
27	30	0M0TE0	205004	-
18	150	0EPY0I	100020	PI
30	150	00O0AK	430100	OK
3	30	PMEGYO	000000	O
27	30	00O0NY	320100	O
5	80	IAPTOE	000000	PE
6	150	AOGEPT	000000	GI
15	30	0MGY0O	400070	Y
13	10	0XKOY0	400001	-
26	20	EX000T	001520	-
2	20	KIYAXO	000000	-
28	50	M0N00X	050470	M
17	80	A0EP0G	070050	PK
29	80	Y00P0E	024050	K
1	10	GNIXKP	000000	-
25	10	0IK0O0	400501	-
14	20	YK0ON0	002007	-
4	50	TIAYME	000000	A
16	50	N0PKA0	070002	PA
25	10	PEG000	000213	-
28	50	XTA000	000247	A
6	150	AEPNMG	000000	PNG
13	10	MN0K0P	005030	-
3	30	MTENYA	000000	A
30	150	E000GT	014500	4
18	150	TPX0G0	000301	X1
26	20	0M00XN	102700	-
14	20	YI0KP0	005001	-
2	20	OTMEAP	000000	-
16	50	PY0N0M	007040	-
27	30	K00IG0	042007	G
29	80	P0X0N0	070102	X
15	30	X00AIG	023000	X
17	80	G0K0EM	010300	KM
4	50	NPATYE	000000	A
5	80	POXGAN	000000	XN
1	10	XTPYGI	000000	-
15	30	G0MON0	070002	Z
5	80	TMGAEI	000000	GI
28	50	Y00P0K	057010	-
26	20	P00MN0	031005	-
3	30	AXTPNY	000000	-
27	30	0Y0I0M	702010	-
2	20	GIEXNM	000000	-
17	80	0EI0MA	500200	IA
29	80	0TAG00	300027	A
1	10	AYPEOG	000000	-
30	150	0Y0P0X	701050	PX
25	10	G0MP00	070043	-
6	150	PATONK	000000	TPO
18	150	N00PKY	075000	PY
14	20	YP00EI	005300	-
4	50	TMXOPI	000000	PO
13	10	0KM0AO	400500	-
16	50	PIN00O	000750	O
4	50	MIEXYA	000000	YA
25	10	G00A0N	073020	-
26	20	AT00I0	003504	-
16	50	G0TP0E	030070	P
3	30	YKMOPG	000000	P
27	30	0K0IM0	401007	-
14	20	00MTEO	730000	-
15	30	0XIP0G	700020	-
2	20	AEXYPN	000000	Y
28	50	K00IO0	042003	I
5	80	GKPIEX	000000	IEX
6	150	AXOTPG	000000	TPG
18	150	GO0A0I	003050	A
17	80	MN0GX0	001005	GX
29	80	AK00Y0	007203	3
1	10	GPKXTE	000000	-
30	150	00I0YO	340200	IYO
13	10	0A0TNG	503000	-
5	80	PEXAYN	000000	AYN
2	20	PEGNXY	000000	-
15	30	A0XE0O	050040	N
1	10	OEAPIM	000000	-
3	30	GTKMIX	000000	-
16	50	AI00EG	004100	AI
27	30	I0M0E0	040105	-
18	150	A0O0GY	030100	OY
28	50	0G0A0T	103040	A
6	150	TYNMEG	000000	MG
17	80	E0PM0O	020040	PO
25	10	0E0PM0	702003	-
29	80	0E0I0A	302070	AI
13	10	YA0GI0	001005	-
14	20	MANY00	000074	-
4	50	AKEGYX	000000	TG
26	20	0M0IX0	102004	-
30	150	EM0G00	002045	N
17	80	P0G0NY	070200	YT
4	50	ENKGTY	000000	YA
25	10	0Y00PI	703500	-
15	30	ME0IX0	002005	X
28	50	0E0OG0	201005	OJ
2	20	GANEKX	000000	-
14	20	XEP00A	000510	-
29	80	0KPT00	300057	T
1	10	OYIEPX	000000	-
13	10	0KMPO0	400002	-
16	50	PKE00T	000240	-
5	80	KEGTPN	000000	TP
3	30	MEYGAN	000000	A
27	30	0TY00O	200150	M
18	150	Y0MKI0	020001	MI
6	150	KIEMAX	000000	MX
26	20	0NG0M0	300502	-
30	150	T0NO00	040021	NI
6	150	ENOGTY	000000	OYG
15	30	MK00OT	001500	T
29	80	0T0PN0	702004	O
18	150	G0AXI0	010002	A
27	30	E000ON	074100	M
13	10	O0YKE0	050004	-
3	30	XTMYIG	000000	-
16	50	0YIX0G	200050	Y
2	20	APMKYE	000000	-
1	10	KNGAOI	000000	-
14	20	IP0MY0	007002	-
5	80	NKOXEP	000000	OPM
26	20	0XG0N0	500401	-
17	80	TXA0N0	000501	AX
25	10	0EXT00	100042	-
30	150	0AK0P0	100405	KP
4	50	IKATPG	000000	TA
28	50	0M00KE	205400	K
18	150	KXN0E0	000104	N
16	50	XYG00N	000530	N
27	30	I0G0A0	040305	K
26	20	00NTX0	150002	-
13	10	N0TAO0	070002	-
1	10	EKAIYG	000000	-
2	20	TAIYEM	000000	-
5	80	NIOTAM	000000	OTA
30	150	N0T00A	070510	TA
14	20	XO00KI	001700	-
29	80	0PG00Y	400530	GY
3	30	YEPMTI	000000	-
17	80	MEY0K0	000504	YK
25	10	0M00TN	304700	-
15	30	AXK00T	000750	-
6	150	GXTYPK	000000	TKP
28	50	YP000A	004520	A
4	50	XGNYPM	000000	N
28	50	000EMG	351000	G
1	10	MENYOI	000000	-
2	20	GMTOKP	000000	-
18	150	0OMEK0	200004	M
6	150	AXOYNK	000000	OK
15	30	M00XNA	053000	-
26	20	00XKA0	520004	-
13	10	YP0X0M	001020	-
3	30	YNPKAE	000000	-
16	50	XY0KN0	005001	X
30	150	00XA0K	240050	XK
5	80	IMEGOT	000000	EI
4	50	EYTMOX	000000	TK
17	80	O0PY0G	030070	PG
29	80	T000PY	012400	Y
14	20	E00TNO	071000	-
27	30	00ANT0	570004	A
25	10	EK000T	002310	-
4	50	OAGXNI	000000	O
13	10	0EK0IO	400300	-
25	10	00TNP0	310004	-
16	50	0NG0KO	400200	O
28	50	T0IE00	010032	I
14	20	ME0IT0	001005	-
29	80	KN00E0	002103	-
18	150	X0YT0G	040020	YT
15	30	YXM00T	000420	-
3	30	PXTAEO	000000	O
6	150	OYMKIG	000000	MIG
26	20	0TM00P	200470	-
2	20	PEYMKX	000000	-
17	80	IT0G0Y	005040	Y
1	10	GMIXKY	000000	-
30	150	MAI000	000152	IT
5	80	GOPKMX	000000	PX
27	30	0X0Y0T	502070	-
4	50	ONEYXG	000000	X
30	150	0AN00O	500170	NOA
29	80	I0TM00	040075	T
6	150	TPAOEM	000000	AMO
17	80	0IETM0	400001	MT
13	10	TPX00N	000170	-
2	20	XOIAMG	000000	-
16	50	0NPIM0	300001	PI
25	10	0MXE00	100045	-
15	30	00NIPG	150000	-
26	20	000AOE	231000	-
18	150	EX0TM0	002004	TM
14	20	0EKM0X	500070	-
3	30	TXNMAP	000000	-
5	80	YPGNIM	000000	NIX
27	30	O0K00P	040170	-
1	10	GAXOMI	000000	-
28	50	000TXP	714000	T
25	10	P00N0I	012070	-
6	150	GATKIY	000000	KYTI
18	150	0TIX0M	500020	XIM
27	30	0AKG00	400073	-
5	80	APKTIX	000000	KTAN
28	50	00KX0O	530070	K
16	50	A00IPO	041000	X
15	30	ME0A0Y	002050	-
14	20	XEG00M	000420	-
26	20	G0M00P	040730	-
3	30	OAMKXT	000000	X
4	50	KXOMTI	000000	T
17	80	AX00KE	002700	E
30	150	K0TO00	010057	OT
1	10	YAMGPO	000000	-
29	80	00PN0I	510040	IN
13	10	YPAI00	000073	-
2	20	XGTNIP	000000	-
27	30	IA00N0	002501	-
6	150	INYEAX	000000	EAX
5	80	TMXKEO	000000	KEM
15	30	OXP0G0	000704	-
14	20	P0T0XG	030100	-
29	80	0YKN00	400032	NYX
2	20	AYMNXT	000000	-
1	10	AENIMX	000000	-
25	10	00XE0T	210050	-
16	50	TA0PX0	007002	PX
17	80	GOIK00	000054	KI
4	50	NXPEOA	000000	PKA
28	50	00I0ON	210500	G
26	20	XYN000	000254	K
18	150	E00GIT	074000	GIT
3	30	OKEAPN	000000	E
13	10	MO00EY	005700	-
30	150	T000IG	034700	IG
26	20	P00M0I	032070	-
1	10	KNTOGI	000000	-
6	150	IPYXTA	000000	IAK
15	30	Y0E0IO	040200	-
14	20	KGO0A0	000304	-
27	30	0A0MK0	307001	-
17	80	XT00YP	004200	PX
3	30	XNEMOT	000000	O
18	150	AN00KT	007400	KT
25	10	K0GA00	050017	-
28	50	KOI000	000273	N
30	150	000YIK	753000	IYK
5	80	AIYEXK	000000	EIK
4	50	OTMNXY	000000	EX
29	80	00PAI0	310004	AI
16	50	M0P0GY	070200	PK
13	10	KGY00N	000230	-
2	20	NXTAYP	000000	P
18	150	PEO0G0	000307	OE
13	10	GMN0X0	000105	-
26	20	A0X0E0	010402	-
2	20	KTAOPM	000000	-
15	30	AX0YG0	004002	Y
1	10	EGTXMI	000000	-
27	30	TY0N00	005021	E
17	80	G0P0IX	020300	IX
6	150	APYXOI	000000	YO
14	20	0M0NAP	104000	A
5	80	TEGKIY	000000	GY
28	50	N00YO0	013005	Y
3	30	XTYMAG	000000	G
25	10	0A0KT0	302007	-
30	150	000MKT	745000	MKT
4	50	GTAPIK	000000	AK
16	50	IG00MY	005400	Y
29	80	0ITG00	700021	TGI
1	10	INGMYA	000000	-
26	20	T000GA	034100	-
29	80	AO000Y	007530	YK
27	30	000IMN	543000	-
5	80	KMYIXN	000000	YI
17	80	MEN00P	000730	NP
30	150	PN00K0	004507	K
16	50	E00IAM	012000	A
18	150	PGN0A0	000702	AN
28	50	0IM0X0	400205	MX
4	50	TGYOPM	000000	YO
25	10	00KG0Y	140030	-
2	20	YONAMI	000000	-
13	10	NY0OI0	001003	-
6	150	NMIXTY	000000	XYI
15	30	EY00IN	005300	M
14	20	E00TXO	035000	TX
3	30	GMNTOI	000000	N
2	20	OIGPNX	000000	X
6	150	KAEMNG	000000	NG
5	80	NPMKOE	000000	GE
25	10	Y0T00K	030450	-
29	80	AE0X00	007024	KA
14	20	N00MYG	037000	-
27	30	000AYG	241000	AY
13	10	OPYA00	000034	-
26	20	00O0MI	240500	-
1	10	EPXKNT	000000	-
17	80	NI0GM0	005001	G
4	50	TIAMXE	000000	MX
30	150	0P00MY	207100	MY
16	50	0XPE0N	200040	N
15	30	00PEXO	320000	EX
3	30	ITXOKA	000000	OK
18	150	0TG0EN	100400	NE
28	50	MO00X0	003401	XT
17	80	P00EIK	013000	IK
26	20	0XY0G0	300107	-
28	50	000YGN	435000	YG
3	30	KEYMXN	000000	X
27	30	0INM00	300017	-
1	10	NOAPGX	000000	-
6	150	IXTGOK	000000	GK
29	80	0I0TM0	205001	TG
18	150	X00EMK	054000	EXM
13	10	X0PG0M	070040	-
2	20	YPIEMX	000000	-
5	80	EXNOPA	000000	OA
15	30	YXN00T	000340	X
30	150	P0T0E0	040103	PE
16	50	PE0O0Y	002070	OY
4	50	EYXIGK	000000	IE
25	10	000XKM	735000	-
14	20	TEX00A	000450	-
