# Supplementary material for: Components of Attention in Grapheme-Color Synesthesia: A Modeling Approach
Source: PLoS One. 2015 Aug 7;10(8):e0134456. doi: 10.1371/journal.pone.0134456 (PMC4529240; doi:10.1371/journal.pone.0134456)
Supplement: S1 Dataset — The data structure is explained in the file README.rtf. (ZIP) [file pone.0134456.s002.zip › IS05-congr.dat]

540
35	80	0EM0H0	600805	H
8	20	FMPAIK	000000	-
33	30	0KZ00F	300860	-
36	150	L0E0P0	050103	P1
22	50	HPMS00	000065	S
12	150	LAZFOH	000000	FO
21	30	EO0HM0	008001	-
11	80	MFLHSK	000000	HSK
32	20	000ZLA	534000	-
20	20	0MO0AI	800300	-
9	30	IPMZEA	000000	E
24	150	0M0KSE	506000	KSE
10	50	LAKHPF	000000	P
34	50	I00HP0	045003	HP
7	10	OPFKIH	000000	-
31	10	IZ00L0	003604	-
19	10	0ZO0KF	800500	-
23	80	A00IKZ	085000	IK
11	80	OFIEMS	000000	EO
8	20	KPZEHL	000000	-
24	150	L0S0ZH	010500	5ZH
20	20	F00MAI	058000	-
19	10	SFME00	000041	-
34	50	0SO00H	300510	51
23	80	00MLIA	540000	AML
32	20	0MO00I	100630	-
33	30	00HO0A	650040	-
35	80	0F00PO	103800	PO
9	30	FHAZOL	000000	A
31	10	ZK000F	004810	-
7	10	MKOFPE	000000	-
21	30	ISP00E	000810	-
12	150	EIOMKH	000000	MKE
22	50	0ASKL0	400005	KL
10	50	FZLOPE	000000	PO
36	150	I0H00K	080430	43K
10	50	ASZPKH	000000	PH
23	80	L0AO0I	060030	O3
21	30	FEH0P0	000403	-
33	30	O00M0S	041050	5
12	150	FHSMZK	000000	MZK
19	10	0KPZL0	300001	-
11	80	KEOLSM	000000	LSK
20	20	A0KL0P	080060	-
9	30	ELHKMA	000000	-
22	50	0LASM0	800006	-
31	10	00M0KL	540300	-
24	150	ZM0LK0	003006	LK6
32	20	A00KP0	061005	-
36	150	000ISA	514000	4S
34	50	00KFL0	460003	KL
35	80	ZOM000	000143	32
7	10	LAZSIO	000000	-
8	20	IOZPKE	000000	-
19	10	0PZ0SK	300600	-
36	150	LH000F	006480	6F
24	150	00HSZA	130000	HZ
10	50	IESAOF	000000	SF
8	20	HFKPZI	000000	-
7	10	OESAIP	000000	-
9	30	KFHAME	000000	-
33	30	HE000K	004810	-
35	80	00H0ME	840300	HE
23	80	0MHEK0	800003	H3
34	50	000POE	546000	PE
32	20	0IZO00	500048	-
21	30	LK00IF	008300	-
31	10	L0P0E0	060104	-
20	20	K0LFA0	010008	-
11	80	IKEFAO	000000	EA
22	50	0PA0KO	500400	K
12	150	MPFKSO	000000	KSO
35	80	L00FP0	081003	FP
11	80	MSIPHK	000000	PH
7	10	KSMFPZ	000000	-
34	50	0AE00L	300140	E
31	10	0ZKF00	500048	-
10	50	FKHPOI	000000	PH
23	80	ES00PL	004100	P
36	150	0L0PH0	506001	PH
22	50	0FLP0S	600050	5P
32	20	L00SP0	014003	-
19	10	HIA00F	000580	-
9	30	LEOPIM	000000	P
33	30	OZ000K	006580	P
21	30	O0MKA0	080001	-
20	20	Z0FEI0	010005	-
12	150	HSEFAK	000000	FAK
8	20	AKZSFH	000000	-
24	150	KF0ZI0	006003	ZIK
11	80	AOFEMS	000000	EM
7	10	SPLAKO	000000	-
20	20	PMI00L	000680	-
19	10	K0SHF0	050003	-
34	50	0K0AH0	604008	H
22	50	0ISO0K	400080	E
21	30	PH0ZE0	003001	E
32	20	H0O0I0	080503	-
31	10	0M0P0I	504080	-
8	20	FIZEKP	000000	-
24	150	EHF00Z	000510	5
10	50	MPFALH	000000	A
23	80	LKPE00	000048	P
33	30	KOH000	000641	-
35	80	00SMA0	680005	M
12	150	MFOAHZ	000000	AH
36	150	S0EL00	060051	L5
9	30	IEZMPH	000000	-
8	20	MKLEIS	000000	-
11	80	MAZFSL	000000	S
7	10	LKZPAH	000000	-
31	10	00FE0P	160040	-
33	30	A00SO0	063001	-
22	50	0PSA0M	800040	-
24	150	AS0M0H	006040	M
32	20	M0ES00	030041	-
20	20	0HZIP0	100004	-
9	30	HPILOF	000000	-
10	50	IZPAEO	000000	E
21	30	KL0AI0	005006	-
23	80	PK00AL	005600	AL
19	10	OZ0AH0	008006	-
35	80	0AO0H0	800306	HO
34	50	0EPZ00	300046	P
12	150	ISKFMA	000000	MA
36	150	IH00O0	001805	O
8	20	MZPIOF	000000	-
32	20	00ZE0I	640010	-
20	20	ZS0EO0	005001	-
19	10	SI00KM	003500	-
31	10	Z0A00P	060380	-
10	50	SFALPE	000000	PO
36	150	I0H0O0	050601	O
9	30	FKZPEL	000000	E
12	150	IMAKZE	000000	KZ
34	50	0IKP00	300065	KL
35	80	00HLI0	860004	LI
11	80	IHFZPM	000000	HP
33	30	LZ0A00	008043	-
24	150	0I0ZAK	103000	ZA
22	50	M0SAP0	030008	PAS
7	10	KMFESZ	000000	-
23	80	0AZ0FI	300800	F
21	30	M0O0SL	010500	-
24	150	FEK0A0	000401	AK
8	20	SILEOM	000000	-
10	50	EZMKIH	000000	KM
34	50	K0HP00	060018	P
22	50	I00ZAS	081000	Z
23	80	IA0S0P	004030	4
35	80	S000EF	031800	F
12	150	ILOAZS	000000	AZO
31	10	AP00Z0	001403	-
20	20	0O0EMK	304000	-
7	10	IHMFOS	000000	-
9	30	KZSPHI	000000	P
11	80	ZMOLIS	000000	LI
33	30	SL0M00	003014	-
19	10	0ALHO0	800004	-
32	20	0LO00I	400830	-
21	30	0P0KOH	108000	K
36	150	00OFE0	160008	FEO
22	50	F0LA0S	050060	SL
23	80	FEK00M	000840	KM
31	10	HM000Z	001830	-
10	50	ALHSEI	000000	E
8	20	SAIPOL	000000	-
7	10	IHEMKS	000000	-
21	30	0S0HLE	405000	-
9	30	ZMOEIL	000000	E
20	20	0FH0OL	600300	-
32	20	0EL0P0	600104	P
34	50	00AS0H	640050	H
33	30	O0F00L	080160	F
12	150	OIMKSP	000000	MS
24	150	E0P0ZM	030100	PM
11	80	OFKSMI	000000	SK
35	80	S0Z00O	080350	O
19	10	ZIH00E	000610	-
36	150	K0H00F	030680	HF
21	30	M0LAO0	060001	-
35	80	A000FS	085600	F
9	30	LASFPZ	000000	P
20	20	L0IFE0	040005	-
24	150	0KMHA0	600003	AHK
12	150	SIMAZP	000000	AZ
23	80	Z0KF0I	060080	F
8	20	IMKFAZ	000000	-
34	50	0S0FI0	503006	FI
7	10	AKIOFL	000000	-
19	10	EP00OI	008100	-
10	50	SMPAHO	000000	H
32	20	00KPE0	560008	-
36	150	FI0L00	008053	L
31	10	0A0PS0	608001	-
33	30	0M0L0O	806030	-
22	50	AI00HP	005400	H
11	80	HZFOAP	000000	AO
35	80	0IO00L	100580	-
23	80	MLK00H	000410	H
24	150	LA00FM	008100	MF
34	50	F0H0O0	060104	O
19	10	S0O0LH	080400	-
10	50	PSMOHK	000000	HO
31	10	00OK0I	360040	-
9	30	KFSIAZ	000000	F
22	50	KEPO00	000016	PO
8	20	HPMIAZ	000000	-
20	20	LF00OH	001300	-
12	150	LKMPZE	000000	PZH
7	10	SAZFHL	000000	-
11	80	IFPEKZ	000000	EKL
21	30	00FZKP	380000	P
33	30	F0SP00	040053	-
36	150	0FS00Z	400630	ZS
32	20	FSO000	000413	-
34	50	00EK0O	480010	KL
19	10	LO0E0K	006050	-
20	20	0OHLA0	600001	-
11	80	MHOKFP	000000	KLM
22	50	O00PFM	084000	P
35	80	LZ000A	005180	L
31	10	LS00O0	006804	-
23	80	AOH0P0	000605	P
21	30	L0S0PK	040300	P
10	50	FAZLHE	000000	H
24	150	S0L0FO	010800	FO
32	20	0MH0S0	500603	-
9	30	SFLMZE	000000	F
36	150	LE00M0	008504	ML
8	20	ZFIHKL	000000	-
33	30	00FI0S	640030	-
12	150	ALSPKM	000000	KLM
7	10	AFEMIK	000000	-
31	10	PZ00M0	004603	-
34	50	HL00P0	003804	PS
9	30	ZFMAHK	000000	M
10	50	MSPKZI	000000	Z
35	80	MI00O0	003401	O
11	80	EHOISZ	000000	Z
19	10	IO00ZL	006400	-
12	150	LAKFOE	000000	OFE
22	50	MAKZ00	000081	KL
21	30	L0O0AH	060500	H
24	150	EP00IM	006400	MI
36	150	00ESA0	480003	AS
7	10	KALEPS	000000	-
23	80	0K0EPH	608000	EPH
32	20	PL0F00	005081	-
20	20	K00ZPE	018000	P
33	30	00LKE0	480003	E
8	20	LKHASF	000000	-
10	50	PZLIKF	000000	LK
36	150	0PE0O0	300105	O
19	10	F0MH0A	010080	-
32	20	0HO0M0	600805	-
24	150	K0P0IH	080400	IH
23	80	KI00SM	005800	MK
22	50	F0AZ0M	040010	M
11	80	AMFLHZ	000000	Z
31	10	O0Z0F0	060105	-
21	30	0E0HIA	306000	H
20	20	FP0O0A	008050	O
12	150	HSPMZF	000000	MZF
8	20	MAHOZK	000000	-
33	30	00E0LO	160300	-
35	80	00OAZ0	340005	AZ
9	30	EIPAKL	000000	F
34	50	000AIH	413000	HI
7	10	IZLOFP	000000	-
11	80	SIOLEP	000000	LPE
20	20	EFPM00	000068	-
22	50	S0EMA0	080005	A
36	150	ZHK000	000851	K
33	30	00I0PL	510800	P
24	150	0S0EFZ	105000	EF
31	10	O000MI	038400	-
9	30	AOPIZM	000000	Z
8	20	HALPMO	000000	-
34	50	AP0L00	001054	I
21	30	0MZH0O	400030	-
10	50	PZOLMH	000000	H
35	80	SPI000	000653	I
19	10	ASE0Z0	000504	-
7	10	HSLOAM	000000	-
32	20	K0E00F	080540	-
23	80	H0S0ZP	040600	Z
12	150	KIFZSH	000000	HZ
31	10	M0O00E	010650	-
34	50	0M0I0P	108060	PI
19	10	E0A0MF	010600	-
20	20	FH0Z0L	001080	-
24	150	OAS00L	000530	LS
22	50	P0OLA0	060004	P
35	80	LP000F	005610	F
8	20	ZAHISP	000000	-
23	80	PK00FM	001800	MK
11	80	OLIAFE	000000	EF
21	30	LOK00M	000650	K
7	10	FAISHE	000000	-
36	150	MZ000A	003410	MA
33	30	00KSL0	540006	-
9	30	LHAZKF	000000	M
32	20	IOA000	000641	-
10	50	MZIHKL	000000	LK
12	150	ZLPAMS	000000	PS
9	30	LISFEH	000000	H
24	150	00ZEML	510000	LME
36	150	MP0L00	005048	LM
35	80	0I0HK0	504006	HKL
31	10	MK0O00	001036	-
20	20	MF00KP	004500	-
23	80	0FZ0LA	500400	LA
21	30	S0F0OE	030500	-
22	50	IK00SM	003800	-
8	20	AZKESH	000000	-
32	20	K0P00S	080150	-
34	50	S000FM	018300	FM
12	150	ILMPOZ	000000	POZ
10	50	EAZLOH	000000	OZ
33	30	O00LF0	034006	F
7	10	KAEZIP	000000	-
11	80	ZMPFHK	000000	PHK
19	10	F0I0ZS	060500	-
19	10	IZFM00	000016	-
12	150	MKSLHE	000000	LHE
21	30	0LI0HA	300600	H
22	50	KOZ0M0	000405	-
23	80	0M0LOP	103000	OPS
9	30	FLMSHZ	000000	F
31	10	K0M00S	010460	-
36	150	L00P0M	014060	ML
8	20	OSLEMZ	000000	-
20	20	SL0HF0	004008	F
11	80	MOLSEF	000000	FSO
10	50	FLMHSP	000000	HSP
35	80	A0O00H	030680	HA
32	20	000OSA	146000	-
7	10	ZAOSHL	000000	-
24	150	F0M0AI	050100	MA
33	30	000OFK	835000	K
34	50	A00E0P	045060	PA
7	10	HPSOZE	000000	-
10	50	KSAZHM	000000	HS
24	150	EI00LP	003600	LP
35	80	K00Z0E	046080	KL
9	30	LMPEIA	000000	P
11	80	KFEZPM	000000	MK
12	150	AKHMEL	000000	LEA
33	30	A00K0H	043080	S
32	20	0A00EM	306500	E
20	20	0ZKAH0	300001	E
31	10	A000EH	068400	-
34	50	0ZI00K	100460	K
22	50	00FEZO	160000	ZF
21	30	S00OPL	035000	PE
19	10	KSL00Z	000810	-
8	20	EOAHKI	000000	-
23	80	0OI0HZ	500800	HI
36	150	I0O0F0	080105	FO
21	30	0HSLO0	400008	H
32	20	00POE0	340006	-
7	10	ZEIHFL	000000	-
20	20	MHL0S0	000301	-
34	50	000LEZ	851000	EZ
11	80	OZEPFA	000000	PFZ
12	150	AHMLZS	000000	LMS
23	80	HMI0F0	000804	FM
9	30	IMLPZO	000000	P
31	10	0O00EM	306800	-
33	30	000EHL	365000	H
10	50	MKFPZI	000000	PZ
19	10	IOSZ00	000013	-
24	150	L0E0OS	010600	OS
8	20	SLZIPO	000000	P
22	50	00OIFM	810000	F
35	80	0EK0M0	800601	MK
36	150	00EM0I	160050	MI
10	50	IKZLOP	000000	PS
19	10	PM0HK0	008006	-
9	30	AKOHFP	000000	F
35	80	H000PZ	084500	PZ
34	50	S0HI00	010036	H
8	20	OHLFKZ	000000	-
33	30	00KML0	430005	-
21	30	ZIF0L0	000405	H
12	150	ISOMEA	000000	MEO
23	80	EFO0A0	000503	A
31	10	00LMO0	610003	-
7	10	AKZPIL	000000	-
32	20	000OAP	385000	-
36	150	LZ00A0	005408	AL
20	20	00EHSO	160000	-
11	80	FOLAEH	000000	AE
24	150	0E0FLH	104000	FLH
22	50	0FPKM0	500001	KL
24	150	L00IFO	058000	IFO
12	150	FLPKMS	000000	KMS
8	20	FMSIAK	000000	-
23	80	I0FM0H	010040	M
22	50	0IZ0LH	500300	LH
9	30	ZAIHPK	000000	OK
20	20	MA0I0H	005010	-
35	80	PE0M00	001053	M
11	80	LOEAKP	000000	EKL
7	10	LHFMAK	000000	-
36	150	LK000A	001850	KLA
31	10	H000AS	016400	-
33	30	P000ZO	016800	P
19	10	I0P0ZH	080400	-
10	50	ELOHIK	000000	HKL
32	20	M00PK0	035001	-
21	30	00FLEM	340000	E
34	50	M00HZ0	053006	HZ
31	10	E0ML00	030065	-
24	150	I0ZEA0	040005	EAZ
7	10	IHELFM	000000	-
8	20	LHKISA	000000	-
11	80	KAHOPS	000000	OPS
33	30	00PZ0S	680050	M
10	50	EFMOIP	000000	OIP
21	30	ILA0K0	000108	EK
19	10	K0HOM0	040008	-
23	80	IZSE00	000031	EI
36	150	ZA000K	006810	KL
34	50	OPM000	000613	M
20	20	0FI0PL	600800	-
12	150	AISZOP	000000	OPS
35	80	0OA00F	300810	F
22	50	A0S0FP	030800	PL
32	20	EI0Z00	001063	-
9	30	PFSALI	000000	-
21	30	M00KZO	081000	K
10	50	ZIMSOP	000000	OP
7	10	AEIMZS	000000	-
32	20	H0AF00	030081	E
36	150	ZI00M0	003108	MO
11	80	ESLIOK	000000	LKOM
20	20	F0HPL0	010006	P
8	20	HPALMF	000000	-
31	10	M0F0E0	040501	-
9	30	OMAIPH	000000	P
34	50	00MF0S	580040	MS
35	80	00MO0E	650040	OEM
23	80	SL0A0K	003010	AIK
19	10	0E0HZK	503000	-
33	30	Z0MK00	040013	K
24	150	MA0ZE0	001006	EM
12	150	KESMLH	000000	MLHS
22	50	0Z0EIA	306000	EI
11	80	KHZEFL	000000	ELZS
33	30	H0OL00	060018	M
34	50	A00MK0	065008	MK
10	50	KMAHEP	000000	HEP
7	10	HSEPIA	000000	-
36	150	F0M00P	050180	MP
19	10	K0EF0L	050060	-
22	50	S0O0LZ	050100	LZ
20	20	EZ0K0S	008040	-
12	150	PSAOMI	000000	OMI
21	30	00LKOM	380000	KL
31	10	00P0OK	680400	-
8	20	ZLOAKP	000000	-
35	80	E000ZL	034800	ZIK
9	30	AOFLHZ	000000	H
23	80	IF00OL	008500	OL
24	150	H0S0IL	050600	ILHS
32	20	0OK00M	100560	-
32	20	00PIA0	380001	-
11	80	AIEKFL	000000	KLFZ
20	20	00AHML	860000	-
8	20	EHZSPI	000000	P
31	10	FHA000	000451	-
35	80	K0L0H0	010403	HL
19	10	00ELAK	830000	-
34	50	K0P00Z	040510	P
21	30	0ZS0MP	400800	-
9	30	PZMIAL	000000	-
12	150	HOKEFP	000000	EFS
7	10	AHZPIL	000000	-
24	150	SHA00M	000310	AM
23	80	0SZ0PE	400500	PZ
22	50	H00FSO	013000	FS
36	150	0KMF00	800053	FM
10	50	ESOMIH	000000	HI
33	30	0AI0L0	500103	-
36	150	H0MP00	040085	MH
35	80	MA00H0	006104	HM
34	50	LP000H	003150	HM
24	150	0IL0OZ	800300	OLZ
11	80	LFEHSA	000000	HLAS
23	80	Z00EAP	031000	EAP
32	20	F0A00H	060830	-
19	10	Z00MAI	085000	-
8	20	PKAEFS	000000	P
33	30	IM0F00	006053	-
21	30	0OHZK0	400005	FK
31	10	A0K0S0	030408	-
22	50	ZMS00H	000180	HZ
12	150	IPZFKE	000000	FZK
20	20	LMP00F	000140	-
7	10	PKHZLS	000000	-
9	30	HPEMIZ	000000	-
10	50	OMAHEK	000000	HE
21	30	F0KEA0	050008	E
33	30	0P0MZ0	803001	Z
34	50	A00EI0	014005	EI
12	150	OLFHZS	000000	HZ
32	20	FP0S00	003048	-
22	50	AO0IZ0	006003	ZIK
36	150	Z000LA	051600	LA
35	80	0PH0F0	400603	HF
24	150	0KOA0S	300050	AO
19	10	E0A0IS	080500	-
31	10	L000KA	064500	-
20	20	ZK0AP0	003001	P
10	50	IMOHAP	000000	HP
23	80	LESP00	000038	PO
7	10	ILZSOE	000000	-
8	20	ZELSMO	000000	-
11	80	PSEMHF	000000	EFH
9	30	FKPAOS	000000	PO
31	10	S0O0M0	010405	-
32	20	0S0I0O	501040	-
20	20	ISMZ00	000045	-
9	30	EMPSFO	000000	E
34	50	ZE00A0	006801	E
7	10	FIMEZO	000000	-
24	150	AO0IH0	006003	HI
12	150	MZFSPK	000000	SPK
11	80	EKIZSA	000000	ZK
8	20	KMFAZS	000000	-
22	50	S00KZF	084000	KFZ
21	30	LS00ZK	005300	K
23	80	S0M0EO	060500	EH
36	150	P000LI	058100	L
19	10	KO0AP0	008006	-
10	50	AOMISK	000000	SK
35	80	00PAL0	360008	LA
33	30	K00Z0F	015040	H
