# Supplementary material for: Components of Attention in Grapheme-Color Synesthesia: A Modeling Approach
Source: PLoS One. 2015 Aug 7;10(8):e0134456. doi: 10.1371/journal.pone.0134456 (PMC4529240; doi:10.1371/journal.pone.0134456)
Supplement: S1 Dataset — The data structure is explained in the file README.rtf. (ZIP) [file pone.0134456.s002.zip › IS05-incongr.dat]

540
29	80	0MLS00	600043	4
5	80	HPLEZS	000000	SZ
13	10	0SIMO0	100006	-
17	80	0SEZ0P	300060	6
4	50	KHPOFZ	000000	O
16	50	E0PMS0	030008	MS
25	10	000SPK	364000	-
14	20	MI0S0K	001060	-
28	50	0MSI00	800061	6
2	20	KILMOA	000000	-
18	150	0OZI0P	300050	I5
3	30	AKFOZP	000000	A
26	20	P00H0E	053010	-
15	30	OP0ZK0	004005	-
6	150	FMOLKI	000000	LK1
1	10	FOKMSL	000000	-
30	150	H0IA00	060045	A4
27	30	0ES00F	400580	-
16	50	K0ZH0I	060010	-
17	80	IF00OA	001300	3O
27	30	00LSZ0	430001	S
25	10	E0HM00	030061	-
28	50	L000SE	053600	6
4	50	FLKMSZ	000000	MS
29	80	A0IM00	050036	M3
3	30	HPKOEF	000000	-
14	20	LH0IF0	001003	-
6	150	LIPHOA	000000	HOP
15	30	SZA0H0	000301	-
26	20	PML000	000415	-
1	10	HZIOPS	000000	-
2	20	AOLSHZ	000000	-
18	150	KS0IE0	003004	IEK
13	10	MA0E0Z	004060	-
30	150	P00OL0	084001	OLP
5	80	EOAPIH	000000	HP
6	150	FPMSEL	000000	SLM
1	10	IOLSZH	000000	-
14	20	0LFP0H	500030	-
17	80	FEH0O0	000508	5O
15	30	0EHZO0	400006	-
27	30	Z0K00I	060810	-
18	150	HZ0KI0	006005	KI5
29	80	000EMA	651000	M6
2	20	LEZHOM	000000	-
3	30	MKSLPZ	000000	-
30	150	000KML	361000	1KM
16	50	0IHSZ0	400001	-
5	80	KMPHLI	000000	P
25	10	M0I0K0	050301	-
4	50	SKAMIF	000000	M
13	10	AKIS00	000051	-
28	50	0SO0F0	400603	63
26	20	S0HZ00	040063	-
27	30	OPE000	000564	-
29	80	0P0HF0	406008	6H
30	150	000LEM	541000	1M
6	150	ZLSAPO	000000	SPO
14	20	OES0F0	000804	-
15	30	PO00EH	004600	-
26	20	0HMF00	100045	-
25	10	SA000P	003560	-
18	150	F0S0MI	080500	SM
13	10	O0KI0F	050060	-
28	50	I000KL	085400	KLM
5	80	LHFZPS	000000	PS
17	80	0E0HOI	504000	4S
1	10	OSAPMF	000000	-
3	30	APIHEM	000000	-
2	20	FOHAEK	000000	-
4	50	EILSHZ	000000	SL
16	50	0M0HZO	308000	S
16	50	K0FIP0	030004	-
1	10	KPHIME	000000	-
26	20	F00PO0	068001	-
28	50	00ZF0S	180030	3
15	30	M0KLA0	050008	K
18	150	LK00EO	001800	8E
30	150	0I00FS	805600	6FI
4	50	FMZISL	000000	-
14	20	Z0IA0E	040030	-
13	10	0KHEO0	600008	-
2	20	AEIZOL	000000	-
17	80	00IZHK	830000	H
6	150	MPKLHS	000000	KLM
27	30	I0KE00	060085	K
5	80	ZEOKPF	000000	KPO
29	80	0S0ME0	406003	ME
25	10	AF000I	003850	-
3	30	PELHFI	000000	-
3	30	PFLZEM	000000	-
18	150	HILP00	000016	PI6
4	50	SZIPKF	000000	P
6	150	HMSLEK	000000	LEK
15	30	0FZAO0	300006	A
2	20	IPOKZM	000000	-
14	20	0ALIO0	800006	-
26	20	0SM0I0	400601	-
30	150	0KP00Z	300810	81
27	30	00LM0Z	410050	-
13	10	LZE00O	000480	-
29	80	00ZHS0	340006	S
28	50	H000FA	061400	A
16	50	0KZ0FP	500300	F
5	80	ZLFEHK	000000	FK
17	80	0P0LMH	504000	MO
25	10	00SM0L	640030	-
1	10	PIKFSE	000000	-
17	80	SI00HO	001400	HO
6	150	KHPZLO	000000	LOK
13	10	E0OS0M	060080	-
30	150	00FME0	130004	ME
14	20	K0F0PO	060100	-
25	10	Z0A00L	060480	-
28	50	00P0FK	580400	P
18	150	S0IP0O	040050	PO
29	80	00A0OI	140300	OP
4	50	ZIPHEO	000000	O
27	30	0EK00Z	400680	-
5	80	LSAIMK	000000	MLK
1	10	LAIZEF	000000	-
26	20	I00OE0	054006	-
3	30	ZIKELH	000000	KLE
16	50	APL0M0	000803	M
15	30	SOA00E	000430	-
2	20	OIFSLH	000000	-
27	30	0OH0A0	800406	A
16	50	ZLS0P0	000608	S
3	30	KLMSAI	000000	M
28	50	A0I00O	080350	S
25	10	0MI00A	500860	-
2	20	HZAPSO	000000	-
26	20	E0MH00	030054	-
18	150	H0A0EF	050100	F
29	80	I0FL00	080041	L
4	50	HLSKOP	000000	KLO
30	150	0Z0S0H	104080	HS
17	80	PFO0E0	000608	H
14	20	0IZF0H	400050	-
5	80	LSPIHK	000000	H
6	150	FHOAPS	000000	PAS
13	10	EA00PM	008500	-
15	30	M0KO0L	010030	K
1	10	PISOKE	000000	-
28	50	0MZ00I	600340	-
6	150	FKESPM	000000	SPE
4	50	ZOKPMS	000000	MK
2	20	OPIKSA	000000	-
30	150	0FL0A0	400308	A
17	80	A0F0MH	080600	M
26	20	000AIE	518000	-
14	20	OKE0L0	000806	-
13	10	0OFH0E	500080	-
18	150	0L0PZF	108000	PZ
29	80	S000EZ	014800	E
5	80	AHIFKL	000000	FK
3	30	PKMSZH	000000	-
25	10	SI0K00	008061	-
1	10	PLHOAS	000000	-
16	50	AE00ZS	003800	FS
27	30	0SA00Z	800560	-
15	30	00OZMF	450000	-
2	20	LSKIAZ	000000	K
5	80	KEZSIF	000000	SZ
6	150	PZHSMO	000000	EMO
4	50	ASKOHE	000000	OH
14	20	FA0LM0	008006	-
3	30	IKAEHO	000000	-
25	10	A0O0I0	010308	-
28	50	EAK000	000531	KM
29	80	SK0O00	005086	-
13	10	OK0M0I	001040	-
27	30	0P0K0H	408060	K
26	20	0IME00	800061	E
30	150	0P00FA	608500	FA
17	80	KM0I0S	003080	-
1	10	PHMAZO	000000	-
15	30	00IOHL	360000	-
16	50	0A0SPI	804000	PS
18	150	SPEH00	000053	HS
3	30	EFIOKS	000000	K
2	20	FOMSHK	000000	-
30	150	Z000KE	085100	KL
1	10	OPIKMF	000000	-
27	30	F0H0O0	030506	-
17	80	PA0MF0	001004	F
13	10	SZ0H0K	001080	-
28	50	F0M0A0	030501	A
6	150	AMEHSF	000000	SH
16	50	L0AF0O	030080	S
26	20	000EAL	168000	-
18	150	00OMHI	140000	MH
4	50	HIAPME	000000	M
5	80	SMZEAF	000000	AZ
15	30	P00ZLH	048000	M
29	80	00E0MK	150300	M
25	10	00HPK0	830005	-
14	20	0E0PMO	301000	E
1	10	PIEZAS	000000	-
16	50	OS00HE	001600	H
4	50	KZSELA	000000	LM
2	20	FZHEAL	000000	A
18	150	K0ZL0H	050080	H
26	20	P00ZH0	061004	-
27	30	P000FZ	058400	E
6	150	OIMEKA	000000	EKA
3	30	ALZFPH	000000	-
30	150	00OIZ0	360008	IZK
5	80	IZAMEK	000000	MEK
14	20	ZO00SP	005400	S
13	10	Z0IOE0	050003	-
28	50	0K00EM	506400	ME
25	10	OM0F00	005068	-
29	80	00P0FI	140600	F
17	80	0OLIP0	300001	PI
15	30	I0H0KA	030100	K
2	20	MIASFH	000000	-
18	150	AOM00H	000360	MH
1	10	IFMPAS	000000	-
25	10	F0H0A0	030506	-
29	80	0Z0O0P	501080	-
4	50	FPZLKH	000000	K
27	30	00AH0P	360010	E
3	30	MHOAPZ	000000	-
16	50	0POLM0	600005	MO
30	150	MZ000K	004180	K
26	20	FL00O0	008106	M
6	150	POEMAL	000000	MAL
15	30	H0M0IP	040300	M
13	10	P0LEO0	030006	-
28	50	O00PZ0	034005	-
5	80	AKPZME	000000	ML
17	80	E0SF0A	050060	L
14	20	S0KLM0	050008	M
17	80	FK0L0P	005040	LP
27	30	OZ0F00	005034	P
16	50	KZ0A0H	006010	K
5	80	IEMPLK	000000	LMK
26	20	I0ME00	010084	-
13	10	PZ0E0A	004030	-
2	20	OKSIML	000000	-
3	30	PSZKHA	000000	K
28	50	A0M00S	030460	M
4	50	KFIOZA	000000	A
18	150	00FKEH	310000	FKE
6	150	ZSEPOA	000000	OPZ
15	30	I0ZMO0	080001	O
25	10	00P0OZ	580300	-
14	20	M0Z0KF	080500	E
29	80	00EF0M	450010	ML
30	150	LI00P0	006108	P
1	10	FKEALI	000000	-
17	80	LZE0H0	000108	-
2	20	IMSZHA	000000	A
13	10	ILS0F0	000508	-
18	150	KAM0H0	000105	HM
1	10	ESPMLA	000000	-
6	150	OZKAFM	000000	AF
14	20	LZ0OS0	006004	F
30	150	0Z0P0I	105060	I
15	30	IPS0A0	000508	A
26	20	0KA00H	400180	-
5	80	IHLAEK	000000	AE
4	50	ZEAOLP	000000	LOP
27	30	O00E0Z	083010	I
28	50	EP0O00	005048	OE
25	10	S0E00A	080630	-
29	80	0K00FH	306800	FH
3	30	MHPLOZ	000000	O
16	50	M00LPH	014000	PO
13	10	LE0HA0	005001	-
4	50	FKPIES	000000	S
15	30	0PL0SF	100300	S
16	50	0PIFZ0	600001	S
25	10	MF00L0	001503	-
1	10	KASIHM	000000	-
27	30	00H0FZ	610800	-
2	20	PFHIME	000000	-
5	80	KPOAZM	000000	MZA
3	30	PMSKLH	000000	KL
17	80	00PEIS	630000	EI
28	50	00MFS0	150004	MFS
18	150	OSA00F	000340	A
26	20	0PA00S	600850	F
14	20	SLZM00	000068	-
6	150	KEOFZI	000000	FZ
29	80	000LEM	613000	LMZ
30	150	L0F00O	050410	O
17	80	EO0Z0S	005010	S
18	150	0MHAF0	800004	HA
30	150	M00O0H	061050	HI
6	150	SFEKAZ	000000	ZAE
2	20	SOMHKE	000000	K
14	20	SK0HL0	006003	M
16	50	0HLO0F	800030	F
4	50	ESPKAO	000000	OK
1	10	AFKIMH	000000	-
3	30	OLZFKS	000000	FS
15	30	0O0ZHA	804000	A
29	80	K0IM00	030061	K
27	30	M00AZ0	014006	M
26	20	HP0M00	001038	-
13	10	HP0SZ0	001005	-
5	80	MOHPLI	000000	LI
25	10	0EZ0O0	600305	-
28	50	LO000K	001430	KL
2	20	AFSIEL	000000	S
4	50	EIPOLH	000000	HL
25	10	0FIE00	100038	-
28	50	00F0EL	850300	LM
27	30	F00EM0	018003	H
16	50	PE0FI0	003006	-
26	20	000SIH	486000	-
5	80	EFILKA	000000	LKA
3	30	FPZEMI	000000	-
15	30	F0LO0M	030080	M
14	20	0KFI0M	500040	-
6	150	LAEMOF	000000	FOE
1	10	IZOLKM	000000	-
18	150	O0AEH0	080005	EHO
29	80	0E0H0Z	405060	H
17	80	I0MZE0	050008	ME
30	150	0E0FM0	406008	FM
13	10	0EAS0K	100080	-
5	80	IPLMZF	000000	MFZ
30	150	MS00K0	004306	KML
17	80	ZSFM00	000046	M
3	30	FAHPEK	000000	M
16	50	KO0ZE0	008001	HE
15	30	PFSE00	000086	H
18	150	AP0S0F	003010	F
29	80	0Z0FL0	605001	FL
13	10	A0L0KP	050800	-
28	50	OMI000	000145	M
6	150	ZSELPA	000000	LPS
2	20	HOZIAK	000000	A
4	50	AFIZLE	000000	K
1	10	MKEISO	000000	-
25	10	000HIZ	846000	-
26	20	KMP000	000651	-
27	30	0KLH00	400068	-
14	20	LO00KA	004100	-
26	20	0SZ0L0	600403	-
17	80	O0A0SM	010600	MS
4	50	HIEMAL	000000	LMA
30	150	M0Z00P	010840	P
15	30	FPK0O0	000506	K
16	50	E0SI0L	050030	LS
13	10	0HFL0O	600040	-
2	20	FMHLKE	000000	K
28	50	E00L0O	041030	LO
18	150	E0PK0A	040010	AP
6	150	PZAHKI	000000	HK
14	20	0EPIL0	800003	L
3	30	FMLEKS	000000	E
27	30	E0HZ00	030056	-
5	80	FHKOIS	000000	OIK
29	80	HFM000	000813	MK
1	10	OKSHLZ	000000	-
25	10	0Z0SI0	805003	-
16	50	00HSME	610000	MS
18	150	POH00I	000510	HSI
13	10	A0KIO0	060001	-
2	20	PMHSKO	000000	SK
1	10	ELZPMK	000000	-
17	80	IA0E0M	003080	MH
25	10	SA0I00	008054	-
3	30	IFKAMH	000000	M
4	50	EIOLPZ	000000	LP
26	20	000LHP	468000	-
6	150	EKASHF	000000	SH
15	30	OLF0H0	000506	H
27	30	0I0Z0S	608050	H
14	20	MZA00O	000140	-
29	80	I0F0Z0	030608	Z
30	150	Z000AI	048500	AI
28	50	L00ZE0	034005	H
5	80	IAELFM	000000	KML
17	80	IH0F0Z	004010	F
6	150	IPFZLA	000000	ZLM
18	150	I0HMA0	050006	MA
3	30	AEZOIL	000000	M
1	10	AKLSPO	000000	-
4	50	FAISPK	000000	SK
16	50	HSA0Z0	000103	M
2	20	EALOFH	000000	-
14	20	H0KM0A	080050	-
30	150	F0S0Z0	040601	Z
27	30	0OS00M	300180	M
15	30	I0M0KO	030100	MK
26	20	A00OP0	081003	-
13	10	LI0E0M	003040	-
28	50	00MZK0	140005	K
29	80	0S0AL0	806004	LA
25	10	0I00AL	801500	-
5	80	IFKMLP	000000	MLK
4	50	ZPMSKF	000000	SFK
2	20	OFZEHA	000000	-
13	10	00KMAI	160000	-
25	10	0AI00L	100630	-
30	150	0LMO00	100083	MO
18	150	IK00OA	006500	OK
29	80	E00OK0	086005	OK
16	50	M0K0ZA	080500	K
28	50	E00IL0	086003	L
26	20	FH000Z	003150	-
1	10	ZKOMSP	000000	-
27	30	MK000O	004360	M
14	20	OZF00P	000410	-
17	80	IO0MS0	003001	MH
5	80	AOHEFM	000000	EFS
15	30	ZE00OP	001500	O
6	150	MIFEOP	000000	EOP
3	30	FEMHIS	000000	MS
2	20	ZFAMKO	000000	-
27	30	000AEI	385000	E
16	50	S0AEZ0	010008	EZ
14	20	KA00ZF	006500	-
26	20	F00P0H	041050	-
1	10	SHZFEA	000000	-
29	80	00I0OZ	460300	EK
13	10	0K0EOI	301000	-
17	80	FPO0H0	000305	HO
28	50	AS000K	008650	KL
30	150	O0EM00	030015	M
5	80	ZPFLHE	000000	LHK
18	150	S0A0EP	010400	EPOS
15	30	FLP0H0	000305	H
6	150	SFKMZP	000000	KMLS
4	50	ZEHFPS	000000	PLS
3	30	SEHPKF	000000	K
25	10	MF00E0	006108	-
29	80	0S00KM	403500	KML
16	50	ZPK0S0	000405	SK
25	10	00KA0H	560040	-
2	20	KPZMEF	000000	M
26	20	HF000P	005310	-
13	10	0ZE0OI	300100	-
5	80	LAPFIK	000000	PIKL
1	10	KMEHLI	000000	-
27	30	0SE0K0	800601	K
3	30	MIZHKS	000000	K
28	50	0H00MI	504600	MIO
6	150	MKSOPA	000000	OPS
18	150	M0FKS0	060003	KS
15	30	0HM0SE	300600	S
17	80	EPZ00A	000580	A
4	50	LOSIPF	000000	P
30	150	A0O00L	050860	OL
14	20	AKMI00	000085	-
16	50	0SZ0IF	600500	EI
2	20	MLFPIZ	000000	-
14	20	H00ZFA	081000	-
5	80	OSIHMF	000000	HMO
15	30	LP00FA	003100	S
18	150	KS00IP	005800	PI
1	10	HESOLZ	000000	-
29	80	L00S0I	031050	H
4	50	OHZAMP	000000	MS
26	20	F0P00S	060310	-
25	10	000PFM	158000	-
27	30	00I0KM	460800	-
28	50	0PM0F0	600103	MF
30	150	0P00EK	804300	EK
13	10	SF0ZO0	005003	-
17	80	PKM0E0	000604	OEK
3	30	OAZLEK	000000	E
6	150	HESZAK	000000	ZAK
5	80	HZFLME	000000	LM
15	30	AL0OF0	003005	LA
25	10	HA000M	005410	-
28	50	00K0HA	560400	KLA
26	20	0MIO00	300041	-
13	10	0O0AHE	105000	-
2	20	SZFKHI	000000	-
27	30	0SE0H0	400608	H
17	80	ZI0AH0	008006	AH
30	150	IO000H	004650	JI
4	50	HPEKOZ	000000	O
18	150	H0K0AI	080100	AK
6	150	PHSEMF	000000	SFM
29	80	0LS0P0	500304	P
16	50	P0SOF0	010003	OF
3	30	ASEZPF	000000	F
1	10	ZESAHK	000000	-
14	20	PHE00K	000630	-
3	30	FHKMPS	000000	K
25	10	00E0HI	150400	-
1	10	HOMKSE	000000	-
29	80	K0ZF00	060018	ZK
26	20	M0ZK00	040068	H
2	20	HPIEML	000000	F
16	50	0PF0LS	400100	LS
18	150	KE00ZF	004100	ZF
5	80	ASLOIH	000000	OIAK
30	150	0A00HM	803400	HM
13	10	0S0HKM	106000	-
6	150	ELAZFS	000000	FZ
14	20	F0EOL0	080003	L
27	30	0E0L0I	306040	H
15	30	ZF0HM0	006004	O
17	80	0EZHI0	400003	HI
28	50	ZH0O00	001058	O
4	50	ASEOZH	000000	OKE
4	50	HSLZMA	000000	ML
25	10	LM00H0	001304	-
15	30	M00PSF	053000	S
28	50	0M00ZI	301800	MK
29	80	00FSZ0	610005	SZ
17	80	APF00H	000540	H
27	30	S0O0I0	060504	-
30	150	S0PZ00	030041	ZA
3	30	SHKMIO	000000	E
14	20	0HSKP0	300006	K
13	10	LFHK00	000061	-
1	10	ASILKE	000000	-
2	20	PAOZIK	000000	-
26	20	Z0PO00	080034	-
18	150	0HZL0E	600050	LM
16	50	H00FKP	056000	KL
5	80	AOLZSK	000000	LK
6	150	SHEPZM	000000	EM
5	80	MOLEKI	000000	EKM
29	80	LE000Z	001640	L
30	150	00S0PK	540600	PK
18	150	H0PE0M	060040	MK
16	50	SEPI00	000046	P
28	50	0L00ME	301800	M
25	10	0A00MO	104300	-
15	30	EL00SO	001300	S
26	20	MP0A00	004035	-
3	30	PLFAME	000000	M
27	30	0HE0Z0	800604	-
13	10	KP00LM	004600	-
6	150	SKHMEF	000000	HEF
1	10	LZIOHM	000000	-
14	20	P0A0ZE	030800	-
2	20	PSMIHO	000000	-
17	80	0LMAO0	300005	AMO
4	50	PZEHLO	000000	LKH
