# Supplementary material for: Components of Attention in Grapheme-Color Synesthesia: A Modeling Approach
Source: PLoS One. 2015 Aug 7;10(8):e0134456. doi: 10.1371/journal.pone.0134456 (PMC4529240; doi:10.1371/journal.pone.0134456)
Supplement: S1 Dataset — The data structure is explained in the file README.rtf. (ZIP) [file pone.0134456.s002.zip › IS06-congr.dat]

540
29	80	0YB0M0	500904	BW
6	150	RABYMF	000000	FBW
5	80	EDWGAI	000000	GAW
4	50	DWMNAF	000000	WEF
17	80	00AIWG	470000	GWA
26	20	MBF000	000379	-
27	30	IBA000	000759	A
16	50	Y0FAM0	070003	FW
1	10	BGEIWA	000000	E
15	30	00WBFM	430000	WE
14	20	DY0EM0	008005	B
25	10	M00F0Y	098070	F
13	10	IBG0W0	000409	G
30	150	0B0I0D	405090	EDI
28	50	0Y0NF0	407003	NF
2	20	WBIDNE	000000	D
18	150	NY0E0D	007080	EDNY
3	30	NWAYRG	000000	YN
29	80	IWM000	000854	WNI
16	50	0AWDM0	900008	DW
18	150	F0MB0N	050090	BNFM
6	150	AMIYDW	000000	WYF
15	30	0BNYD0	700008	N
13	10	NED00B	000750	-
2	20	BFWYRN	000000	Y
17	80	ADF0B0	000508	DA
3	30	NDIFRW	000000	F
1	10	NFAYIG	000000	-
27	30	00EMB0	930005	F
28	50	0A00GD	307900	GD
4	50	DMEYGW	000000	YGN
26	20	B0IA00	080073	W
5	80	FMIBGA	000000	BAG
14	20	M0Y0AF	090700	-
30	150	Y0D0R0	080304	DAF
25	10	D00I0F	084090	-
16	50	0IRDB0	700003	RD
27	30	0I00MF	403700	-
2	20	EFGRAW	000000	GE
1	10	YANWDM	000000	-
6	150	RGBIFN	000000	BNF
26	20	00NFD0	540007	E
28	50	00YM0A	940030	YN
14	20	F0AEM0	030004	-
4	50	YEFIWM	000000	FM
18	150	0AM0IY	900800	MYI
29	80	F0R00B	070450	RBF
25	10	0A0YM0	705009	-
15	30	N00AIR	074000	-
17	80	FNA0I0	000408	AIF
5	80	BDEYNG	000000	EGYB
13	10	0NW0YB	500400	-
3	30	IDMEFW	000000	-
30	150	A0WF00	040073	WFE
17	80	EDW0Y0	000905	WFA
5	80	BEDYFN	000000	DMY
6	150	NIYGDM	000000	GMI
4	50	RYNGMA	000000	GYA
2	20	FRMGAD	000000	D
1	10	RWGBFM	000000	-
16	50	RE00FI	004800	FI
28	50	00ABG0	730009	AEG
13	10	0BMIG0	500007	-
25	10	0GDF00	500094	E
14	20	RNB00W	000450	-
26	20	00GWI0	540003	GW
3	30	AYNDMR	000000	D
29	80	0W00EF	804900	FW
27	30	NIG000	000958	GEF
15	30	NW0I0Y	009070	F
30	150	EW000I	009480	WEI
18	150	YA00DE	004700	AEDY
16	50	I0M0NB	030800	BM
1	10	YFIDNW	000000	-
14	20	N0AM0W	070030	-
2	20	EDNRYM	000000	-
27	30	Y0D00E	090750	DEW
28	50	GR0A00	009075	ADY
15	30	0A0FND	309000	FED
3	30	ABMGYF	000000	GE
30	150	0D00BE	309700	EDB
18	150	GEB00D	000590	DBFG
17	80	MG00WD	007300	WDB
25	10	B00ND0	057003	EBW
26	20	MID000	000973	-
29	80	0NFD00	900054	FA
13	10	0FGNE0	300007	-
4	50	DNGWFM	000000	GWF
5	80	BDIYNF	000000	IFY
6	150	WFMDRE	000000	DRWEF
14	20	YF0AR0	003007	-
16	50	0MR0NW	300900	F
4	50	NABGER	000000	GE
2	20	FWAMND	000000	E
1	10	DBAYWF	000000	-
5	80	IDYAGB	000000	BYA
28	50	EF0G00	007084	GA
13	10	0DG0NF	400300	-
3	30	NFWDIR	000000	WB
25	10	0F00BR	703400	-
18	150	F0I0NY	030500	NYIF
27	30	0D0M0A	308050	MB
15	30	0BREM0	700009	-
30	150	BG0E00	008043	EBG
6	150	WGNEFY	000000	EFNYB
17	80	RWM0D0	000805	MY
29	80	0G0D0B	307040	DB
26	20	R00GM0	094007	M
3	30	IRWDFN	000000	D
1	10	YWGDMI	000000	-
4	50	RDFEBN	000000	FMBR
28	50	0RI0F0	500409	F
15	30	F0IDN0	050004	DM
2	20	AYDNIB	000000	R
26	20	000GMY	875000	G
29	80	00G0RF	480500	GFR
18	150	0YI0WM	300400	MY
30	150	0BI0W0	300809	IWD
13	10	Y0G0EB	090300	-
5	80	EWYRIB	000000	BRYF
6	150	MNGYIW	000000	GWYIF
17	80	W0R0EN	050300	RWEF
14	20	GY0MB0	007009	R
25	10	0MN0F0	700904	G
27	30	G0FB00	080043	GF
16	50	RN0D0A	003070	RDA
2	20	EAGBYI	000000	DG
30	150	0E0I0G	405090	GEI
28	50	00AYF0	930004	AY
3	30	AFWYBE	000000	YB
16	50	MY0WR0	009004	WB
25	10	00BR0A	490030	D
15	30	BA00GF	008900	G
18	150	E0IMN0	030007	MNY
4	50	DMBYIR	000000	BRD
29	80	000AMR	834000	RA
6	150	DWRFBA	000000	RABF
17	80	YB0IM0	005009	FI
27	30	0EF0N0	500407	E
5	80	NIMGEA	000000	GMIA
14	20	WAY0N0	000309	YF
13	10	RN00FB	009300	-
1	10	GFBMNR	000000	F
26	20	0I0BE0	309004	DA
18	150	FI0WE0	004005	WB
17	80	N0MRD0	030005	RWD
4	50	MGEDWB	000000	DW
28	50	D000AM	059800	WEA
2	20	FYGNEM	000000	G
26	20	MBR000	000947	R
1	10	IARNGW	000000	M
30	150	A00B0Y	079080	BAYIV
29	80	0IME00	300085	EMYB
25	10	00WGA0	870009	-
14	20	NBRE00	000089	-
13	10	0WDBM0	700008	-
5	80	YWDENF	000000	BEF
6	150	EGBWDM	000000	WDME
15	30	MNDY00	000084	D
16	50	0Y0WAG	703000	WAG
3	30	MRAGFE	000000	GA
27	30	AM000N	009370	R
5	80	IYWBEM	000000	WBEF
28	50	D0F00N	080730	FNDI
17	80	BEYM00	000089	MYD
16	50	BE0F0N	009050	FN
29	80	Y0A0E0	090507	EY
2	20	GDIMBY	000000	E
1	10	YDMANR	000000	-
25	10	M000EY	057300	-
14	20	INFE00	000037	-
15	30	EB0NF0	003004	E
6	150	IDMFAE	000000	FAMEDI
4	50	EDGAIF	000000	AEDI
18	150	0FEN0R	500080	NRF
27	30	0E00AW	804300	W
3	30	DMYGIA	000000	GYA
13	10	0B0FIM	805000	-
30	150	00ER0G	340050	RGF
26	20	00EB0M	940030	R
16	50	D0AN0E	040070	NDE
6	150	NAMFRI	000000	FRIAD
27	30	F00R0G	043080	RG
29	80	00MBG0	430007	BGM
18	150	W00NAG	038000	NAG
25	10	FR00I0	009305	F
28	50	AE000R	009540	FR
30	150	WG00M0	008309	MW
26	20	0B0YA0	504003	-
14	20	BRNI00	000045	A
4	50	ABEFYW	000000	EYFB
2	20	ABINMW	000000	E
17	80	N0GAR0	070003	GAR
13	10	YI00DR	005300	E
5	80	DFRIAE	000000	RIAE
3	30	EWYIDF	000000	D
15	30	0M0GAF	503000	GA
1	10	GNYBFD	000000	R
17	80	A0MGR0	080005	RAG
4	50	NABDGE	000000	DGN
15	30	FR00MG	004900	G
6	150	REDYWM	000000	DMYFA
1	10	WMNDAB	000000	-
25	10	W0D00Y	040370	-
30	150	0AB0I0	800405	IBE
3	30	GYFNEI	000000	NY
18	150	RYM0B0	000709	BMR
2	20	MDAWYI	000000	-
26	20	B000WE	058700	M
5	80	IBFGEM	000000	GFEM
29	80	D00YR0	037009	YRD
14	20	00EIGW	970000	FG
27	30	0G00EW	405900	G
28	50	NR0F00	008093	FM
13	10	G0F0NW	050300	G
16	50	00FBID	980000	FBI
14	20	0YEWG0	900005	N
26	20	0MID00	300058	D
2	20	WFYEAI	000000	F
18	150	0BNIM0	900003	NMID
29	80	00BF0N	940050	BFN
17	80	AG00EF	007800	FAB
28	50	0M0AW0	905003	A
1	10	GWNYMB	000000	-
13	10	NF0E0W	008040	-
3	30	WRGINM	000000	GM
4	50	NBIWGA	000000	WIGF
5	80	EWGNYM	000000	NYGMI
27	30	0BAM00	900043	MA
15	30	00NYAE	490000	YN
30	150	I00GY0	085007	GYB
25	10	FN0A00	009058	-
6	150	GBNMEF	000000	MNGF
16	50	0B0DWR	307000	DWR
17	80	FW0MR0	007009	MRNF
26	20	N0AM00	030074	-
25	10	0ABF00	700083	-
13	10	M0DI0R	050040	-
3	30	GEFMYA	000000	MYGB
29	80	W0D0R0	050804	DRW
18	150	0MAF0Y	700050	FANY
14	20	FG0MI0	005003	D
15	30	AI0RM0	004005	F
6	150	BAWYIR	000000	WRIA
4	50	FMDIGN	000000	DNG
1	10	IFMWEG	000000	-
28	50	ID0Y00	008097	DYF
27	30	0MG00E	500890	-
30	150	00YGN0	780003	GNY
16	50	R0FIM0	070004	FNI
5	80	YGMBWE	000000	MBEY
2	20	IARDYG	000000	-
14	20	WEDM00	000074	D
13	10	MR0B0W	009080	-
30	150	Y000AD	094800	ADN
1	10	DEFWRI	000000	-
6	150	YRBEAD	000000	EARD
3	30	EMWAGY	000000	W
18	150	0GEM0Y	800090	MEY
26	20	0YRI00	700084	-
2	20	BAWMDY	000000	-
16	50	ED0W0B	007080	WE
25	10	E0NI00	040073	-
5	80	BEWYMN	000000	YNB
29	80	MD000A	008450	DMA
4	50	WBMANI	000000	AMI
17	80	NWM00I	000350	NI
27	30	0EAR00	500074	R
15	30	R0ID0G	040080	D
28	50	00YMW0	750004	MY
1	10	DNEAIY	000000	-
27	30	I0R00G	030580	EG
16	50	0NY0FW	900800	FY
29	80	0EW00G	300470	WG
3	30	EDBNMA	000000	D
17	80	N0MD0E	050030	MDE
15	30	ARM00E	000380	WE
30	150	N0G00A	070380	GAN
28	50	00M0WF	450700	MF
4	50	WGRIDF	000000	RDIF
5	80	WYFENA	000000	FAND
25	10	0M0G0I	704050	F
26	20	Y0MF00	080039	F
18	150	RWM00D	000430	MDYR
14	20	EB0YF0	009007	MN
13	10	0YRE0W	500080	-
2	20	INMWEB	000000	-
6	150	DYIGMB	000000	GMIB
16	50	NGEA00	000073	EMNI
26	20	00INM0	470008	-
30	150	IYN000	000537	NIF
4	50	RWDAFB	000000	DRA
3	30	DNWFRY	000000	WN
28	50	I0G0M0	070405	GM
17	80	M0E0WY	040700	EY
18	150	I0GF0N	030070	GN
6	150	FGNMBW	000000	NBFM
15	30	0YNF0D	900070	ND
1	10	IBENDR	000000	M
2	20	INWFAY	000000	W
14	20	WNG00A	000470	G
25	10	00AE0R	940080	-
13	10	0Y0MIF	403000	-
29	80	NMY000	000847	NY
27	30	00WE0A	940030	EW
5	80	IBREFA	000000	REFA
16	50	0IWG0Y	400030	GWI
25	10	00BYN0	980003	-
26	20	B0E0G0	040809	G
27	30	00RAG0	490003	RG
13	10	GW0A0E	004070	-
2	20	RYAGED	000000	GA
6	150	WBMGAR	000000	GARM
18	150	RY00BN	007500	NYB
29	80	G00M0N	079040	MNG
4	50	AIBNFM	000000	MBFIA
17	80	RWBI00	000094	BMIW
3	30	MYGDNI	000000	DG
15	30	F0Y0DE	080500	YFM
1	10	BMYDWN	000000	D
5	80	YIGWNB	000000	WGIB
14	20	N0WD0M	090040	D
30	150	0BWI00	300079	WIB
28	50	0R00YB	504700	YB
14	20	0DER0B	400080	-
5	80	IDRFYW	000000	FDM
30	150	RBM000	000743	MR
17	80	NM00ID	003400	DI
26	20	GY0I00	004093	-
2	20	BWYDNF	000000	B
6	150	BFRDMG	000000	RGMIF
1	10	MWGNDF	000000	R
4	50	EBFNMY	000000	FNB
13	10	0R0FAY	908000	-
18	150	0EWF0B	400050	FWB
29	80	AF00B0	007304	BA
27	30	00E0FY	790400	F
25	10	00NFG0	450007	M
3	30	YMIDGA	000000	DG
28	50	N00DG0	053009	DG
16	50	0BAD0M	800050	DA
15	30	D0M0RF	050400	-
15	30	ED00IM	008500	R
27	30	N0M0R0	080709	G
13	10	WMI00B	000830	-
30	150	Y00DN0	034005	DNY
28	50	000GFD	385000	GNF
3	30	WDYEMN	000000	YE
29	80	000NFG	359000	NFG
16	50	00MBNE	930000	BM
4	50	AMFDWE	000000	DF
17	80	NBAF00	000048	FAN
14	20	0IN0DR	300400	N
26	20	W00RN0	084003	F
6	150	WNMDRI	000000	DRIM
1	10	FNDEWG	000000	-
2	20	DMFYEB	000000	FYR
18	150	WYDB00	000053	DBW
5	80	NMBWYR	000000	WBYR
25	10	B000FW	079300	-
30	150	0W0RD0	803007	RDM
5	80	BGDMFE	000000	EFMB
17	80	00WYIB	450000	WYBI
1	10	IBGEMA	000000	-
25	10	0YG00B	700350	FD
16	50	FD0R0Y	008090	RF
2	20	AMBIFN	000000	BA
13	10	0GDYB0	400007	-
26	20	000WAI	379000	WA
4	50	WIFEGY	000000	FEG
18	150	FNI00R	000350	NRFI
3	30	WRGAMI	000000	GABM
15	30	0NDW0B	500070	WD
6	150	DIERBM	000000	RBMIE
28	50	W0G0Y0	080503	GYB
27	30	00Y0IF	970400	AY
14	20	0B0ERY	708000	-
29	80	0G0FW0	405008	WD
4	50	IYGWAN	000000	WAGY
30	150	IM000A	003940	AM
26	20	E0GM00	070093	G
1	10	BNRFWG	000000	-
6	150	YBEDGI	000000	GDIEF
13	10	EY00MF	003800	-
27	30	00M0EI	430900	I
14	20	IR00GF	003700	G
25	10	F0Y0D0	030408	-
29	80	NI000R	007940	NRI
28	50	00N0ME	850300	MRE
15	30	D0AMG0	070004	G
3	30	RWMGFY	000000	GFY
5	80	IMNYFG	000000	GNFY
17	80	BW0E0Y	008090	EGYB
18	150	FW00NY	004300	NYFB
16	50	0Y0FMA	803000	FN
2	20	DEWGBY	000000	GE
1	10	WGRAYM	000000	-
27	30	F0AM00	090038	MA
18	150	00EGDR	580000	GDRE
29	80	G000BY	087300	BYK
2	20	NFBYDM	000000	M
6	150	FGNBMA	000000	BNAMF
5	80	EYAWRI	000000	WRIEF
26	20	0NWA00	900058	MA
14	20	AMYR00	000089	-
28	50	00AM0D	480090	DMA
3	30	IARDNW	000000	DR
13	10	WF0AB0	008003	-
30	150	ED000G	004850	DGE
15	30	0IB0FM	400800	M
4	50	WIMBYR	000000	MRI
17	80	F0GBM0	070003	BGM
16	50	FREI00	000054	MIR
25	10	00NG0E	740030	G
6	150	IEAWRG	000000	WRAGI
28	50	00IRD0	750008	RDI
30	150	0GEF00	900075	EF
13	10	0G0AWR	905000	-
18	150	RDGN00	000079	NDR
25	10	GW00I0	007405	-
16	50	0Y0EAM	504000	FAM
5	80	FNMGBY	000000	GBMI
15	30	D0RF0A	080070	F
29	80	D0I00Y	080350	DYI
27	30	0YW0B0	400309	BE
26	20	MD0A00	005049	M
17	80	0WGA0F	900040	AGF
4	50	IFMDAN	000000	DA
1	10	MAIWYR	000000	-
3	30	NGWEIF	000000	GF
14	20	NAB00R	000530	G
2	20	IGWYAM	000000	-
4	50	DEBFAY	000000	FEB
26	20	BG00I0	007504	G
16	50	DFE0Y0	000305	F
28	50	N000IR	085900	RI
1	10	ABREFY	000000	-
15	30	YEG0A0	000503	GRD
6	150	YFREMW	000000	MWEF
27	30	00G0WB	340500	GB
2	20	GDWAYN	000000	BE
25	10	GEI000	000395	-
17	80	MW0YF0	009004	YFA
30	150	Y00AN0	048003	ANY
3	30	RNDIBE	000000	D
18	150	0M0YBR	903000	YBRN
13	10	YBM00I	000870	-
5	80	DMARIN	000000	RINDA
14	20	0GYF0N	400030	ND
29	80	00WEG0	750009	EGW
29	80	0GBD00	500087	DE
4	50	DAWREG	000000	WREG
30	150	0BG00I	900370	GIB
5	80	ENARWY	000000	RAIYE
15	30	AB0GW0	009007	GW
27	30	0YN00R	900470	RE
6	150	AGBIRN	000000	BIRNA
28	50	00N0FD	940700	ND
1	10	IFBNDE	000000	-
17	80	MEI0W0	000704	IWA
25	10	0N0WE0	407009	-
13	10	0BG0FA	900500	-
18	150	00AWMB	890000	WMBA
26	20	D000YG	035800	G
3	30	NMDWFE	000000	WBI
16	50	I0GY0E	030070	GYE
14	20	GN00RF	008300	-
2	20	AEGDYM	000000	D
1	10	GAFIER	000000	-
28	50	EF00Y0	007908	-
6	150	BARIDY	000000	AIRYD
27	30	FR000N	004580	ER
15	30	00IGAW	540000	G
26	20	0G0RI0	403005	B
2	20	MINYWR	000000	Y
17	80	0RAYE0	500004	AYE
25	10	B000NG	054300	-
29	80	NY00W0	004903	YW
18	150	RGB0M0	000508	BMR
4	50	GYABMW	000000	BRW
16	50	0RNGE0	500003	GEFN
14	20	D0N0MW	050800	-
3	30	GNWMEB	000000	GEW
13	10	00EIMY	940000	-
5	80	IMYDAF	000000	DAYF
30	150	0B0RW0	503007	RWF
6	150	DMERFG	000000	RFGAD
15	30	RD00MG	009700	G
28	50	00BRN0	430009	RG
4	50	WMYGNE	000000	GY
1	10	DBAYWI	000000	-
14	20	R00EYM	073000	-
25	10	0R0M0B	503070	-
30	150	0WGF00	300045	GW
2	20	RMAWIG	000000	GW
13	10	YW0I0R	009030	R
17	80	0BE0GA	300500	GIAE
3	30	NFEDWR	000000	D
16	50	G00YDF	093000	DYF
29	80	00RE0G	530040	REG
27	30	AM000N	004930	A
5	80	BIEWGA	000000	WEGA
26	20	000WMR	478000	-
18	150	M0ED0R	080040	REMD
18	150	M00IEA	079000	IEA
25	10	000RFB	347000	-
3	30	RGDEWN	000000	DI
29	80	00BWI0	490008	WIB
27	30	0NI00B	700430	B
28	50	G000WA	054300	WA
1	10	MEYWFG	000000	-
2	20	NEFGIB	000000	GI
30	150	000WBY	975000	WBY
6	150	YEFMWI	000000	NWFI
14	20	WFI0E0	000708	F
13	10	R0GE0N	080050	-
17	80	0WN0GR	300800	NRG
15	30	IG0RW0	005004	RGA
16	50	Y00DRG	078000	DGR
5	80	NFMWIA	000000	WNIAF
4	50	WNDBAR	000000	DRBA
26	20	00BI0D	740050	I
29	80	00D0NM	450300	DMIF
26	20	00YIM0	840003	F
4	50	BRYIWF	000000	YFBI
13	10	00RNBF	470000	-
3	30	BRENMF	000000	NF
14	20	M0EA0G	080070	FG
25	10	RI000A	009480	-
27	30	000DBN	798000	DM
2	20	MEIBYN	000000	R
15	30	I0WED0	030008	WD
6	150	RBIFMN	000000	FNRIB
16	50	IRNE00	000074	AE
30	150	N0G0Y0	080409	GYN
18	150	GIYW00	000083	WIY
1	10	WGDBFY	000000	B
17	80	0GDEB0	900003	ED
28	50	00RG0W	930070	GR
5	80	IRFGBY	000000	GBYF
