# Supplementary material for: Components of Attention in Grapheme-Color Synesthesia: A Modeling Approach
Source: PLoS One. 2015 Aug 7;10(8):e0134456. doi: 10.1371/journal.pone.0134456 (PMC4529240; doi:10.1371/journal.pone.0134456)
Supplement: S1 Dataset — The data structure is explained in the file README.rtf. (ZIP) [file pone.0134456.s002.zip › IS06-incongr.dat]

540
20	20	FG00AN	003500	-
19	10	D0MFB0	050009	-
21	30	D0AN0I	040070	E
36	150	0Y0F0W	409030	WF
8	20	GDNBWA	000000	G
22	50	I0GE0M	090080	MG
31	10	F0ED00	070034	W
34	50	0M00DF	804300	M
10	50	BYEDMA	000000	EBA
35	80	EI0A00	008043	EA
24	150	D0RGF0	090007	GRD
9	30	NGEBWM	000000	EB
33	30	00A0YD	870500	EAB
12	150	GBINFY	000000	NYFG
7	10	FBMIAY	000000	E
32	20	0ER0D0	900705	-
23	80	DWE0B0	000804	EDW
11	80	BDWYER	000000	WRE
33	30	0G00YD	509800	EW
35	80	000IAB	349000	IBA
11	80	YERGBD	000000	GRD
31	10	MFB000	000897	-
34	50	0AI0D0	300807	D
10	50	ADMBWY	000000	EB
36	150	0YD00B	500840	DBY
23	80	W00YMN	084000	MN
12	150	EGBWYI	000000	WBEG
32	20	BN00E0	005308	B
22	50	DBW00G	000450	WGE
8	20	RYNAMF	000000	E
7	10	ENWDYA	000000	-
20	20	0RD0MB	700900	-
21	30	R0DNY0	030004	D
24	150	0IY0ME	700800	EY
19	10	M0RNI0	090008	-
9	30	WGDNRB	000000	DB
7	10	AEBGYD	000000	R
19	10	I0EM0D	050040	D
32	20	0IYR00	500038	R
35	80	MB00N0	005807	M
21	30	0FEN0G	300090	R
9	30	YFIBNE	000000	-
20	20	00EIWD	470000	-
10	50	FYENDI	000000	ED
34	50	0ARE00	500037	RA
22	50	AGR00N	000930	RN
36	150	0MAD00	900034	AMD
23	80	BY0G0N	007050	NV
12	150	MDNGWE	000000	NEG
31	10	RI0Y00	007059	-
11	80	NIWDGM	000000	WMG
8	20	EYDNAR	000000	-
33	30	F00NY0	085003	M
24	150	GM0DB0	009007	DM
32	20	0MI00D	300970	ME
22	50	WAD00F	000580	DF
23	80	YB0DI0	005003	DI
24	150	W00EYN	049000	EYN
34	50	W0G0F0	040908	G
31	10	N00W0Y	078090	-
35	80	EW000I	003980	IF
19	10	Y0I0MF	080500	-
10	50	FNYBAR	000000	BAEF
11	80	BEDNYA	000000	DNAY
9	30	AWIYEM	000000	-
20	20	RYG0N0	000709	G
21	30	0IN0AD	400900	M
12	150	MBGFRN	000000	RGMNF
36	150	0D0FA0	308004	DAF
8	20	RWYEMA	000000	-
7	10	FDMGYB	000000	E
33	30	0A00BM	703500	A
31	10	NG00I0	009507	-
24	150	DB0EM0	004008	EMDB
23	80	I0R0YE	030500	REY
19	10	0FDR0A	700030	-
32	20	0MB0D0	800507	F
36	150	A000NE	079800	NEA
9	30	NGWFED	000000	EG
20	20	0DFG0B	400080	GE
8	20	MDARWF	000000	-
21	30	A0RWE0	090007	E
34	50	B00F0M	053040	MFE
11	80	ADMNWF	000000	MNFA
35	80	0NM00G	700830	MGE
10	50	DAIYWR	000000	RFGI
12	150	BYGERM	000000	REGMY
7	10	MGWAYE	000000	-
22	50	I0N0YA	080700	MA
33	30	0R0E0B	405070	FB
33	30	0FGR00	500087	GR
11	80	WRIADF	000000	ADIFR
24	150	YBE00D	000890	EDBY
7	10	WDRAIG	000000	-
8	20	YIWBGD	000000	-
9	30	MBYGEN	000000	MG
20	20	W0N0IM	030700	-
31	10	DR000G	007890	-
32	20	BYG000	000759	G
36	150	0IW0E0	400908	WEIB
19	10	00FGRN	940000	-
12	150	DRNFMY	000000	MNYFB
34	50	0M0A0E	503040	AEM
21	30	D0R0FG	080700	R
35	80	000MND	873000	MND
23	80	0YB0WM	800400	MB
10	50	AMYENI	000000	ENIY
22	50	F0YGM0	090008	GMF
33	30	F000IA	079300	M
35	80	0WG0I0	500703	IW
10	50	NEAFIB	000000	AFBN
12	150	MRFWNA	000000	WMAN
34	50	WF000E	009350	EB
22	50	G00FYM	084000	MGY
9	30	NIWFER	000000	RF
19	10	R0NM0E	080050	M
24	150	RNE0M0	000304	MER
21	30	0YGE0A	900050	GA
11	80	WINAGF	000000	GNAIF
32	20	00DEF0	480005	EM
8	20	WGNEBR	000000	G
23	80	WAR0D0	000709	RN
20	20	Y0I0GM	040500	M
36	150	00RY0G	730080	RGI
31	10	00N0RY	730800	-
7	10	RAINBF	000000	R
11	80	INFYDG	000000	FGY
8	20	RMYFWE	000000	R
9	30	RFNBGW	000000	NGR
10	50	IERWFY	000000	RWEF
35	80	0FG0Y0	300805	GF
31	10	0F00IG	307500	-
24	150	0RYI0G	500070	GYRI
19	10	00YAFN	780000	-
36	150	M0D00A	080490	DAM
33	30	0MY00G	500940	MG
34	50	RY00W0	009407	RG
22	50	0YD0FB	300700	DFB
7	10	WIFMNB	000000	D
23	80	IW00NR	009300	RNF
20	20	EW0N0F	007040	D
21	30	00GYER	380000	GR
32	20	00YN0M	530090	M
12	150	YWEDAF	000000	DAEFG
19	10	F0RG0W	040030	E
20	20	RNI0A0	000804	R
7	10	FNAYRI	000000	M
23	80	0RNGY0	400008	GNYE
9	30	MBDRYW	000000	R
32	20	WIA000	000359	AE
22	50	MWY00R	000370	YRM
33	30	F0B0M0	080907	MB
24	150	YMER00	000038	REM
35	80	0MBY00	400098	BMY
34	50	WN00D0	003804	DM
11	80	FDMRYW	000000	RMDF
31	10	0N00BE	309500	-
8	20	WNFBMI	000000	-
21	30	D00ENI	085000	ERD
10	50	BGRMID	000000	MR
12	150	EDNAFI	000000	ANDEI
36	150	00B0DW	580400	DW
19	10	F0G0RE	090800	-
8	20	BMIYEA	000000	-
31	10	D00W0I	079030	E
24	150	0EFW0Y	300080	WFY
36	150	F000YB	083700	BY
35	80	NG00W0	003907	NG
34	50	A00RY0	095008	RA
10	50	DWRANY	000000	NEYR
7	10	MIWAFN	000000	-
12	150	NIDAFG	000000	DGAEI
33	30	00AMR0	490007	MD
9	30	AGYNDI	000000	N
11	80	IBWMAR	000000	WRAN
20	20	0FDIR0	300007	-
23	80	ID00RM	009800	RMID
32	20	000GMF	395000	GM
21	30	00YEWN	540000	EM
22	50	WMI0G0	000803	GMI
31	10	DA00R0	003504	E
20	20	Y0G0RD	070500	R
36	150	GF000B	005370	GB
24	150	0YAEB0	800005	AEB
32	20	0IW00F	500480	B
19	10	DM00AN	008400	-
33	30	00BIM0	790004	M
8	20	DINYGA	000000	M
34	50	M00WD0	075008	DWE
22	50	NYDB00	000038	DBE
11	80	GYNEAD	000000	EADI
7	10	DIMBEA	000000	-
12	150	BNAIMR	000000	AIMRN
9	30	GDFYMR	000000	M
35	80	W000RD	038700	RD
21	30	0GF0IB	700300	IE
10	50	MEABYN	000000	BAE
23	80	ED0NM0	007005	MNE
8	20	RMBGYI	000000	B
31	10	000ABF	745000	-
34	50	B000RG	095300	RG
32	20	0RB0W0	300409	EN
22	50	IRFG00	000054	GA
23	80	0MDYR0	900003	DYRN
10	50	FEWIDG	000000	WGI
7	10	MGNEWD	000000	-
21	30	00AWYG	350000	AG
24	150	00YEBN	750000	EBYN
35	80	00EN0D	970040	EDN
11	80	EYDMNA	000000	MNDA
9	30	MIDGYW	000000	DGE
33	30	0N0AR0	407009	-
36	150	M0FG00	040097	GMF
20	20	ID0F0N	009080	-
19	10	Y0WFI0	040003	-
12	150	RAYNFB	000000	NYABRI
9	30	YINWER	000000	F
19	10	00GYDW	470000	-
33	30	M0N0G0	090703	DN
24	150	WER00N	000840	RNF
23	80	Y00NIF	039000	NIF
36	150	0F0RG0	504007	RGA
34	50	MI0D00	009038	DMI
31	10	Y0DF00	050043	-
7	10	NBWDIF	000000	-
20	20	IF0W0Y	003090	-
22	50	YWG0N0	000405	GNY
10	50	GMNRED	000000	RNEG
21	30	0IW0DM	800700	ME
12	150	FNRMBG	000000	MRBG
11	80	ANEWFI	000000	EWFIA
8	20	GYARNW	000000	R
35	80	GW000R	008930	RWG
32	20	A00W0R	084030	-
21	30	0F0DNB	908000	DM
22	50	E00FMY	039000	FM
9	30	IDGNMA	000000	MAN
10	50	NBEMWR	000000	MRN
35	80	B00AG0	054003	AGE
7	10	DNRYEI	000000	-
32	20	00FWI0	480009	M
24	150	NWA0D0	000908	ADN
19	10	DY0GN0	009003	A
33	30	DF00E0	007804	-
23	80	M00ERY	087000	EMYR
8	20	BFRGMA	000000	G
36	150	0G0MW0	408009	MG
31	10	AE0B00	003098	F
20	20	B00YFE	075000	B
12	150	FIGEMR	000000	GMRIF
11	80	EDNGIW	000000	GNEFI
34	50	0M00WA	507900	MA
24	150	RN0F0M	009080	FMNR
33	30	D000IY	085400	-
32	20	0M00IY	309800	F
35	80	0MYF00	300045	FYM
22	50	A00RDE	053000	REDA
8	20	GMRFIW	000000	-
12	150	RANGED	000000	GEDNAF
11	80	AIYMNW	000000	MYEI
31	10	B0W00I	030850	-
21	30	FYD0I0	000904	EM
20	20	A0Y0ND	090700	-
23	80	M00EWF	098000	EFM
10	50	AGEMIN	000000	MYFN
7	10	DYNBMA	000000	-
19	10	D00RFM	035000	-
34	50	0FER00	300087	REM
9	30	FIARED	000000	RA
36	150	00BRD0	530007	RDB
9	30	GEWRIN	000000	RE
19	10	FD0WY0	007004	-
35	80	W00B0D	073090	BDE
21	30	NGEM00	000073	EMF
34	50	0YE0G0	400907	EG
36	150	FD000R	004570	RD
8	20	YNFRAI	000000	R
31	10	Y0MI00	040038	-
24	150	WDM00R	000590	MR
7	10	FGRDMN	000000	-
11	80	AEBYDR	000000	BRDY
12	150	FIWEDN	000000	EWIDNF
23	80	E00NIM	093000	MNI
22	50	NMB0W0	000708	BMN
33	30	0W00GF	804900	G
20	20	0B0YFI	803000	B
10	50	GFDMNY	000000	MD
32	20	E0A0M0	050803	-
21	30	0WG0FN	400800	D
32	20	WM000N	005970	-
24	150	G0WE0D	050030	EWD
22	50	EG0IW0	005008	EG
19	10	WDA0I0	000507	-
20	20	00YIGD	370000	G
10	50	MREYIA	000000	EAF
34	50	F0M0B0	070408	MB
23	80	FAD0Y0	000903	DAFY
31	10	Y0M0G0	090504	M
9	30	DYAIGF	000000	AG
7	10	DBYRIG	000000	-
35	80	GM0Y00	009075	MG
8	20	YMNGEW	000000	GM
12	150	BEARMD	000000	RMADB
11	80	ERDFYW	000000	DWYE
36	150	0B0N0Y	503040	NYB
33	30	G0AI00	070034	A
21	30	YN0MA0	007005	M
33	30	0IRW00	300089	RM
36	150	NM0W00	003079	WMN
10	50	NMRFBE	000000	FEBN
20	20	00NYFE	940000	F
11	80	GNEDAF	000000	DEF
31	10	0RYD00	500098	F
35	80	FR0B00	007035	BRF
12	150	RNDMFA	000000	MADIF
32	20	00NY0W	380070	D
7	10	YWRMFN	000000	E
23	80	N00FDM	059000	FDMN
22	50	E0W0YN	080400	WED
24	150	W0MB0D	040090	MDB
9	30	GAYDIN	000000	B
19	10	00RYIN	580000	-
34	50	YN00F0	009504	FNA
8	20	RBGIEA	000000	GW
24	150	NF0B0E	008030	BEF
11	80	RBMANF	000000	AEMIF
8	20	DBAWFR	000000	A
34	50	0I0FY0	408003	FI
9	30	MYDWRF	000000	WRD
32	20	00W0YM	790300	MD
23	80	DNI0Y0	000409	NID
20	20	RBEN00	000095	M
19	10	0W0NAE	405000	-
33	30	WG00Y0	007503	F
22	50	0MBY0I	400030	BYI
31	10	00FR0B	930040	-
35	80	M000EF	079500	FNM
7	10	MFINYA	000000	E
10	50	FAMNIY	000000	MEFAI
21	30	0YB0AM	700900	M
12	150	BWMDYA	000000	MDIA
36	150	0GAB00	500038	ABD
22	50	0FW0GD	900300	WGM
34	50	I0BY00	080073	BYF
12	150	GBEIRW	000000	AEIRMG
20	20	0WGBN0	800004	B
33	30	0A0N0W	308070	NAB
19	10	0RDI0N	700080	-
36	150	0RGE00	400075	EGR
24	150	D0YM0F	070080	MFYD
8	20	WMYRAN	000000	RBM
11	80	BENFYA	000000	FNIAR
31	10	Y00IG0	038004	F
32	20	0DEY00	900047	-
23	80	0YIGD0	300007	GID
35	80	0R0M0F	807030	MFY
7	10	AWFEGR	000000	F
9	30	FMYDRA	000000	DRA
10	50	RIWBFY	000000	BWFI
21	30	M00ANB	079000	DBR
21	30	0W0YFE	904000	-
36	150	00RA0E	870050	RAED
33	30	00DY0F	870090	RDE
8	20	MDGIFN	000000	GF
11	80	WEDYBA	000000	DYBAE
22	50	Y0D0MA	080300	DAM
31	10	0FN00W	500790	-
12	150	MBRADY	000000	RADYFIB
32	20	D0AN00	090035	D
9	30	INYMBD	000000	MBE
20	20	M0F0AE	040800	E
24	150	DW0A0M	003080	AMDW
35	80	EA0N00	008057	NE
23	80	DNR0B0	000504	BNRD
10	50	GRAYIE	000000	AIEB
19	10	AB0WM0	004005	-
34	50	NWY000	000738	NY
7	10	WYAFIR	000000	-
35	80	00WGF0	780004	GWF
19	10	ARW00N	000570	-
34	50	00EF0A	850030	EAG
33	30	0FIR00	300057	R
22	50	EFRN00	000034	NRA
7	10	FDRGWN	000000	-
36	150	00B0MI	840700	MIB
20	20	00EDFI	530000	D
8	20	EGRDWY	000000	MRE
31	10	M000GN	048700	-
23	80	IYE00R	000370	RENI
11	80	RMEBNI	000000	NERBI
24	150	0EDA0G	500080	AGDE
9	30	AIERFG	000000	RG
21	30	BEW0F0	000809	-
32	20	0BE0N0	900703	EG
12	150	BFNMER	000000	MERNIB
10	50	WBEDRG	000000	DRGEIB
22	50	R00MFY	053000	MY
32	20	0NGW00	400085	R
8	20	YIGDAE	000000	GD
11	80	FAEDYG	000000	EDGYA
31	10	0ER0M0	900304	-
20	20	00GAIR	890000	D
21	30	0NRY0G	800070	ER
36	150	0W0MB0	407008	MB
33	30	FYA000	000843	A
35	80	G0M00Y	080430	MGYB
19	10	M0F0WD	030900	-
23	80	0BR0FE	900700	REF
34	50	0FMI00	700084	M
9	30	GWDAYI	000000	DA
10	50	DIGMFE	000000	MGE
7	10	RYGDIM	000000	-
12	150	EBFMIN	000000	MINF
24	150	A00EBF	059000	EBA
7	10	GNIDWA	000000	-
21	30	00DYBG	850000	WE
24	150	F0I0MN	050700	MNIF
31	10	0RFN00	400035	-
19	10	GF0W0B	009050	-
12	150	DYNWEI	000000	WENIFY
10	50	FARGMB	000000	RGB
8	20	MEIYBN	000000	M
22	50	0BWIF0	700004	WIF
34	50	0A00EF	403800	EA
32	20	A0G0I0	090304	G
9	30	NYMEGD	000000	GME
33	30	B000DG	037500	FGE
20	20	IR0NA0	005003	FMA
35	80	E00MB0	084005	MBE
36	150	Y0E00A	040350	AEY
11	80	NMFBYR	000000	FRBI
23	80	0DAEW0	900003	EAD
9	30	DRWNBG	000000	NF
21	30	FDI00Y	000340	B
24	150	0M0RWD	504000	RD
20	20	DI0N0A	004080	N
8	20	WAMNBD	000000	-
34	50	0G0DR0	407005	DR
19	10	0ARG0B	300080	-
7	10	GMAWFE	000000	-
36	150	EW00A0	003407	AEV
31	10	D00G0I	073040	-
10	50	FYAMDR	000000	MDRA
32	20	00E0FN	750900	-
33	30	I00N0B	034090	M
23	80	0GNB0W	700040	BN
12	150	FARIEY	000000	RIEFA
22	50	0D0BIN	408000	IN
35	80	NDR000	000534	RDN
11	80	EDIWAM	000000	WIANR
11	80	WDBING	000000	BING
12	150	RNMWFB	000000	WFNB
36	150	00MI0N	930050	MIN
34	50	B0IE00	090054	EIB
24	150	Y00NAW	098000	NYAW
32	20	0R0B0E	708040	BE
35	80	NR0Y00	008094	YNR
23	80	0DGYR0	400005	GDRY
19	10	0NDF0M	800040	-
10	50	DBWGRI	000000	GRI
31	10	00RD0I	830090	-
33	30	000AIN	398000	A
9	30	GERYFM	000000	RM
21	30	0WGIR0	800003	G
22	50	E0FW0M	030070	FMY
7	10	RGFEID	000000	-
8	20	WBNFDI	000000	-
20	20	Y0WG0R	040080	GR
24	150	0EAW0R	400080	RAWD
23	80	00AYRM	780000	AYR
22	50	0A0WFG	708000	AG
8	20	ENFRIG	000000	R
32	20	0I00WB	903800	-
35	80	00N0EA	430900	NEAF
36	150	00R0AN	580300	RNA
34	50	0ANY00	300078	N
33	30	0M0D0W	907080	D
20	20	MI0N0B	008050	N
9	30	AGWEYN	000000	EG
31	10	G0B00W	090850	-
12	150	BNARDY	000000	ARDYB
21	30	ADW00N	000780	A
19	10	W0MRB0	030005	-
11	80	DAGEIN	000000	GEIA
7	10	RNDFGE	000000	-
10	50	NEIAGW	000000	AGIE
36	150	WDA000	000985	AWD
32	20	0MD0B0	500409	A
23	80	AIW0G0	000407	WG
22	50	F0I0EA	040500	AI
12	150	MBRFIE	000000	RFIE
20	20	BE0NG0	005004	BE
33	30	E0FY00	090084	EF
35	80	0N0G0I	509070	GNI
7	10	IYNWAE	000000	-
24	150	BA0GI0	007005	BIAG
34	50	D0AI00	090035	AIE
9	30	FDEMBG	000000	EG
19	10	0MIYA0	400003	-
31	10	Y000GR	048700	-
10	50	AERFBI	000000	FBIE
8	20	IARDYW	000000	-
11	80	RDBMWE	000000	MREB
21	30	I00EBY	054000	EBIY
21	30	Y0RNE0	050007	MRE
20	20	NA0R0W	005040	RE
9	30	BYREMA	000000	MBA
22	50	RN00YE	009400	EY
24	150	RE0I0Y	009050	IYER
10	50	NRAEBI	000000	EBIA
7	10	RNWYIF	000000	-
12	150	EFNWRY	000000	NRIE
33	30	00D0EB	730500	FE
34	50	0G0BM0	705004	BM
8	20	EGBINF	000000	-
36	150	00YNW0	470005	NWY
11	80	AWFYRI	000000	YRFAI
19	10	W0G0NI	050400	-
23	80	NY00IF	003700	IFN
35	80	AYE000	000537	EA
32	20	M0RN00	050097	N
31	10	DI000A	009480	-
21	30	GA00BR	003700	FR
19	10	N0R0BE	050400	D
9	30	EGRYDF	000000	R
8	20	NIEBMR	000000	-
31	10	0G00ER	905300	R
7	10	FDNMBW	000000	I
34	50	FG00Y0	008405	FGBY
35	80	0G00DA	904500	DA
23	80	N0EM0R	030050	MRIE
22	50	0MND0F	900080	DM
20	20	0F0EGN	904000	E
36	150	GD00M0	008705	MGD
24	150	BGRW00	000053	WRD
33	30	00A0WB	480300	AM
12	150	RYADIF	000000	DIFAR
32	20	00RY0N	350090	F
11	80	YGMEDR	000000	EMRD
10	50	YWMDBG	000000	DMGYB
