# Supplementary material for: Components of Attention in Grapheme-Color Synesthesia: A Modeling Approach
Source: PLoS One. 2015 Aug 7;10(8):e0134456. doi: 10.1371/journal.pone.0134456 (PMC4529240; doi:10.1371/journal.pone.0134456)
Supplement: S1 Dataset — The data structure is explained in the file README.rtf. (ZIP) [file pone.0134456.s002.zip › IS07-congr.dat]

540
32	20	EI00G0	008301	E
35	80	G0R00M	010380	M
10	50	YECORS	000000	CYS
20	20	W0EOG0	040003	-
34	50	0G0C0M	407010	CM
22	50	M0DPI0	080004	DM
21	30	0MOYP0	300007	Y
8	20	YSDWGC	000000	-
24	150	SY0WP0	002008	S
33	30	EMW000	000483	E
7	10	WCYPRG	000000	-
11	80	MRPWGI	000000	PMRI
36	150	0R0E0S	302010	SR
19	10	CY0W0S	003020	-
9	30	WPDIEM	000000	SM
23	80	0YGO0C	800070	CW
12	150	RCGPSI	000000	GSRI
31	10	W00YD0	018003	-
22	50	CE00YM	004700	MY
9	30	DOGYWC	000000	CG
31	10	I000WE	032100	-
23	80	Y00GWO	034000	WOM
7	10	IMYOGS	000000	-
12	150	MWYGCS	000000	GCYS
33	30	RD00G0	002108	-
21	30	WM0RY0	004003	G
32	20	0Y0G0O	408020	G
24	150	WYDC00	000083	DC
10	50	MGSIDP	000000	SPMI
35	80	IO0W00	002078	W
19	10	Y0IMC0	070004	-
36	150	W00MD0	071004	MW
34	50	0PC00R	200730	CRP
20	20	EW00SM	001200	E
8	20	ISGMER	000000	-
11	80	MCDGRS	000000	DGSCR
11	80	CWYIRO	000000	CYW
7	10	EOWRMP	000000	-
20	20	CWM0G0	000401	C
10	50	DSOMCY	000000	MCSY
8	20	RYOSWD	000000	E
36	150	S0DM00	020084	DSM
9	30	EMOGDP	000000	EP
12	150	PSYICO	000000	ISOYP
24	150	E0Y0OP	020400	EIPY
31	10	0C0OP0	708002	-
22	50	0RPW0S	700040	SPM
34	50	D0C0O0	070208	C
21	30	CPR0W0	000703	EC
32	20	00DSI0	870003	-
19	10	SEPO00	000012	-
33	30	W0D0G0	070103	G
35	80	MCS000	000418	MD
23	80	SYR0W0	000408	YWS
9	30	YRWEMD	000000	EMY
36	150	DP000G	008430	GD
22	50	0OP0GY	100400	MY
33	30	00R0GS	340800	G
7	10	YSPWCO	000000	-
24	150	E0RDW0	080002	WEDR
12	150	MYOEDW	000000	EOWRD
21	30	PD00EG	001700	EG
34	50	0C00IR	304100	IR
10	50	EYMPCR	000000	ERCP
31	10	R0OC00	030081	-
8	20	WISPMY	000000	-
19	10	SM0C0P	002010	-
32	20	YR0I00	007048	M
20	20	P0G0DS	040800	-
23	80	D0WM0G	030020	MWD
11	80	YOSGDC	000000	SCGY
35	80	I0YW00	010032	WI
11	80	IRGMDE	000000	MDE
12	150	EYIWPO	000000	WPOI
24	150	0R0GOW	702000	GWO
10	50	MESWIR	000000	SIMR
22	50	RODS00	000034	SDR
8	20	WICGSD	000000	E
35	80	0RG0P0	700301	GRI
33	30	0Y00RM	803700	M
7	10	SRCEIP	000000	-
19	10	E0SD0M	020070	-
20	20	WDGI00	000038	G
9	30	WMYCPD	000000	ED
32	20	DYW000	000817	-
23	80	SCR0O0	000302	RDS
36	150	ECR000	000281	ECR
21	30	GDME00	000031	G
31	10	D00C0R	018070	-
34	50	0W0Y0P	204070	DM
12	150	PEMWYR	000000	EWYP
36	150	DGC000	000843	CD
35	80	0S0I0O	407030	OM
33	30	Y0D00S	030810	SY
8	20	GDOCIY	000000	Y
9	30	SDCYPO	000000	SC
31	10	0RC00S	700410	-
23	80	DRC0S0	000301	DCI
32	20	0W00MO	208300	-
21	30	SRO0D0	000302	C
20	20	PI0YC0	007002	-
10	50	MDOSYE	000000	SYEM
34	50	0WG0D0	300401	D
22	50	P0EO0G	030070	EPGR
7	10	SECMYO	000000	-
19	10	PDEW00	000017	-
24	150	P0DO0W	070020	DW
11	80	MIEWRS	000000	ESMI
24	150	CO00DR	002700	RCS
10	50	DSRCOE	000000	CDE
21	30	PD0W0E	003040	MP
12	150	WYOEID	000000	EIDO
33	30	0M0GP0	201007	G
23	80	R0OY0I	030010	YRI
11	80	RIODCM	000000	ICM
8	20	MPSCEG	000000	EG
22	50	0GIP0E	100030	EPI
36	150	EY000D	002830	EDY
32	20	0C0WP0	308004	-
35	80	0I0MS0	701003	MS
31	10	S0M00Y	080140	-
20	20	C0PO0G	030020	G
19	10	0MIP0W	100030	-
7	10	RWDOPG	000000	-
9	30	EWSRGI	000000	RS
34	50	M0CD00	020047	SCM
34	50	WE000R	003120	ERW
20	20	I0E0RP	010400	-
10	50	SWYEOR	000000	ERSD
7	10	WEMSYI	000000	-
36	150	0GW00S	700180	SW
31	10	00GP0Y	720010	-
23	80	ER00CI	001700	ECI
35	80	MSG000	000381	GSM
8	20	DWPROY	000000	-
11	80	ERDMWO	000000	EOR
12	150	YODGPR	000000	GDPRI
22	50	PSGO00	000072	GD
32	20	I000GW	041800	EG
19	10	EI00CO	001800	-
21	30	0CE0DR	400300	D
24	150	00DREY	130000	REYI
9	30	CERWGD	000000	RD
33	30	IYE000	000384	EM
9	30	WYDEGI	000000	EG
36	150	00S0WD	230400	SDW
34	50	0MD00Y	200410	DY
11	80	SWMYIR	000000	MRSIY
35	80	Y0O00W	070280	SWY
20	20	OWP0G0	000701	-
21	30	C0R0SP	070100	CP
33	30	0C0R0M	801040	M
31	10	0G00PW	702800	-
24	150	0SMW0E	200040	EWD
23	80	0PGI0C	300070	GI
19	10	DRI0C0	000104	-
32	20	DIG000	000841	G
10	50	SEROIP	000000	RSDPI
22	50	0SCWG0	400007	GW
12	150	EWMPCR	000000	MERCIP
7	10	MDCPSR	000000	-
8	20	IMRESD	000000	E
34	50	00OCD0	780003	CY
10	50	DROSPW	000000	SPW
20	20	GD0WM0	003002	W
24	150	YIS00C	000120	SCIY
21	30	00OGES	470000	ES
9	30	IDMYEP	000000	EP
7	10	PIYECO	000000	-
32	20	IP0G00	008041	E
31	10	ORD000	000873	-
35	80	000IMO	831000	MI
36	150	0WSM00	200014	MDS
23	80	P0Y0OE	020700	YEPR
12	150	SOPGCM	000000	MPGI
22	50	DGC0S0	000407	CSM
11	80	MSECWG	000000	EYMGRS
33	30	C0R0D0	020108	C
8	20	SDOCPI	000000	-
19	10	IY0GW0	001007	-
11	80	YRDPWC	000000	DPY
19	10	0OW0MP	300200	-
7	10	GSDPOC	000000	-
34	50	S00C0I	041080	GS
8	20	EWCRMG	000000	-
12	150	RPSMOW	000000	MWSO
36	150	G00M0I	071020	WSI
22	50	IPD0W0	000307	DW
20	20	DOR00I	000230	R
23	80	RS0WG0	003001	RWI
21	30	0R0PED	307000	ED
9	30	WYIRCD	000000	GD
10	50	EPRWSY	000000	ESY
35	80	00CR0M	240030	RMC
33	30	S0MI00	040018	SM
31	10	00G0ER	480700	-
32	20	000CER	723000	E
24	150	W0G0YS	030800	SMYG
9	30	GYRMCO	000000	RG
22	50	D0SP0W	030010	SW
35	80	0R0G0E	403070	EGM
19	10	Y0I0CS	070100	-
24	150	SIPE00	000034	ESP
7	10	RWOIGY	000000	-
8	20	PWORGI	000000	ER
12	150	MYESWI	000000	SWIME
20	20	0GS0YI	800100	Y
36	150	00CGR0	320007	GRS
31	10	0O0DY0	708004	-
32	20	S0R0E0	030104	-
34	50	0E0O0M	304020	MD
10	50	GMOYDW	000000	YWGS
33	30	G00C0M	012040	GM
11	80	IPYSWR	000000	SWYR
21	30	ES0O0W	001080	EW
23	80	0OGM0S	200040	GMS
10	50	PCSWDY	000000	WEYMS
31	10	0O0IE0	402001	-
23	80	SD0EW0	003007	WES
11	80	MYCDPE	000000	CPMEY
24	150	WP0CE0	008002	CEMD
21	30	0SC0RW	100400	W
35	80	S0DR00	020081	S
34	50	C00W0G	084070	WMG
32	20	S00WR0	084001	W
36	150	W0R00Y	070830	RWY
22	50	IMG00E	000780	GIEM
20	20	D00WRE	071000	-
7	10	CEDMRG	000000	-
12	150	MSOYPW	000000	YOPWM
8	20	DYRMGS	000000	-
33	30	0R00PO	708200	P
9	30	EMCSWY	000000	ECYM
19	10	0IMDG0	400007	-
8	20	OIPSCR	000000	S
31	10	0I0PG0	803007	-
21	30	GCW00D	000810	G
19	10	RWD00C	000470	-
33	30	I0W0G0	010804	M
11	80	OGMPRS	000000	MSROP
34	50	G000CM	043200	MG
36	150	000GER	413000	GERI
23	80	IPWR00	000031	WRI
9	30	WSPGDY	000000	GYWD
24	150	EPD00C	000410	ECP
7	10	EDGYIO	000000	-
22	50	00OWYM	820000	EMY
12	150	SRIYEW	000000	IEYSW
10	50	PWYORI	000000	OIPY
32	20	S000WG	072800	EG
20	20	PD0M0Y	008020	E
35	80	0R0G0S	402010	GSIC
10	50	ICSWRD	000000	SDCI
7	10	DCGPYM	000000	-
31	10	0E0SD0	804001	-
20	20	0MSRO0	700001	-
22	50	O0WP0E	070030	EPWD
9	30	MGWYSI	000000	YM
12	150	WOMYGS	000000	MYSGI
19	10	S00RIW	071000	-
21	30	EC00YW	003400	YW
8	20	EMYGDP	000000	EG
35	80	GM000C	004230	MGCD
33	30	0O00SI	203800	D
24	150	W0RI0P	020010	RIPW
32	20	0WS0C0	200307	-
34	50	0P0GE0	203008	GEI
36	150	000SGO	217000	SGO
23	80	RPOE00	000087	ER
11	80	WYIPRE	000000	EIYPR
23	80	DY0RM0	007004	RMD
9	30	MYWIDR	000000	ER
33	30	00CI0Y	280010	YM
34	50	00ER0W	270080	RWS
12	150	EPCYDW	000000	YWD
10	50	YCOMGD	000000	EMGC
8	20	PRDGEW	000000	E
21	30	CS00DR	001400	MC
22	50	EG0M0C	004010	MC
24	150	0GDR0M	800010	RMD
20	20	0MOES0	400008	-
11	80	OCGPSY	000000	PSY
32	20	W000DP	082700	D
31	10	0R0CW0	704002	-
19	10	MC0E0W	001030	-
35	80	SW0M00	007014	MS
7	10	PDCOEI	000000	-
36	150	S0W0M0	080207	MSW
22	50	S0RPY0	010007	RIYM
19	10	0Y0OMD	203000	-
10	50	IRYSMC	000000	SMIC
20	20	WED00P	000730	EP
7	10	PMRCIY	000000	M
8	20	OWPCSM	000000	E
34	50	ICD000	000423	DY
12	150	MGWDEI	000000	DEIYW
35	80	I0ED00	020014	DEI
9	30	PMWIYG	000000	EYW
36	150	00YDO0	180002	DIY
11	80	GICMWD	000000	CGMD
33	30	M00C0I	083010	EM
24	150	SMG00E	000320	EKGS
23	80	DO0CY0	001002	CYD
31	10	00MD0G	820040	-
21	30	MPIO00	000021	EM
32	20	000GIR	273000	R
34	50	G0C0I0	030401	GC
33	30	0R0IG0	108004	D
35	80	0MOG00	700048	MS
12	150	ODGRPC	000000	GOD
32	20	SD000G	007340	MD
23	80	00YPRI	710000	PIYR
22	50	00CYGO	870000	GOW
36	150	00EPW0	710008	EWPR
7	10	SMGRCD	000000	-
19	10	DP00CE	008400	-
9	30	RPSCDE	000000	ER
8	20	YODPMR	000000	P
20	20	P0M0SE	010700	P
31	10	00S0MY	380400	-
21	30	PRD0G0	000703	G
11	80	EDMWSO	000000	MSEO
24	150	RPY00I	000170	RIP
10	50	CGREPY	000000	REYCP
8	20	ECOWGD	000000	G
35	80	EDC000	000218	ECDG
24	150	0WOG0M	100020	GOMI
32	20	00IGP0	130008	G
11	80	YODPIE	000000	EIPW
10	50	MEGCPW	000000	CPM
22	50	0P0RDO	308000	RO
21	30	DSME00	000073	EPM
23	80	IYO00R	000180	IOR
36	150	W000PM	034800	MPW
12	150	MWPIES	000000	PSIEM
20	20	GYDO00	000042	-
34	50	000CYP	237000	CYP
19	10	0C0SWO	307000	-
31	10	00WR0G	840070	-
7	10	ICGODW	000000	-
33	30	0C0OG0	107008	E
9	30	CWPMRD	000000	CP
20	20	D00GMR	047000	EM
23	80	G0PYS0	080007	MYC
34	50	0GD00C	200340	DC
12	150	RIGWPO	000000	WIOP
35	80	0REC00	400027	EMS
33	30	00YR0M	430080	MR
19	10	0EM0YI	200100	-
9	30	DISWME	000000	EM
8	20	YERDPS	000000	YS
10	50	GPWODY	000000	SGY
22	50	O0RE0C	030070	RCSI
31	10	O000SM	024800	-
7	10	GWCMRP	000000	-
11	80	EMCYPS	000000	SPMYE
32	20	O00W0E	032080	-
36	150	C0PD00	040031	DCM
21	30	I00COY	074000	DY
24	150	0OSMG0	300004	SMGI
11	80	WYDGMP	000000	GMPDI
24	150	W0S0ID	070300	SID
31	10	G000IW	034100	-
9	30	ISGYWR	000000	EW
32	20	0GE0P0	200704	-
23	80	WM00PR	003700	PRM
12	150	CPIOEY	000000	EICYM
35	80	0G0YM0	104008	MIY
34	50	CY0P00	004073	PCSI
7	10	SEMPYG	000000	-
19	10	0RSPE0	800001	-
22	50	D00OIC	034000	DCI
33	30	0OC00D	300780	DC
20	20	MO00IW	004800	EM
21	30	PY0E0I	003080	PY
8	20	REPIYC	000000	EC
36	150	0C00IR	401800	IR
10	50	GYEWPM	000000	EYWP
10	50	COGIWM	000000	GMIW
24	150	E0G0WC	080700	GEWD
36	150	0CP0E0	400201	EDM
22	50	0CG0YM	700800	GYM
19	10	0WDP0E	300080	-
11	80	IESGOR	000000	SIRG
33	30	0Y0I0M	403010	M
23	80	MDC0S0	000408	DMS
21	30	0RCS0Y	100070	EYM
32	20	00Y0PC	180200	C
31	10	D0WO00	020084	-
20	20	YW0E0R	002010	E
12	150	WMPIOS	000000	SWPI
9	30	EGYRIW	000000	E
8	20	WPYGOC	000000	G
34	50	0D0S0E	102070	ED
7	10	RYOPES	000000	-
35	80	E0RW00	030071	ERW
24	150	0P0YMR	304000	MRIY
8	20	WPIGYE	000000	EG
36	150	00S0IE	340200	SIEM
32	20	W00EI0	047002	-
20	20	DW00RS	008200	SR
34	50	000EDP	738000	EPDW
19	10	CW0I0G	002080	-
22	50	E0PS0O	020040	MEPS
33	30	0S00ME	702100	EM
35	80	DR0Y00	008024	YID
31	10	P00R0E	041080	-
7	10	DGERPI	000000	-
23	80	SP0O0C	007080	DSC
9	30	MGISPO	000000	MPS
21	30	0IO0SP	200300	PS
11	80	DSCGWO	000000	GWOD
10	50	OPDMIS	000000	PSIM
12	150	SOMPYD	000000	PIYSM
35	80	E0M0Y0	040103	MIE
10	50	IGMCRE	000000	MIEM
22	50	C0R0YP	010200	PCIMS
24	150	C0D0RO	080300	DCRO
19	10	0W0IMG	801000	-
36	150	00MW0Y	320070	MWYS
21	30	D0P0CM	020100	PMC
20	20	PO0CS0	004007	PM
23	80	E0GMI0	080007	MIEW
34	50	CD0M00	007028	CDM
32	20	0MP00D	700210	DP
31	10	00I0CD	780100	-
8	20	PMCERI	000000	EP
9	30	OPICGW	000000	GW
33	30	00YOI0	380004	EIP
12	150	GPIWDO	000000	WIDOP
7	10	PDEGWR	000000	-
11	80	CGRSYE	000000	SCIRE
11	80	ESOWGY	000000	SOEY
24	150	0CPR0I	300040	PRI
35	80	0C0GI0	108002	GIS
32	20	WE00P0	008402	W
8	20	RSIGDP	000000	R
36	150	0P0D0S	104070	SPM
20	20	IWDS00	000082	-
33	30	C00SD0	041003	SC
31	10	0Y00RC	208300	-
23	80	M0YO0P	030080	OPMY
22	50	0DO0EP	300200	EIPS
9	30	ECSIPY	000000	EYCP
10	50	SGPIYC	000000	PIYS
19	10	IEY00G	000810	-
7	10	WMDSEO	000000	-
12	150	WDISCP	000000	SCIP
34	50	R0G00I	030210	RGWI
21	30	OM0WE0	001003	ECG
11	80	OERSDG	000000	SDCO
8	20	MPEISC	000000	M
36	150	000CSI	827000	CSI
32	20	SE000G	003280	SG
35	80	C000GR	017200	GRS
19	10	0PC0SY	800300	-
33	30	EY0G00	001027	GYIS
23	80	00CWGD	130000	WDG
12	150	PWMYGE	000000	WIYEP
31	10	0PS00E	700140	-
10	50	YCEPOG	000000	EPYCG
24	150	C00GSY	021000	GSCY
34	50	WPY000	000172	DW
20	20	WS00OG	003200	G
22	50	00RPMO	310000	RMSO
9	30	YDOWPM	000000	WPM
21	30	OYM00C	000810	CM
7	10	CDSPEY	000000	-
19	10	WCO0R0	000108	-
12	150	DIPOGC	000000	OICGP
31	10	00GM0E	180040	-
8	20	ESPIDY	000000	Y
11	80	PIGOSE	000000	OIGSP
22	50	0OSW0G	800040	WGSM
36	150	00C0WY	710400	WYIS
34	50	E0D00W	070310	DEW
35	80	00S0PM	780100	MPI
9	30	DOCWIG	000000	SGW
21	30	O0W0SC	080400	CG
23	80	0WO0MC	200400	OMC
20	20	ES0RM0	008007	EMC
24	150	Y0EDS0	020008	DEYS
33	30	WR0O00	003074	DRW
32	20	0E00OD	804700	-
7	10	WGRMIC	000000	-
10	50	SODIMR	000000	DYMR
10	50	YSREID	000000	DEIYM
34	50	0GS00C	200470	DMCY
35	80	0PD00E	300120	DEP
24	150	C00PRW	087000	PRWD
23	80	WCY00P	000410	PWCM
19	10	0SG0CW	100400	-
32	20	C00I0W	021030	EC
8	20	OWICDY	000000	E
12	150	PDECMR	000000	EMCSP
9	30	EPMYSR	000000	EYR
33	30	0R0IG0	402003	G
31	10	O0ER00	020071	-
11	80	RSEGOI	000000	GOIRS
7	10	SWYIMO	000000	-
20	20	0I0YMW	201000	-
36	150	IG00W0	001702	WDS
21	30	0S0DRO	104000	RD
22	50	00MYPR	170000	MIYRP
19	10	IW0O0Y	007030	-
33	30	R0YW00	070042	MYW
11	80	CSWROI	000000	WCSRI
31	10	0OW00E	400270	-
7	10	EPGWOI	000000	-
10	50	IRMDPY	000000	MPDY
21	30	E00OIY	047000	EY
23	80	DG0EW0	002008	EWDY
8	20	OREPSD	000000	ED
9	30	DPEYCR	000000	YRC
12	150	WPIDCM	000000	DIYMP
24	150	0G0DCW	108000	DCG
36	150	DY0W00	003047	WD
35	80	R00OD0	031002	DOR
20	20	0E0WYR	203000	E
22	50	EC0I0D	007030	DEC
32	20	OD0G00	002074	D
34	50	SD000P	008720	SPW
8	20	CSYMOP	000000	EC
33	30	00PD0G	230070	SP
22	50	00EWIM	470000	EMIW
7	10	WDIPRG	000000	-
31	10	0M00OG	702400	-
24	150	E00GWC	028000	GWED
23	80	Y0ER0I	040020	RIYM
11	80	CDMSGW	000000	SMWY
12	150	PDRYOM	000000	RIYPM
36	150	I00RD0	027001	RDI
34	50	0YSI00	200013	SID
21	30	Y0RW0E	030080	GEW
19	10	IG0CS0	002007	-
20	20	YG0SE0	007001	E
32	20	00DOS0	410007	-
10	50	ICRDPW	000000	DPWI
9	30	MEYROP	000000	EPM
35	80	Y0D0W0	070201	DWI
