# Supplementary material for: Components of Attention in Grapheme-Color Synesthesia: A Modeling Approach
Source: PLoS One. 2015 Aug 7;10(8):e0134456. doi: 10.1371/journal.pone.0134456 (PMC4529240; doi:10.1371/journal.pone.0134456)
Supplement: S1 Dataset — The data structure is explained in the file README.rtf. (ZIP) [file pone.0134456.s002.zip › IS07-incongr.dat]

540
3	30	EYSPCM	000000	E
5	80	GMOIWD	000000	OW
17	80	PWM00Y	000430	MPY
27	30	0G0PW0	304001	E
1	10	IRDEYM	000000	-
16	50	SIE00G	000820	ES
6	150	ICSWDY	000000	SYD
2	20	OYGDSP	000000	-
30	150	00C0PM	270400	CM
25	10	D0ER00	040012	-
29	80	0EM0D0	200301	M
18	150	00GSCR	210000	SRGC
13	10	0IDS0W	700020	-
14	20	0PRM0E	200080	-
15	30	EP0IS0	008007	S
4	50	MDIRPS	000000	SMD
28	50	00IO0M	230070	M
26	20	DYR000	000274	S
5	80	WYPMSI	000000	WSI
28	50	0YE0P0	100708	E
4	50	RSYCGM	000000	SMYG
18	150	P0WOR0	080007	WRS
15	30	P0ME0D	010030	ED
14	20	OYR0W0	000407	-
6	150	IERGPS	000000	RSPY
1	10	MSWRCI	000000	-
29	80	W0SO00	010082	SW
17	80	RE00YI	008300	RY
16	50	0DPS0M	800070	S
25	10	WO000E	007180	-
3	30	RMDCEW	000000	-
26	20	000CIY	174000	-
2	20	ISOGEY	000000	-
30	150	00C0MR	710300	CRM
13	10	00YPIG	810000	-
27	30	0WD00I	400210	D
30	150	0I00DP	304200	DPY
13	10	OGP0R0	000704	-
17	80	S0E0IR	020400	ERSI
26	20	I0GC00	020014	-
3	30	CMISYD	000000	SD
27	30	0G00OW	308100	SW
29	80	G0D00O	080430	DGS
14	20	PR00IW	003200	-
16	50	YOEP00	000031	EY
5	80	GWPCSM	000000	PMG
4	50	OICERM	000000	CM
2	20	MIWPOC	000000	-
1	10	IYWOMD	000000	-
6	150	CPRIMS	000000	SCRIM
28	50	0SG0C0	100803	GS
25	10	000GRW	124000	-
18	150	YW00CR	002400	RYWG
15	30	MEIY00	000071	E
28	50	00D0YM	820400	DM
6	150	YGEDMS	000000	ESM
17	80	D0YCM0	080003	MY
29	80	0S0GR0	201003	EM
16	50	0GMS0E	300020	MS
30	150	I00G0D	032040	DGS
15	30	MS0DW0	004002	M
2	20	PESWCI	000000	-
1	10	MSECOW	000000	-
5	80	YDMEWO	000000	EMOW
25	10	00DGY0	120007	-
3	30	EDSPWG	000000	SG
4	50	OWGCRP	000000	GP
27	30	M0GR00	020038	G
18	150	S00RID	041000	RIDS
14	20	WO0Y0R	001040	-
13	10	ES00ID	008200	-
26	20	D00E0I	012030	D
15	30	ROMW00	000028	E
30	150	Y0OE00	010074	EO
18	150	RG0MD0	007008	MR
27	30	0OD0E0	700201	D
25	10	0I0GS0	201007	-
6	150	RECMGW	000000	MGW
16	50	0OSIE0	200008	SD
28	50	MR000D	004170	DM
3	30	WIGPSD	000000	D
14	20	ERW00O	000710	-
17	80	S0W0CP	080700	PS
26	20	S00GM0	023008	-
5	80	EDWOMC	000000	WOC
13	10	E00PMG	048000	-
29	80	00RM0P	140080	MP
1	10	YGMCDP	000000	-
4	50	ERMDCP	000000	EPMC
2	20	RMEIYP	000000	-
25	10	0PSI00	200047	-
5	80	ESOIPG	000000	SGD
16	50	GI0W0R	008040	WR
15	30	YWP00O	000780	O
27	30	M0D0E0	070204	D
4	50	EGWYCI	000000	EC
2	20	CEOIPR	000000	-
1	10	WGRSDP	000000	-
18	150	PG00SW	003800	WPS
14	20	R00DEI	021000	E
30	150	SP000W	001840	SWP
17	80	0PO0RD	700800	MP
13	10	CG0MD0	003001	-
29	80	I000RM	043800	MRI
3	30	MSEPRO	000000	EO
28	50	OIS000	000743	EM
26	20	C0G00D	010240	-
6	150	CPDWGM	000000	DCMP
1	10	IGDWRE	000000	-
18	150	0MG0DI	200400	DMI
16	50	WES00C	000370	M
30	150	00DG0W	470030	GW
26	20	C0G00W	040320	M
3	30	COGIYR	000000	EG
15	30	S0DW0I	010030	DS
27	30	CW00G0	001702	G
25	10	I0C0D0	080304	-
6	150	DOEYSP	000000	EPSYW
14	20	0CDE0P	700030	-
29	80	S0W0G0	070201	WS
17	80	RSC00G	000720	RGC
2	20	WEDPSC	000000	-
4	50	PDMCOE	000000	EPM
5	80	DMGRPI	000000	RGDIP
28	50	D000SI	038700	S
13	10	0O0IDE	102000	-
1	10	YEOPMS	000000	-
14	20	I0DS0E	010030	S
5	80	GSWYPI	000000	WGYI
29	80	C00G0M	047020	GM
4	50	GCIMSY	000000	SMYI
3	30	WOIGSD	000000	ED
27	30	ES0P00	002034	D
6	150	YORPCM	000000	RCMI
25	10	GY000P	008710	-
18	150	0YOGW0	800007	GWO
30	150	00C0MW	420300	W
16	50	O0MRS0	070003	MS
26	20	O0RY00	010038	-
2	20	IEDCMO	000000	-
15	30	E00OPI	013000	O
13	10	C0PD0I	020070	-
28	50	0CEM00	800017	EM
17	80	0OM0YC	300400	MYC
13	10	0DPYO0	300004	-
26	20	00MO0C	430080	-
14	20	S0MGW0	070003	-
29	80	000IYG	421000	GIWY
27	30	00MIO0	430008	M
25	10	000RCW	124000	-
1	10	GPYOWC	000000	-
28	50	R00Y0E	078020	ER
17	80	0GI0SY	700100	SY
5	80	PMOSYI	000000	SYIOP
4	50	YMDOIP	000000	DIOYP
16	50	0MIED0	800003	EDI
15	30	0DMOG0	100004	EMG
6	150	EDSPCM	000000	PCMID
18	150	DSE0C0	000201	CDE
2	20	DMPYSG	000000	-
30	150	0IP00Y	300720	PYI
3	30	PSRWOE	000000	EP
5	80	WCIOYD	000000	DI
2	20	PWYEDI	000000	S
16	50	C0ES0R	080070	SW
17	80	W0O0GE	010300	EW
29	80	M0W0I0	080704	MW
3	30	MGRCPI	000000	P
6	150	CWOPGE	000000	PGW
27	30	E0W0P0	040107	E
28	50	0P00DI	807300	DP
4	50	RGISDY	000000	SDY
18	150	P0YI0R	030070	IRP
25	10	000YEC	124000	-
30	150	R0M0E0	040308	MRE
14	20	E00DCS	013000	E
26	20	OS000W	004210	-
15	30	0Y0MIR	807000	E
1	10	GEIMDP	000000	-
13	10	00DYCP	780000	-
30	150	0P0SM0	703008	SM
25	10	M00CR0	047008	-
14	20	DR0O0G	004070	E
1	10	REIPGS	000000	-
2	20	GMWCOI	000000	-
13	10	SY0O0M	008020	-
18	150	GR00DM	002400	MD
29	80	C0PG00	020074	G
26	20	Y0W00C	020370	-
6	150	WPROGD	000000	RDW
15	30	E0RIY0	020003	E
17	80	Y00OMG	018000	YMG
4	50	WEOSIG	000000	SWG
3	30	GMICDS	000000	SG
16	50	GOC00S	000730	SG
28	50	CYD000	000312	DC
5	80	GIODCW	000000	WOP
27	30	SR0G00	001042	E
6	150	SWOMPI	000000	SWOI
3	30	MCEDIW	000000	D
25	10	00ISP0	120007	-
2	20	RGDIYP	000000	-
26	20	0C00IG	208700	-
14	20	D00YWO	081000	D
27	30	W00E0S	034080	S
29	80	Y000IP	042300	EIPY
16	50	0YORW0	300002	RW
1	10	DMSGWY	000000	-
4	50	CORWSG	000000	WSCG
13	10	0YIWE0	200003	-
28	50	00OR0P	710030	EP
15	30	WEYP00	000032	D
30	150	00CWO0	240008	D
17	80	WY0D0O	003010	O
18	150	0DRI0O	700030	RIO
5	80	WRCYDM	000000	MY
29	80	00PMW0	240008	MW
26	20	W0EC00	040071	-
28	50	PY0G00	008037	EG
2	20	IPWDSC	000000	-
18	150	Y00EWO	038000	EWOY
1	10	IDGMPC	000000	-
3	30	GDSRIP	000000	S
6	150	SMRGIC	000000	GISD
5	80	EWSCIO	000000	SIEO
14	20	SR0GY0	002008	-
13	10	ES0Y0P	002070	-
16	50	00GWYM	810000	WEM
30	150	O00C0Y	074010	CY
15	30	00PCEY	130000	E
4	50	IPWECO	000000	ECM
17	80	G00IWR	012000	IWG
25	10	MR0S00	003082	-
27	30	0E0WO0	208007	W
3	30	DSWIGP	000000	P
13	10	0E0GCP	701000	-
14	20	MO00RP	008700	-
26	20	D0W0M0	080301	-
18	150	CY0MW0	001007	MW
6	150	ECSYOM	000000	SMOI
5	80	RMEPYG	000000	EYS
1	10	SYRGEC	000000	-
30	150	M00DP0	037001	DPM
16	50	EIWO00	000072	ED
28	50	00S0RI	780400	W
2	20	RWSCMY	000000	-
27	30	WMR000	000218	M
29	80	000EMI	814000	EW
17	80	C0W0RD	020400	WCS
25	10	D0WY00	080041	-
15	30	00PSOM	280000	EM
4	50	GOMCYS	000000	MS
18	150	CP0WO0	008001	CWP
13	10	SOW0G0	000102	-
5	80	WORSGP	000000	SPW
15	30	0EOR0M	800070	M
4	50	DYWRCI	000000	RC
25	10	0YOD00	800012	-
1	10	DRWMPS	000000	-
29	80	RS0D00	003084	DR
28	50	0I0WS0	807003	EW
6	150	SOICGM	000000	CSM
27	30	0C00EO	102700	M
30	150	OSM000	000431	MOI
3	30	WYSRCP	000000	SP
14	20	I0WM0D	040020	-
16	50	YP00IC	002100	IC
26	20	0S00EW	308700	E
2	20	YMDRGI	000000	-
17	80	0M0YGD	108000	DGM
2	20	DIPMGE	000000	-
16	50	MS00WE	008400	SW
29	80	0M0D0C	401070	D
5	80	PGEMWY	000000	MWY
15	30	Y00RDI	013000	D
27	30	G0IW00	040027	E
26	20	0E0PO0	407001	-
3	30	PRGEMY	000000	E
6	150	OSWCYR	000000	CYRW
4	50	CWDREM	000000	REM
1	10	EOIDRY	000000	-
25	10	0GP0Y0	100308	-
28	50	0S0R0P	102040	EMP
14	20	P0M0GO	030400	-
17	80	R0YEG0	070001	EGR
13	10	00ESRW	340000	-
30	150	0MS00P	300140	SMP
18	150	0ID0MS	400800	DMS
30	150	O0EC00	010027	EO
28	50	000RYM	327000	M
2	20	GECWRO	000000	O
6	150	YPDWOC	000000	DOCY
17	80	RDCP00	000021	RPS
4	50	RIGSEM	000000	SMP
14	20	WO0YE0	007002	EM
25	10	000RSC	142000	M
3	30	IPMEDY	000000	ED
13	10	E0R0YO	010700	-
15	30	ERDM00	000041	E
5	80	GIWOMS	000000	SW
27	30	R0DE00	080041	D
16	50	0IWEC0	700004	ED
18	150	R00EOS	042000	ERS
26	20	YI0G00	007083	-
1	10	IEGDMC	000000	-
29	80	W00R0E	034080	EW
13	10	DGY0O0	000207	-
5	80	WEPIDS	000000	PSW
4	50	WSERMC	000000	ESC
17	80	0OCD0S	700030	DS
2	20	REIYSW	000000	-
15	30	O00EYR	024000	E
28	50	Y00GP0	021004	GY
26	20	00DW0Y	310080	E
14	20	PO00SD	007800	SO
18	150	E0I0PS	020400	MPI
29	80	SP0O00	002014	OS
6	150	CYDMOE	000000	EMDC
30	150	D00RE0	083002	RED
1	10	OIRPGC	000000	-
3	30	MIROWC	000000	C
16	50	MI00PC	004100	PC
25	10	0R0MS0	308007	-
27	30	I00SE0	032007	E
29	80	0SO00I	300820	SP
25	10	P0WR00	080037	-
13	10	SR00YD	004200	-
4	50	WIOPRD	000000	PW
16	50	RY00WG	004700	WR
14	20	EG0PM0	007003	-
18	150	O00EIM	084000	EIM
1	10	CGEWOP	000000	-
17	80	00ISGR	380000	SRG
27	30	000SRM	174000	S
5	80	GRDOCM	000000	CDM
3	30	WOSMEI	000000	SE
30	150	OWY000	000423	OW
28	50	IW00P0	008207	P
6	150	DSYGPR	000000	GYP
26	20	00CI0G	420010	-
2	20	SOWPIG	000000	PS
15	30	WI0G0D	002010	DP
2	20	WSRICP	000000	E
25	10	0R0S0O	408010	-
17	80	W0ODS0	010007	SM
1	10	CRYPDO	000000	-
13	10	YDPG00	000018	-
15	30	0CI0OS	200300	S
3	30	IYWODC	000000	EC
14	20	C0MR0Y	040010	-
29	80	SM00O0	002403	MS
16	50	DW0OY0	002007	DM
28	50	GC0Y00	008027	GSW
30	150	0I00CM	702300	MPC
26	20	0C0M0Y	107040	E
5	80	CYWSOE	000000	SCE
18	150	Y00RWP	023000	RWP
4	50	PSRGOM	000000	SGOP
6	150	MWEIPY	000000	EIPMY
27	30	S00I0G	073010	SG
3	30	RWYDMI	000000	E
2	20	OPWRGD	000000	P
27	30	00PWR0	170003	E
13	10	O00MWY	034000	-
5	80	OYICEG	000000	CEG
17	80	PM00ER	004300	EMP
25	10	P000YW	031200	-
30	150	Y0R00W	040310	RW
29	80	CRW000	000712	WCR
1	10	EMGCID	000000	-
18	150	D0EO0W	010030	EWD
4	50	RDIPSE	000000	PSI
28	50	00CP0M	480010	M
26	20	000EDC	327000	E
15	30	0PCD0G	300040	PMC
14	20	P0CRW0	080001	-
6	150	SEIMWD	000000	SWMI
16	50	S0PGY0	070008	SD
3	30	EORSPC	000000	SP
4	50	CPRMGI	000000	MPCI
15	30	MYDW00	000013	D
17	80	EWG00Y	000830	GEW
5	80	EWCISO	000000	CSE
13	10	GW00YP	004200	-
25	10	D00EC0	014003	-
30	150	SPY000	000734	SP
27	30	MG00C0	003408	S
28	50	C00G0Y	071030	G
6	150	WCYEMS	000000	EMS
29	80	CO000W	001780	WC
14	20	IWPO00	000018	-
16	50	OSD0P0	000104	D
1	10	WGCDEY	000000	-
18	150	0YE0WR	300400	EWR
2	20	MORGPI	000000	-
26	20	M00YE0	031008	-
4	50	RWOECG	000000	ERG
16	50	00RDYG	230000	DW
18	150	0CWS0R	100040	SRW
1	10	EDWRMO	000000	-
5	80	YWGOME	000000	GYME
28	50	EP00S0	004307	SDE
2	20	MEDYGS	000000	-
6	150	DSREMP	000000	EMPS
15	30	YP00WM	007800	M
13	10	0E0RWG	107000	-
25	10	E0SI00	080043	-
29	80	0SR0C0	700801	RC
30	150	0RY0W0	400307	W
27	30	C00ER0	084003	E
3	30	CIEDYW	000000	DE
17	80	0IDES0	400008	ES
14	20	GO0PS0	004008	PS
26	20	000CIM	413000	-
18	150	E00DOY	034000	EYO
4	50	MREPIC	000000	EIMC
6	150	GSYPRE	000000	PREYG
1	10	IRCGPE	000000	-
28	50	D0EO00	080073	ED
13	10	00OGPC	210000	-
17	80	0SYP0R	800030	PRY
3	30	EPCYDM	000000	ED
14	20	0O0CME	803000	-
30	150	0G0PW0	301004	PW
16	50	0R0WPM	402000	PW
27	30	000WRE	238000	EW
25	10	G000YR	037400	-
15	30	YOE00C	000720	C
5	80	SWGICM	000000	GSIM
2	20	RIYECM	000000	-
26	20	IER000	000134	-
29	80	S000DY	037400	DYIS
17	80	00RODW	840000	DW
14	20	OI0CS0	008003	S
30	150	MOP000	000184	MOP
25	10	S0I00E	020780	-
28	50	0YG00E	100380	E
29	80	C00OR0	041003	OY
26	20	G0I00W	070430	E
15	30	00YWME	270000	E
27	30	0PM00D	700340	D
18	150	Y0I0EC	070300	ECY
16	50	EPRY00	000042	EW
1	10	IYWGDP	000000	-
5	80	WODMSG	000000	DSGW
4	50	GYPEMO	000000	EMPG
6	150	WSGRMY	000000	RMYSW
13	10	YD0O0P	008040	-
2	20	GOMIDP	000000	-
3	30	EMDYPO	000000	DOP
3	30	RCWEDI	000000	EP
26	20	I000SR	042100	E
1	10	MPEOGI	000000	-
18	150	0OWEI0	700002	EIW
13	10	EP0Y0G	007020	-
5	80	OEDGPC	000000	CPG
4	50	CPGMIR	000000	EMIS
27	30	0S0ID0	108003	DE
28	50	0PRO00	100037	OW
17	80	W0OE0D	020040	ED
29	80	I00O0G	037010	OG
25	10	0SME00	700031	-
2	20	WYSRCG	000000	-
16	50	D00IGW	087000	GW
15	30	0Y0PEM	208000	EW
6	150	EIYGCM	000000	GYM
30	150	DY00E0	001807	ED
14	20	OYMI00	000027	EP
13	10	S00CIR	083000	-
27	30	W0SO00	020013	PM
16	50	PSEW00	000034	EMP
25	10	E00OI0	012008	-
2	20	DCEPSM	000000	EP
29	80	WI0E00	001078	EM
18	150	RDS0E0	000701	SER
6	150	OMGSWD	000000	SWOD
4	50	WDSMGC	000000	SWG
5	80	PWEGCR	000000	ERCWI
3	30	PDOCEY	000000	EP
26	20	OR000I	007420	P
30	150	P0C0R0	080403	PG
15	30	0O0EPY	308000	PS
14	20	E0OS0G	020080	-
17	80	S00DWM	072000	DMW
28	50	0SW00P	700420	WP
1	10	IDCRGY	000000	-
28	50	ED0M00	008071	EM
4	50	DICWMY	000000	DMW
25	10	000MOI	278000	-
18	150	Y0GC0M	040030	GYMS
3	30	WICGOM	000000	M
13	10	YGM00O	000140	-
2	20	PDRWCS	000000	S
27	30	I0C0Y0	010708	E
30	150	0SM00C	700810	MC
26	20	00C0EO	230400	-
6	150	DROCYS	000000	SYD
17	80	GR0ME0	001007	EM
15	30	Y0RD0I	030020	D
29	80	R00W0E	082040	ER
14	20	CG00IE	001300	E
5	80	YIGWSE	000000	GYE
16	50	S0C0RD	070100	DS
1	10	EPGWRY	000000	-
29	80	E0M0C0	010407	EM
1	10	WIMOYD	000000	-
18	150	R00DEG	074000	DEG
15	30	0G0PWS	208000	E
25	10	WC0I00	008021	-
4	50	DMSPYO	000000	SPMO
27	30	M0I0P0	030801	S
16	50	M0OY0G	080070	MG
14	20	RO0WC0	001003	-
17	80	0PY0SG	200400	WG
5	80	DYPCOM	000000	CPM
26	20	PM0I00	004071	ED
13	10	E0I0MO	020300	-
30	150	00GOS0	180002	OS
28	50	W00DI0	032008	DW
2	20	CODISE	000000	S
3	30	OCEMDR	000000	EC
6	150	DRGCIP	000000	RDGIP
25	10	I00C0P	018040	-
5	80	SECPOR	000000	RSGRP
26	20	E0YD00	010028	EP
18	150	EY0D0R	007020	REY
16	50	0GDSM0	200003	DM
1	10	IMRCPS	000000	-
17	80	S00GRY	073000	GYRS
28	50	CPR000	000431	RC
30	150	ME00C0	008203	ME
3	30	IOCMSP	000000	SP
6	150	PWRYSD	000000	SDYP
14	20	0RCW0D	800070	D
13	10	C00RYI	017000	-
27	30	0C0O0G	407020	G
15	30	0EW0MG	800400	G
2	20	OSMGYI	000000	OP
29	80	0YIG00	400072	G
4	50	MWDEGY	000000	DEM
