# Supplementary material for: Components of Attention in Grapheme-Color Synesthesia: A Modeling Approach
Source: PLoS One. 2015 Aug 7;10(8):e0134456. doi: 10.1371/journal.pone.0134456 (PMC4529240; doi:10.1371/journal.pone.0134456)
Supplement: S1 Dataset — The data structure is explained in the file README.rtf. (ZIP) [file pone.0134456.s002.zip › KU01-congr.dat]

540
23	80	A00XNP	036000	PX
33	30	0J00LX	406300	LJ
32	20	0AKJ00	500063	PL
11	80	AIKJNY	000000	YJK
10	50	KUNAED	000000	DA
12	150	ALPYXI	000000	PXY
31	10	0UXY00	700083	L
20	20	K0Y0JX	060800	X
8	20	PAYUNE	000000	L
34	50	0D00EA	507600	EL
7	10	XJKYAP	000000	A
21	30	0AE0NY	800300	LY
35	80	0A00DK	603800	KD
9	30	KIDALE	000000	DK
19	10	EI0PK0	005004	K
22	50	LK0I0Y	007050	YL
36	150	NP000D	008470	D
24	150	X0NE0K	070040	KE
21	30	NPL0K0	000507	K
22	50	0XYPD0	700004	DP
35	80	0D00XK	805400	DL
24	150	0UEKX0	500004	EX
7	10	EDPAIK	000000	D
19	10	0A0NYK	308000	E
11	80	NYEXIK	000000	KE
12	150	LAUXIJ	000000	JUXK
34	50	0UI0L0	500407	LU
33	30	DIA000	000365	AD
9	30	EDNLPI	000000	PL
10	50	IDXYNP	000000	PX
36	150	0K0L0I	705080	LY
31	10	00IUN0	670008	E
23	80	KAD00N	000450	DK
20	20	J00YDU	054000	D
8	20	EXAKDY	000000	D
32	20	0X00JU	408600	P
23	80	0XUAK0	300005	AKU
32	20	0JI00A	500380	AD
8	20	AJDXKP	000000	KE
33	30	D0L00E	070650	-
36	150	0N0J0I	703050	JI
34	50	0LD00U	500780	DU
20	20	P0NJK0	070005	KL
7	10	YLKDEA	000000	ED
21	30	EUP0X0	000807	XP
31	10	UE0D00	008067	ED
12	150	IUADEX	000000	ADEX
22	50	NLEA00	000056	A
10	50	IDKJPA	000000	JPKA
24	150	0XEY0K	600070	YKL
35	80	0K00LA	304500	LP
9	30	KYLINA	000000	A
19	10	NUJ00E	000740	L
11	80	EALJXY	000000	JLX
7	10	JIPUAK	000000	-
21	30	0EKY0D	300060	DE
19	10	PAE0K0	000408	KA
32	20	000NUY	634000	J
12	150	XKPNIE	000000	PEK
20	20	0KAY0L	800040	LA
11	80	XNEPAD	000000	DPE
24	150	0XNJE0	400003	JNE
8	20	XYPIDJ	000000	DL
22	50	JUN00E	000370	JE
31	10	0KD0J0	700504	JL
23	80	0YN0IX	300600	XI
34	50	000INJ	538000	JN
33	30	LN0E00	007086	L
36	150	AI0U00	005043	UL
35	80	J000PD	084500	DPY
10	50	NXDEUA	000000	ALD
9	30	ENUJXK	000000	KJ
36	150	K00YI0	076005	IK
35	80	J0KY00	080056	KI
34	50	0L00EI	803500	E
8	20	LAPKUI	000000	PYL
12	150	YEINXU	000000	NXUI
21	30	EX00PK	003700	PK
33	30	0PI0N0	500704	D
24	150	DA00UN	007500	NU
20	20	AP00NY	003500	L
32	20	00YXP0	760008	P
9	30	XIPLDJ	000000	DL
31	10	00J0EA	460700	-
22	50	0J0LDA	406000	DL
19	10	LKE00Y	000360	N
7	10	LNDAPU	000000	P
11	80	DNEUAY	000000	YAELD
10	50	NEAPUL	000000	UPAL
23	80	0U0YDA	407000	AD
20	20	0K0AXJ	804000	LK
10	50	NXYJLE	000000	JE
33	30	0N00XJ	403700	L
22	50	Y0AJ0K	060040	KJA
19	10	0AIY0L	500060	G
21	30	00EDYN	680000	DY
7	10	LIJKXD	000000	DL
24	150	A0N0DX	060700	XND
8	20	INKPYE	000000	D
32	20	U000KA	075600	J
35	80	00N0LD	640300	DLN
11	80	NPDXLA	000000	APL
31	10	00EK0P	630050	D
34	50	EN0I00	008076	L
12	150	YLIXKD	000000	DXKI
36	150	KA00E0	007504	E
9	30	LEUXKA	000000	E
23	80	AI0K0E	004080	LE
33	30	YA000K	006750	K
21	30	X0YDE0	060005	X
35	80	000IPE	754000	PE
8	20	EKDUNI	000000	D
7	10	YLJXIU	000000	L
24	150	LP0N0A	003060	AL
36	150	0K0YP0	308004	PY
19	10	P0IN0D	080070	D
11	80	PNJULD	000000	JNP
12	150	ILKYEX	000000	KEIX
22	50	0XLJP0	600005	LP
31	10	0DUL00	400075	L
10	50	NJLDEP	000000	DELP
20	20	A0JIE0	060007	JE
9	30	LJKEXY	000000	X
32	20	0D00XU	508700	K
34	50	0ID0A0	600703	ALD
23	80	K0I0JX	050300	JKI
33	30	0NXE00	800047	X
8	20	ULYKIN	000000	JK
36	150	0Y00LD	306500	LD
32	20	I000LY	078300	LE
34	50	K0D00J	060780	DJ
23	80	XLKN00	000075	KN
22	50	XK00UE	006500	UE
11	80	XNKJYU	000000	YKU
9	30	NLXIYA	000000	KLA
20	20	L0N0PI	050400	P
19	10	K0LJ0Y	080060	PL
21	30	00IJLN	850000	LJ
31	10	A000YJ	046700	PL
24	150	0AY0KU	800700	KYU
35	80	E0U00Y	040570	YJ
7	10	IJXLPK	000000	PL
12	150	JUPLEI	000000	LEP
10	50	LDAKYI	000000	LDA
33	30	Y000AX	073400	ALX
31	10	0KE00U	400530	-
7	10	LNXPIY	000000	P
11	80	KUIJPA	000000	JPXA
21	30	0Y0UED	507000	DL
24	150	J0DL0A	040030	DAL
35	80	0N0YE0	408005	Y
36	150	00IN0J	570030	NJI
22	50	LU0A0I	005060	A
12	150	JLNPXU	000000	PNUX
23	80	I0P0YN	070500	PN
20	20	0INY0X	300050	Y
34	50	0JKP00	600084	PK
32	20	0I0JD0	803005	DJ
9	30	PULAEN	000000	NEA
19	10	J0K0NL	060400	L
8	20	IXNJKP	000000	KD
10	50	EINLAX	000000	LAX
33	30	0EI0X0	500403	XD
7	10	JEKAIL	000000	AL
23	80	00DENA	780000	AED
31	10	0Y0A0X	705030	AL
20	20	YAK0X0	000805	KL
19	10	0E0AUP	507000	ADJ
10	50	YENPXI	000000	PX
35	80	PI0D00	006084	JP
9	30	LPNKJY	000000	K
24	150	J0DL0K	030060	LKD
22	50	XI0JP0	007008	PJ
11	80	UKPXAJ	000000	XPA
12	150	UDENPX	000000	XDEU
32	20	0AEI00	800057	K
34	50	0DNY00	600035	N
8	20	EDAIXY	000000	X
36	150	0DJ0X0	800703	XJ
21	30	JY00ED	003500	DK
21	30	XP0E0Y	005030	E
8	20	XIUJEK	000000	KE
20	20	U0KNP0	030004	P
11	80	UYAKLE	000000	AEL
22	50	N00DYE	048000	DEY
32	20	JY000E	006830	JI
23	80	NEKJ00	000067	KLJ
24	150	0UPKL0	800004	KLP
7	10	DYEUJK	000000	DL
33	30	XP000N	003480	P
10	50	EXKNIY	000000	KNL
9	30	PDULAK	000000	LA
35	80	A00K0Y	073050	K
19	10	JY00PI	007600	D
36	150	NA00D0	007308	AD
34	50	0E0Y0A	407080	AY
31	10	00L0PI	750800	DJ
12	150	KNJYUA	000000	AUJ
35	80	000AEK	786000	KL
20	20	IP00KY	008300	K
31	10	000DNP	643000	D
24	150	LI0A0U	005080	LUA
22	50	J0E0IX	030500	EKL
21	30	0PX0YL	500300	Y
9	30	UALNXJ	000000	XI
8	20	DJKXNE	000000	X
36	150	0PE0D0	800305	DE
12	150	KENJLU	000000	JLN
7	10	DXKYIP	000000	D
34	50	0YNU00	400076	N
10	50	EIAXYL	000000	AXL
19	10	0J0LNX	408000	K
23	80	LPA0J0	000608	JA
32	20	U0AI00	070034	AF
11	80	IULXKE	000000	LEK
33	30	0K00UN	803600	U
12	150	DYUXKL	000000	XKL
20	20	0JYA0X	700060	L
7	10	YDJKPA	000000	PL
21	30	J0AEI0	080005	A
36	150	DL00E0	003507	E
33	30	0E0XI0	307006	XL
22	50	0XI0UK	800400	UK
10	50	AKEULY	000000	LUE
23	80	0K0PLN	807000	PLN
34	50	L0NI00	040087	EL
11	80	IELJDU	000000	JD
31	10	N000AK	036400	E
24	150	X00PJY	076000	PJ
8	20	KPXEID	000000	DEL
32	20	0E0X0D	308070	LK
9	30	YANJXP	000000	XJP
35	80	0K00DU	605400	DU
19	10	JX00YI	006300	L
34	50	0L0YP0	407003	PY
21	30	0K0PLN	308000	PL
10	50	KAEYUD	000000	DE
9	30	AKLXYP	000000	YP
7	10	YIAPDU	000000	DE
19	10	P0JDU0	080004	D
22	50	DU0N0L	007080	LD
23	80	00JYNL	680000	LJN
8	20	KXJYDN	000000	D
12	150	DYXAUJ	000000	AXJ
24	150	IP0DX0	004005	DX
32	20	IL000K	006750	K
11	80	JAYLNI	000000	LN
20	20	0EXDI0	300005	DP
33	30	U0A0E0	050803	AE
35	80	0Y0JK0	803005	KJ
36	150	00JPL0	780006	LPJ
31	10	00N0EJ	680700	L
7	10	KUYXID	000000	D
34	50	0NUK00	800057	KL
9	30	EYIPLN	000000	PL
20	20	PEN0I0	000608	K
10	50	LXKPNE	000000	PEX
31	10	E0I00A	070860	G
11	80	LYPXUK	000000	PLX
35	80	IA00L0	004705	L
32	20	U0I0X0	040308	X
24	150	00LKEU	850000	LEKU
19	10	0IUN0L	500060	-
33	30	0L00NI	504800	-
36	150	0D0U0Y	708060	UY
22	50	00DPIL	750000	LPD
21	30	XKP0L0	000407	LP
23	80	J0K0NL	050600	KLN
12	150	KIXDUL	000000	LIXD
8	20	JDYEUK	000000	JD
20	20	YNJ00I	000470	K
23	80	00JDEI	850000	EDJ
33	30	0X0UN0	604005	L
8	20	LNIYXA	000000	K
21	30	IYE00A	000470	L
36	150	I00XP0	083006	XP
10	50	JYUADE	000000	AD
11	80	ANUXIJ	000000	JUX
7	10	ULYPAK	000000	P
22	50	YIKD00	000038	DX
19	10	0IEN0Y	300060	P
12	150	YINDEJ	000000	DEI
35	80	J0I00K	080430	KI
34	50	KI000X	007860	X
31	10	DL00E0	004608	D
24	150	NJI00L	000480	LIJ
32	20	0I0J0X	307040	K
9	30	XKAJYN	000000	A
19	10	KL0E0A	005060	-
20	20	JN0DL0	006005	DL
9	30	YLXEUJ	000000	LE
35	80	0L00EJ	405800	EJ
31	10	N0XY00	060074	P
33	30	00J0AY	650700	A
22	50	PX00EY	004600	EA
10	50	AEDJPK	000000	PJD
23	80	NK0J0I	006080	KI
7	10	XLAUIP	000000	L
21	30	KEP00D	000830	D
36	150	EK00U0	005408	U
32	20	000NYK	653000	K
8	20	NXUEPI	000000	P
34	50	J0EP00	050073	P
12	150	LDYPIA	000000	PAY
11	80	UEDAKY	000000	ADK
24	150	0U0JPY	804000	PJU
34	50	0NP00U	500830	PU
22	50	E0YNK0	030007	KN
7	10	XANYPJ	000000	AL
11	80	AYXJPL	000000	PLXJ
32	20	00YK0X	780040	K
36	150	X00EJ0	038004	JE
9	30	XIEUAK	000000	AEK
31	10	U000PX	054800	P
19	10	0YL0NA	400300	N
24	150	0NA0KI	300400	AK
12	150	LIXPYU	000000	OUX
20	20	0NKE0J	600070	PE
35	80	D000UN	045600	U
10	50	NXIPJU	000000	XUP
21	30	I0X0YA	040700	Y
8	20	NPIYKL	000000	K
33	30	KA0P00	004036	PL
23	80	JN0ID0	005003	DI
10	50	YXKELD	000000	KLD
19	10	DUN0K0	000805	KD
33	30	IPX000	000473	KP
8	20	UNPYLD	000000	PD
11	80	EPKLAN	000000	KLAN
12	150	PDIJYX	000000	IJX
9	30	NAJELK	000000	EKL
23	80	ED0KP0	004008	KPE
32	20	0P00NL	305800	L
7	10	NJUKID	000000	KD
22	50	AIYE00	000036	EI
36	150	KJY000	000653	YL
34	50	KD000P	003560	P
35	80	0IN0A0	400603	AN
20	20	PX00UY	004800	P
31	10	0K00YX	803600	E
24	150	0L0AJY	403000	JAL
21	30	EJX00A	000750	Y
10	50	YUKANX	000000	XA
21	30	0XL0IE	400800	LE
36	150	000DKY	765000	KD
32	20	D00LI0	034007	DL
22	50	UAL0I0	000408	LUI
34	50	EI00N0	004503	EL
11	80	IEDKNY	000000	KDY
31	10	0J00EK	803400	PL
23	80	D0YUE0	050007	UE
12	150	LYKINX	000000	KNI
8	20	AXPNYD	000000	DE
20	20	A0PIL0	030007	LD
7	10	EXDYLU	000000	E
19	10	00AYDK	670000	DL
35	80	000YNU	354000	YNU
33	30	00IY0E	350070	E
9	30	KNULPI	000000	P
24	150	00PYDI	340000	PYD
22	50	00YNDL	650000	LK
33	30	Y0AL00	080035	LN
34	50	A000JY	046800	J
8	20	ELYUNA	000000	A
21	30	0LUI0J	500030	LD
9	30	IPKUDY	000000	D
31	10	N0D0A0	030608	A
7	10	EJYPKU	000000	KP
20	20	K0D0XP	080700	X
12	150	EPXNLY	000000	XNL
35	80	UN0X00	007038	X
23	80	DE0A0X	004070	AK
10	50	UDNXLJ	000000	XL
11	80	UJLIYP	000000	PLJ
24	150	ILY00U	000750	LUY
32	20	0PL0K0	300607	KL
36	150	UKX000	000573	XUP
19	10	JY0X0D	006050	K
11	80	XYPDAK	000000	PDX
35	80	L0AP00	070064	AP
36	150	0UK0P0	500408	KP
33	30	NDE000	000735	D
21	30	A0NE0X	070040	KJ
7	10	JPXKUL	000000	-
9	30	YDNAEI	000000	AD
10	50	DUELPX	000000	XED
22	50	LEI00N	000580	EL
19	10	LUD0E0	000408	-
8	20	EDYAXJ	000000	AXD
32	20	A000EP	068300	P
20	20	XKL0U0	000705	KL
34	50	UPX000	000854	XP
31	10	0IJ00E	300680	K
24	150	0I0ELA	605000	FLA
12	150	YUJADL	000000	JADL
23	80	X0K0IP	070600	XP
35	80	00DYN0	540007	DI
19	10	0YDK0U	500080	L
23	80	00KXEI	570000	KEX
12	150	PXIAEY	000000	AEIY
11	80	NUYPDK	000000	KYPD
7	10	AJYLDK	000000	DL
20	20	0XPU0L	800030	DL
32	20	XK000D	005830	D
8	20	AJEDNL	000000	ED
22	50	I0AX0N	050030	N
10	50	DLPNIY	000000	PLN
36	150	J00E0Y	076040	YE
24	150	J0EK0L	030040	KEJ
31	10	K00YP0	054007	P
33	30	0P0XE0	804003	E
34	50	K00A0U	083050	AU
21	30	E00JKX	056000	JKL
9	30	ELJUPY	000000	PL
10	50	IKEXAL	000000	LA
8	20	KIUEJA	000000	EA
23	80	P0LU0A	080060	LAP
36	150	YAN000	000678	N
33	30	U0A0X0	030406	NX
12	150	PJUADI	000000	AUD
9	30	NUPKAD	000000	DK
20	20	EK00LU	006400	LA
7	10	PDLAJY	000000	DE
19	10	NI0AE0	005003	A
34	50	E000AU	073400	UA
35	80	0K0X0A	708060	AK
24	150	0KJN0P	500070	JPN
32	20	PYI000	000463	P
11	80	DYXEAI	000000	KEA
21	30	00LDJY	740000	D
31	10	00IJA0	830004	A
22	50	ENXU00	000035	XU
11	80	JAYIKE	000000	YAIE
21	30	DU0N0P	003060	LN
12	150	IAUDLY	000000	UDL
19	10	0LIE0Y	600080	-
20	20	00UXJY	540000	U
10	50	NIXUAJ	000000	AU
36	150	0K00UL	807500	UL
22	50	0LK0PJ	500600	PK
9	30	KUJPEA	000000	PE
33	30	0PX0K0	400306	KE
24	150	K00DIL	073000	DIL
31	10	ED000N	005460	-
35	80	E00U0K	047050	UK
32	20	0ID00P	700480	DK
23	80	0J0PUE	307000	PUE
34	50	U0YJ00	050043	L
8	20	AIJXEN	000000	L
7	10	EUXILN	000000	-
36	150	Y000UN	057600	YLU
32	20	DJ00L0	008307	DL
7	10	APUXIJ	000000	-
19	10	0ELP0U	700060	L
9	30	UYNKJD	000000	LD
12	150	JXYLED	000000	LED
33	30	LD00X0	008607	LX
8	20	PLYKAI	000000	L
21	30	XYI00N	000570	L
35	80	0A00KE	804700	KE
22	50	A0IUD0	080005	UD
23	80	AI0YK0	003008	YK
31	10	0NLX00	600048	E
11	80	NEXJUY	000000	XJ
24	150	0JDU0K	500030	DKL
34	50	J0DN00	050046	D
20	20	YE0UJ0	006004	JE
10	50	IPUYDE	000000	YD
21	30	K00XJA	083000	XL
20	20	X00APE	068000	PA
23	80	J0ANL0	030005	ANL
9	30	LAEJXK	000000	XE
36	150	0LJX00	500074	XJ
33	30	00PX0K	460030	KA
34	50	A0L00U	080560	LU
10	50	KEUXND	000000	DXE
11	80	AENJKD	000000	JKD
12	150	UIPXYN	000000	PXYN
35	80	0ED00A	400760	DA
24	150	P0ULN0	060003	LNU
8	20	LKNDJI	000000	D
22	50	0J0APU	506000	PAI
32	20	0YL0P0	400608	P
31	10	0LAK00	400038	K
7	10	AEPNJD	000000	D
19	10	D0UIX0	050008	J
31	10	0XY0N0	600307	-
7	10	UADKIL	000000	KD
21	30	JA0X0D	004070	DX
9	30	NXKPYU	000000	KP
19	10	00UJPL	370000	PL
36	150	0E00YA	506300	YA
11	80	YPLKNU	000000	KL
10	50	EDKIUA	000000	KLUA
34	50	P0DK00	050086	KD
12	150	JDNAPI	000000	ANP
23	80	00ILJE	630000	ELJ
8	20	INAYPL	000000	PA
33	30	0D0AI0	405008	AD
32	20	N000UA	036700	A
20	20	0DYLA0	700006	LA
24	150	IKEN00	000054	NE
35	80	JX000K	008760	KXJ
22	50	U0D0EY	030500	YD
31	10	0A00PU	508700	P
36	150	DA0K00	007056	KJD
10	50	YKLEUX	000000	ELX
21	30	0IU0LE	400800	EL
32	20	000XUD	485000	DX
20	20	J0P0UD	080400	D
23	80	L0PD0J	040050	DPJ
12	150	DLJXIN	000000	XJD
19	10	KX0D0U	003070	D
24	150	LXDP00	000057	PD
7	10	YEIKAD	000000	D
9	30	DYUNPA	000000	PD
35	80	0IUL00	800076	LUI
8	20	EIDXJA	000000	LD
34	50	00J0UK	480600	UJ
33	30	00L0JK	540600	K
22	50	0J0KDN	405000	DK
11	80	XAYDUE	000000	DYU
9	30	DYIPLX	000000	ED
24	150	L00INA	073000	INA
7	10	EPXUIY	000000	-
35	80	A00L0I	056040	LA
10	50	KYPAIJ	000000	AP
11	80	DXKEJN	000000	KEJ
33	30	E0U0L0	040307	L
36	150	XU0J00	005043	JX
32	20	N00KD0	043005	DL
19	10	XPL0K0	000608	K
23	80	00LAXP	850000	AX
20	20	N0XU0E	050080	X
8	20	ENDIJX	000000	DL
21	30	L0AKY0	070005	K
31	10	0U0E0I	508070	D
12	150	YLAEUI	000000	AEU
34	50	00D0KI	350400	DK
22	50	N0XK0D	080030	K
