# Supplementary material for: Components of Attention in Grapheme-Color Synesthesia: A Modeling Approach
Source: PLoS One. 2015 Aug 7;10(8):e0134456. doi: 10.1371/journal.pone.0134456 (PMC4529240; doi:10.1371/journal.pone.0134456)
Supplement: S1 Dataset — The data structure is explained in the file README.rtf. (ZIP) [file pone.0134456.s002.zip › KU01-incongr.dat]

540
4	50	JNPKXI	000000	JK
27	30	I0JA00	030076	J
29	80	0N0IK0	704008	K
30	150	0PA00D	600540	D
25	10	00UJ0I	560040	L
1	10	DYAXUL	000000	D
6	150	IDXLYA	000000	LXA
15	30	LN0A0U	006030	U
13	10	I0N0EY	080600	P
16	50	Y0KE0U	030050	UX
2	20	LNPEJU	000000	U
3	30	XAEUDY	000000	Y
5	80	IJYNKU	000000	UF
18	150	00DAYE	840000	YA
14	20	EUX00A	000340	L
26	20	NU0Y00	004078	-
17	80	00EXKN	830000	NX
28	50	0K0AE0	403008	K
29	80	AIJ000	000548	J
18	150	IYL0E0	000607	L
26	20	000DXN	637000	L
5	80	AUXEDN	000000	NX
30	150	D00N0J	053080	JN
13	10	A0XI0L	030050	P
3	30	KAILXJ	000000	J
17	80	00XAEP	370000	PXA
2	20	AXYJPN	000000	PE
25	10	0X00JY	605700	-
6	150	NYLXIK	000000	KL
27	30	JI00N0	005807	J
16	50	A0K0UE	030800	U
15	30	0KYPD0	400007	-
14	20	IP0N0J	005060	J
4	50	ILEYUP	000000	PU
28	50	00UK0X	480070	UK
1	10	UDKYLI	000000	L
1	10	XNKJLY	000000	LY
26	20	NA00E0	006504	-
16	50	0KDN0J	800060	JN
27	30	00E0IK	460700	KL
15	30	0UL0DP	300500	JU
6	150	PXELND	000000	LED
30	150	00U0AI	740800	UIA
28	50	00DP0A	750080	PL
2	20	YUAIPL	000000	PU
5	80	IKUALP	000000	AUPL
14	20	U0JLK0	060005	JK
17	80	X00LEP	048000	LPX
25	10	A0E00I	040860	A
29	80	0JP00E	700630	PJ
3	30	YXAUJE	000000	JX
4	50	XNADPK	000000	NX
18	150	0J0DPY	405000	PYJ
13	10	0A0YLK	307000	L
5	80	XJYNID	000000	YDJ
3	30	YAULJP	000000	JLD
16	50	PXL0U0	000806	UL
17	80	JKI00D	000780	L
4	50	DYLEAP	000000	PE
14	20	0JE0KN	600400	L
26	20	0JI00U	500670	U
29	80	0X00LA	805700	LU
1	10	UIKYNX	000000	JY
18	150	EI0L0X	007040	LK
30	150	A00IE0	047008	I
13	10	0NY0UP	500400	J
25	10	00E0UJ	750300	JD
15	30	NX00PK	006800	LP
6	150	XIKYDJ	000000	KYDJ
2	20	PANLJD	000000	J
27	30	0J00XI	506400	LK
28	50	0LAD00	800076	-
17	80	NXY0I0	000803	Y
15	30	IK0D0N	007050	UL
14	20	EPI00D	000860	E
28	50	J000AY	083400	YA
2	20	DYAKIU	000000	UL
13	10	P0D0EK	030400	-
6	150	ANDXJL	000000	XJLD
16	50	DJ00AX	004800	XU
26	20	EIJ000	000573	L
25	10	L00PX0	048003	X
30	150	0IJ0N0	600708	NJ
3	30	EKXIDL	000000	EL
5	80	LYKIXA	000000	KIA
18	150	0JKNU0	500008	NUK
1	10	YNPAIJ	000000	L
29	80	0EJ00Y	800360	JY
4	50	UENLDX	000000	NX
27	30	0E0J0Y	503080	LY
18	150	0YL0AN	400600	LNA
2	20	UDKNAX	000000	N
28	50	D0K0Y0	070508	KY
27	30	J000IU	056800	UL
14	20	0XPK0U	500070	UE
25	10	U0N00P	080630	-
17	80	UA00DI	006300	D
30	150	000NKJ	574000	JKN
5	80	KXPLDI	000000	PLD
3	30	YXLNUA	000000	UEA
1	10	KYXIEU	000000	UL
13	10	A0Y0JL	050300	-
15	30	0DXNE0	700005	ND
26	20	N00P0I	056070	K
29	80	0NDK00	300064	ND
4	50	KUNIPL	000000	NLP
16	50	00JKNX	380000	KN
6	150	XAPYKU	000000	PKU
29	80	I0P00X	060730	PK
6	150	JAKUID	000000	JKD
5	80	UJPKIN	000000	JUE
14	20	0U0DJP	706000	P
28	50	0NDY00	800054	YL
17	80	0PUJ0D	400030	UJ
18	150	0DKYI0	800004	KI
1	10	IDPXNU	000000	L
30	150	P0D0A0	080307	DA
16	50	0AEUJ0	300005	JUA
13	10	0IYX0J	800030	LP
3	30	XLNEAJ	000000	J
26	20	00U0YJ	580400	K
25	10	Y00XK0	043006	K
2	20	JDXPIE	000000	PJ
4	50	NAILUK	000000	LU
15	30	P0ND0Y	040030	Y
27	30	DX0E00	004056	-
5	80	PNUJDX	000000	JDX
17	80	EDKN00	000035	NK
6	150	IPYKLJ	000000	JKLY
2	20	NXYJDU	000000	JU
13	10	00AUJP	780000	E
27	30	X0P00D	080340	-
29	80	0L0UP0	708004	PLK
15	30	00DKEY	730000	YL
28	50	J0I0Y0	040703	LP
30	150	0ALJ00	400036	JL
4	50	NXJEYD	000000	IJY
25	10	P00NY0	056004	L
1	10	KJYPXL	000000	PK
26	20	0E0YL0	503004	K
3	30	ELJKYA	000000	YKJ
14	20	LX0I0K	005070	LI
16	50	KEA00J	000650	LE
18	150	0K0UIY	603000	LU
14	20	I0U0KE	040700	KD
1	10	JULEYD	000000	YJ
25	10	J00X0L	074030	Y
5	80	JPNKDL	000000	LKP
28	50	0XY0P0	300604	PLY
16	50	00PIXE	370000	KL
26	20	P00NK0	057006	NK
2	20	YPLAIN	000000	A
18	150	NJYA00	000087	AY
30	150	XI0N00	007035	NI
27	30	0KI00E	700430	-
29	80	0PN00I	600370	NI
17	80	L0YPN0	060008	PLY
4	50	UEADPK	000000	APK
13	10	KUIP00	000086	E
3	30	KXLYAU	000000	YL
15	30	JAD0Y0	000407	YK
6	150	JEIUYD	000000	YID
2	20	LIAKDX	000000	-
25	10	E0D0P0	050306	P
28	50	U00I0L	065030	ILU
26	20	LX00E0	005704	E
13	10	0A0LDN	805000	L
1	10	AYDEKU	000000	K
27	30	IX0J00	005034	L
6	150	JNXLIY	000000	LX
17	80	NU00EX	004300	XJL
16	50	Y0IXA0	060008	LK
5	80	PNDKJI	000000	JKD
14	20	0KNYE0	400007	Y
18	150	A0YKJ0	060003	JKY
30	150	0K0AN0	506004	NAY
15	30	L0P0DU	060700	U
3	30	LXDYAP	000000	YLD
4	50	DJKIYX	000000	KI
29	80	00J0ED	760500	JD
14	20	E0DU0L	080040	J
25	10	J0L0X0	060304	K
28	50	00EY0K	750060	KY
1	10	NKJDXI	000000	K
17	80	I0AKJ0	030006	LKA
26	20	0A0LY0	803004	YLK
13	10	LYX00P	000740	LP
18	150	A0DEX0	060003	EXD
5	80	EAUNYP	000000	YNPD
2	20	YNAIKP	000000	K
3	30	PEJUDA	000000	J
15	30	ED0N0U	006080	N
4	50	DKXEYL	000000	YKL
16	50	0ANUJ0	500006	JU
6	150	YXNJED	000000	NJD
30	150	JLU000	000846	ULJY
29	80	00YKX0	560008	YK
27	30	00YL0X	730060	LJ
18	150	YIAN00	000054	ANL
6	150	JINYXD	000000	NYD
30	150	L00DU0	078003	DU
13	10	U0IP0K	070060	P
1	10	KDJXEY	000000	L
29	80	0K0P0A	605070	PK
15	30	ADJ0K0	000607	KJ
2	20	LYUXKP	000000	KD
14	20	DE0I0J	007040	J
16	50	U0NJP0	080007	LPN
27	30	J0PE00	040086	N
4	50	NADIEL	000000	LD
26	20	X0D00J	080750	D
5	80	XYPKDL	000000	LPD
3	30	JELNKY	000000	NK
25	10	D0LX00	040068	NL
17	80	00EYDP	460000	PX
28	50	J0D00Y	080750	LJ
18	150	0D0LUN	508000	LUN
28	50	0UA0L0	500703	L
13	10	0XPDJ0	500004	U
2	20	YELANU	000000	U
1	10	XEIPYK	000000	YP
27	30	D0X00I	030570	E
26	20	000AXD	867000	K
29	80	0X0D0U	608050	UE
17	80	UE0J0N	007080	J
14	20	IK0U0J	005040	K
5	80	KDAINE	000000	AIN
4	50	UYXLEP	000000	PLX
15	30	0YD0JI	800700	L
6	150	KIUDEN	000000	UNED
25	10	XK0N00	005086	N
3	30	XDENKA	000000	NK
16	50	N00LYK	048000	K
30	150	0X0J0P	706080	PXL
29	80	0JIU00	300075	UI
2	20	XUDIYK	000000	KU
1	10	PDYXIN	000000	KL
25	10	U0E0N0	040806	N
27	30	0PIA00	400078	U
17	80	K00NAL	067000	LNA
6	150	NJXYPI	000000	NJX
28	50	YU00K0	004605	KP
5	80	NUIEKP	000000	PEKI
18	150	XU0Y0P	003050	PE
3	30	JNAELY	000000	Y
30	150	0DI0A0	300604	IA
15	30	YAJN00	000048	N
26	20	0P00ED	405700	I
14	20	E0NK0I	040060	-
13	10	0LE0AN	500300	D
4	50	UEIKDP	000000	PKE
16	50	NU00YA	003800	YD
2	20	IUPXED	000000	JU
14	20	IPJ00A	000360	-
29	80	0KD0U0	800706	UD
13	10	A00XLY	057000	K
27	30	0U00PE	703800	PU
26	20	00KDI0	640007	L
28	50	0U00KX	508600	KL
4	50	JXINDE	000000	NJU
18	150	K0YUP0	040003	UPY
16	50	U0JKA0	070005	UJ
17	80	PLU0K0	000305	KUL
25	10	0EK0J0	400805	L
1	10	UYDNAP	000000	U
6	150	KIPXNY	000000	PNXI
15	30	0AI0EN	300700	-
30	150	0Y00DL	306500	LD
3	30	PLKXIE	000000	LXD
5	80	NPYLDX	000000	LDX
2	20	EAIKDP	000000	L
4	50	YULDPX	000000	PL
30	150	0JUY00	600047	UL
28	50	0DX00E	400830	K
16	50	XJ0L0E	003050	LK
3	30	ILDAEJ	000000	UA
13	10	J0P0LA	060800	D
29	80	0LY00N	400830	NY
18	150	00EXYP	760000	PLE
17	80	0IJ0AL	600800	LJ
14	20	E0I0DJ	080500	U
5	80	ENXAKD	000000	KAX
15	30	0IXDP0	600007	XL
6	150	IKNLUA	000000	NLU
25	10	0LK00U	600350	P
1	10	JPNLXE	000000	X
27	30	Y0K00I	070650	Y
26	20	0NA00I	300760	K
14	20	UIY0D0	000405	U
2	20	IJLYDU	000000	LU
28	50	0JXA00	700035	AXL
3	30	LXIPAU	000000	UP
1	10	PAIXDJ	000000	X
18	150	XP0E0K	004050	EK
16	50	AK0LI0	007005	L
5	80	DJEIAN	000000	AIN
29	80	0D0EK0	506003	K
25	10	IE00N0	006803	NO
27	30	00J0EP	780600	PN
17	80	JE0P0Y	003040	PY
15	30	PEKY00	000068	YK
4	50	YDUPIK	000000	KPU
13	10	JXI00A	000630	LP
6	150	JUXYKN	000000	KNXY
26	20	0A0YJ0	306007	YL
30	150	0XJ00U	500470	JU
6	150	LAKJIY	000000	JYK
5	80	KLUJXD	000000	JXUD
2	20	LJANYI	000000	YN
18	150	PAD00E	000760	PD
28	50	0J0P0Y	607080	PJY
26	20	E0PN00	040056	NL
4	50	EDAUKY	000000	YK
17	80	0ELPU0	500003	LPU
25	10	0YEK00	800047	L
29	80	00ALP0	370008	LPA
15	30	YU0AI0	005003	L
27	30	000AXU	734000	LX
14	20	0X0YEP	704000	LD
30	150	K000EN	037800	EN
13	10	0AX0JL	700800	L
1	10	PIKDUY	000000	N
3	30	YUDJKI	000000	K
16	50	00AKLX	350000	KJ
30	150	0U0X0Y	608030	UY
25	10	00YL0D	340080	LD
18	150	UYP00A	000380	PYUA
16	50	JIL0X0	000406	X
17	80	0KN0YL	700800	NLI
4	50	KJADIN	000000	JAKN
15	30	XN00JD	006800	JK
14	20	00AYEL	730000	LY
6	150	NXLAJU	000000	LAJ
5	80	ANXEDI	000000	XID
2	20	XPIDUN	000000	JE
1	10	PEIXDU	000000	DJ
27	30	JPX000	000378	K
28	50	PY000J	007640	JN
3	30	AEDKUX	000000	UK
29	80	KI000Y	008570	K
13	10	0KA0YL	300500	Y
26	20	00X0EL	480500	L
16	50	ALEY00	000073	YK
26	20	0K00UD	605800	U
28	50	0I0J0P	403060	LPK
3	30	LXUPJI	000000	PJ
6	150	UJNPYK	000000	JUK
15	30	0YL0UA	300400	U
13	10	L0YJ0P	060080	-
2	20	YXLEAP	000000	PA
17	80	A0UKY0	070003	UKY
14	20	00DAKX	740000	X
27	30	000EYI	876000	YL
29	80	J000NI	067400	N
25	10	L00UD0	087004	L
18	150	UAE00K	000680	KEUA
4	50	DIJNYX	000000	JKX
1	10	YDPALU	000000	K
5	80	JAKLPD	000000	KLP
30	150	KL000E	003670	E
6	150	JNIDKU	000000	NJUK
16	50	X0PNL0	060004	PNL
15	30	0DNL0E	500040	L
17	80	I00ENA	048000	NL
29	80	0U0L0A	708040	LN
13	10	U00DNK	085000	ND
5	80	JUEPLK	000000	KLPI
2	20	YADPUX	000000	PJ
30	150	K00P0A	074030	P
25	10	I000AD	086400	J
1	10	ULDANY	000000	A
4	50	NLIDKX	000000	DK
27	30	UJ00E0	006804	U
3	30	LXAYKD	000000	KY
26	20	00A0LY	540300	Y
18	150	AUL0K0	000508	KLU
14	20	LUA00P	000470	-
28	50	N0I0K0	030805	KI
16	50	YA0XN0	004006	XNP
28	50	JA00L0	005604	KL
26	20	X0U00Y	040870	L
4	50	YLJEAI	000000	AJ
17	80	P0ND0Y	040070	PN
14	20	0A0LIE	605000	L
30	150	E0K0P0	060805	K
1	10	EJDUXP	000000	XJ
18	150	E0J0AK	070800	JK
2	20	PDJYKI	000000	KJ
29	80	0L0EX0	407008	L
13	10	0D0UJI	804000	L
25	10	0N00KX	508700	K
6	150	NPXYDI	000000	XPI
27	30	000IYU	486000	UE
5	80	PYEJKA	000000	JKA
3	30	XEIPLK	000000	PK
15	30	0XL0AP	800300	L
4	50	IAJEUY	000000	JU
3	30	EAUKYD	000000	UX
25	10	0YPE00	600035	E
1	10	YPEIUN	000000	J
29	80	0XNI00	700043	NI
15	30	0NPX0D	400030	K
6	150	UKPDEJ	000000	PEJ
30	150	00XK0U	350040	KXU
26	20	0L0K0Y	304050	L
13	10	EPI00Y	000760	K
5	80	XDPNUK	000000	NUP
14	20	YLN00U	000540	EU
27	30	K00J0A	073080	L
2	20	KUIXEY	000000	K
28	50	000YAU	864000	KU
16	50	EY0L0K	003040	KL
18	150	0EKJY0	300008	EYJ
17	80	A0EP0L	080030	PEL
13	10	INL0K0	000307	K
18	150	0KX0NU	700300	XUN
5	80	IXPKLN	000000	PLXN
29	80	D00IL0	086007	LP
6	150	AYJKLP	000000	PLJK
3	30	DLAUJN	000000	AU
28	50	0I00AX	504300	XL
2	20	YANDPE	000000	PE
26	20	K0I0J0	070806	J
16	50	PJNK00	000083	NK
25	10	0E0LI0	706004	D
27	30	0Y00PU	805400	UP
30	150	N000JX	075800	JX
1	10	JPUNAK	000000	L
17	80	0J0ULK	503000	KUL
14	20	U0K0LX	060800	U
15	30	YX00DE	006500	LY
4	50	DUXJYK	000000	JYX
2	20	PIANXY	000000	NK
4	50	AYDIEK	000000	DLK
18	150	KI00UE	008300	UE
29	80	JP000A	006430	PJA
15	30	0YL0DI	400500	LY
14	20	I0P0JL	080600	PJ
26	20	00N0IK	460500	K
13	10	X00PEI	037000	P
6	150	NXAEJP	000000	APJ
30	150	J0N00K	070530	NKJ
27	30	0LEJ00	700048	LN
1	10	LIAYPK	000000	PY
5	80	EYJNXI	000000	XJ
3	30	EAPYDN	000000	NP
28	50	0I0N0K	704030	KN
17	80	00ILPJ	450000	LJ
16	50	YX0JL0	005003	JL
25	10	00DY0I	670040	Y
29	80	0A00DY	508400	DY
15	30	L0UAD0	030007	E
30	150	NK000U	005430	U
1	10	LNUPJK	000000	-
27	30	L000EU	068500	UE
18	150	YKU00J	000780	UKJ
5	80	ELAPXD	000000	DAPX
3	30	XEJLYU	000000	UEL
26	20	U000XA	083400	K
2	20	UEPIYL	000000	YL
16	50	X0PY0E	060030	PL
25	10	0J00NI	304600	N
13	10	AU0IL0	008006	E
14	20	0LK0AX	500600	L
4	50	IPUJNX	000000	U
17	80	JAY00P	000560	PY
6	150	XAJPDE	000000	JPDX
28	50	0AND00	700084	NEL
25	10	K0AP00	040073	U
15	30	D0AIX0	040006	L
4	50	UIJKYP	000000	JP
27	30	0E00PX	405700	PL
28	50	0UX0J0	300508	XJ
18	150	PX0U0E	003060	EUL
16	50	X0EKP0	050004	KP
6	150	IYLJNX	000000	JNLX
30	150	0L00DY	307400	YD
5	80	KUDPYI	000000	YUP
13	10	0XY0IK	700400	N
3	30	NAEKXD	000000	K
29	80	Y0KP00	080035	KP
14	20	UAK0L0	000607	E
1	10	IDPUJN	000000	P
26	20	Y00J0A	048060	E
2	20	IANPDE	000000	P
17	80	00IYKA	760000	AYIK
16	50	YA0KE0	007005	KY
13	10	A00NIY	064000	K
17	80	KN00IJ	003500	JIK
6	150	NAIJUK	000000	JUIK
25	10	000NDY	687000	JY
29	80	D0E0X0	070605	E
2	20	YAIKJX	000000	UE
15	30	I0LJ0E	050060	LE
30	150	0IKE00	800043	KE
27	30	PD000U	005360	UE
28	50	A0Y0D0	060308	NY
5	80	JKNPEI	000000	NPI
14	20	DAYU00	000078	U
1	10	DLIPYN	000000	EP
18	150	0L0PYE	708000	PLY
3	30	UPIXEJ	000000	PE
4	50	JEXYDK	000000	YXPD
26	20	0KA0E0	300608	D
3	30	YAJIPK	000000	PJ
25	10	E000ID	083700	J
1	10	IPKNEJ	000000	DE
4	50	EUJLIA	000000	AJUY
18	150	0EDKA0	800004	DKA
17	80	LU0IA0	003005	IAD
28	50	Y00K0P	034050	PK
15	30	EY00IA	005400	A
26	20	0EI00L	600580	L
2	20	PNIULX	000000	LX
14	20	I0Y0JL	030500	UP
27	30	Y00A0N	034070	K
29	80	0ANY00	300064	N
13	10	U0YE0N	030080	J
5	80	XLYJUD	000000	JUI
6	150	PUYDLX	000000	LYDX
30	150	IDJ000	000584	JID
16	50	AUJY00	000076	YDL
4	50	NIKLXU	000000	UK
26	20	0N00YJ	604300	LY
1	10	PDLUYN	000000	EY
27	30	KYE000	000564	L
15	30	J0IY0U	070060	YU
14	20	XJPN00	000074	NL
25	10	EDU000	000436	-
5	80	UPJXIK	000000	JKL
6	150	UAILNX	000000	AUI
2	20	IJKDAP	000000	A
29	80	00LED0	630005	DLI
30	150	0XD0P0	600803	PD
18	150	UPL00Y	000680	LPY
16	50	AXU00Y	000780	UK
3	30	IXAJNK	000000	E
13	10	JX0K0D	005060	L
28	50	00EAX0	430006	XL
17	80	0KYI0N	300060	YIN
