# Supplementary material for: Components of Attention in Grapheme-Color Synesthesia: A Modeling Approach
Source: PLoS One. 2015 Aug 7;10(8):e0134456. doi: 10.1371/journal.pone.0134456 (PMC4529240; doi:10.1371/journal.pone.0134456)
Supplement: S1 Dataset — The data structure is explained in the file README.rtf. (ZIP) [file pone.0134456.s002.zip › KU02-congr.dat]

540
32	20	0W0L0T	901040	-
34	50	00ZT0J	950060	ZP
11	80	MLYWZR	000000	YR
24	150	JMX00Z	000360	XNL
23	80	IWXR00	000059	X
31	10	I000MW	049300	-
9	30	WMYXRZ	000000	-
8	20	WZYMRL	000000	-
33	30	T00PZ0	046001	-
10	50	BXZJWI	000000	Z
19	10	0TBJL0	400006	-
22	50	X0J0RL	030600	J
21	30	0IWJB0	100004	J
12	150	IPYRLB	000000	YLB
7	10	WPBJYX	000000	-
35	80	0YX00I	300160	XI
36	150	ZR00T0	001904	T
20	20	R00WTZ	046000	Z
8	20	WXRYJB	000000	R
35	80	0R0B0Y	109030	Y
36	150	0WPR00	500016	P
12	150	MZXYTW	000000	WTX
32	20	MTX000	000143	Z
22	50	MBR00W	000130	R
23	80	IPWY00	000069	W
20	20	BW0MY0	004005	-
19	10	R0PYI0	090003	-
11	80	IJRXYB	000000	RY
7	10	IBMWPZ	000000	-
24	150	0IP0BY	300400	IP
10	50	XIPLRY	000000	PR
33	30	000IBP	913000	-
21	30	JB00RZ	009100	P
9	30	XLMPYB	000000	M
34	50	0TWY00	400059	W
31	10	00MI0W	940060	-
11	80	JBXRTP	000000	XTP
7	10	PMTWZL	000000	-
32	20	B0R00L	060530	R
36	150	000RTJ	439000	RTJ
9	30	PBJMRW	000000	JM
8	20	XJMYPR	000000	-
19	10	MBXY00	000054	-
20	20	BX00PR	004300	-
22	50	0JXP0M	400060	ZMP
23	80	0IJTB0	400001	JTM
34	50	JX00L0	001409	XJ
31	10	LZ00M0	003604	-
21	30	R00MTW	061000	MT
10	50	MXRYWB	000000	RWM
24	150	00BTLY	940000	BTL
33	30	ZM000I	004690	R
35	80	00W0PX	460900	WRY
12	150	XYZLTB	000000	LBTX
19	10	RYZP00	000031	-
21	30	0RXM0B	300090	M
34	50	0B0ZL0	609001	ZL
24	150	LY00ZT	001400	ZTL
35	80	I000TM	019300	TMI
9	30	TMBLYJ	000000	BJ
12	150	XIWRYT	000000	WRI
10	50	RTZWBM	000000	ZMR
22	50	0M0ZJW	503000	ZT
32	20	T0M0Z0	050603	-
20	20	MZTB00	000053	-
23	80	J0ZP0I	030090	PJ
8	20	MIZBXL	000000	-
33	30	MX0W00	001035	-
31	10	RMW000	000139	-
11	80	TLYBPW	000000	LMWP
36	150	00TX0I	650030	TXI
7	10	ZPXBMR	000000	-
33	30	XB0J00	009045	-
12	150	WJYRLX	000000	YZLM
23	80	0XIPM0	100005	PMI
10	50	ZBWPXI	000000	MI
36	150	L000WB	046900	BW
7	10	PTZWYI	000000	-
9	30	TRXJMI	000000	JM
22	50	ZT0R0B	005090	R
11	80	MYBLJI	000000	BJI
31	10	X000ML	036400	-
8	20	LIWRTM	000000	-
19	10	YJ00PL	001500	-
21	30	PXM00R	000510	MR
32	20	R00X0Y	041030	-
24	150	Z0W0TR	060300	WTR
20	20	TM0W0R	006050	-
34	50	000RJX	149000	EWJ
35	80	0M0J0R	409060	I
10	50	YBTJLP	000000	JLI
36	150	00R0JB	190400	RBJ
7	10	ZIBYWJ	000000	-
11	80	LZPIWT	000000	PWL
31	10	0M0P0J	405030	-
32	20	M00XP0	035004	-
23	80	0Y0PJM	105000	PMI
21	30	0JPXM0	300009	PM
35	80	Y0I00P	060910	IP
9	30	TXMWBP	000000	M
22	50	RL00MI	009300	M
8	20	MBRWTJ	000000	R
34	50	R00MW0	045006	W
24	150	00LJXI	540000	LXJI
33	30	WJL000	000143	LM
19	10	IYW0P0	000901	-
20	20	0ZJ0XT	500600	-
12	150	YBRZPM	000000	RPMY
8	20	JLMWRB	000000	-
19	10	00TIWR	410000	-
34	50	0J0XZ0	504001	JM
24	150	0MTY0J	600030	TJM
12	150	LTYWRM	000000	YMRL
9	30	WMYJBX	000000	-
32	20	YMW000	000531	-
11	80	TXYRLZ	000000	RLZ
21	30	T0M0JP	010500	MP
31	10	X00Y0B	016040	-
22	50	L0YWZ0	060003	WZT
33	30	0L0MX0	904001	-
7	10	WRPMZL	000000	-
36	150	Y00LP0	013006	LPRY
23	80	JYB00R	000940	BJY
35	80	XR00Z0	009501	-
10	50	MLRTBJ	000000	RMI
20	20	0BWM0Y	600030	M
19	10	L0BWI0	050004	-
24	150	0JMTP0	900004	MPT
21	30	00MRXY	490000	MP
32	20	0L0XR0	605004	-
36	150	00Z0XP	490600	ZPY
11	80	RWLIMT	000000	LMIT
31	10	00JXZ0	650003	-
8	20	RTWYPZ	000000	-
23	80	0BW0ZJ	600400	WJ
33	30	RL00T0	009605	T
7	10	WMPIYT	000000	-
10	50	JYBRLP	000000	RL
22	50	YT00RX	001300	X
12	150	WBJITL	000000	JTL
20	20	TX00BZ	004300	-
34	50	0J0LX0	409006	LX
35	80	I000XB	091400	XBI
9	30	PTWMZX	000000	-
36	150	P0IZ00	060019	ZIP
11	80	WYLTBM	000000	MLP
9	30	PXMWRZ	000000	M
33	30	0T0IW0	306004	-
35	80	0ML00I	900340	LI
34	50	000IBY	361000	I
22	50	J0IZ0Y	030010	IYJ
21	30	BWX00Y	000150	-
19	10	Z0PB0J	040050	-
32	20	0X0T0L	904050	-
8	20	RXZLBW	000000	-
20	20	M00XRJ	034000	-
12	150	MZYLTB	000000	YBMT
23	80	0XP0ZW	500900	PMW
24	150	Z0LW0X	050060	LZX
10	50	MYRTIX	000000	RIMW
31	10	0L0P0J	309060	-
7	10	IPLZYJ	000000	-
35	80	0J00WR	603100	WST
24	150	YJT0P0	000504	TJY
21	30	0YXRJ0	600003	-
20	20	BZ00JY	009300	-
33	30	J0R0M0	040503	RW
19	10	TB00MI	003900	-
10	50	PMBWRY	000000	BMY
36	150	0MZ0Y0	600901	ZN
23	80	L0T0IX	040900	TXL
22	50	0YI0MW	100400	-
34	50	J0LT00	040035	LT
9	30	BWYITR	000000	TR
11	80	JYTLIZ	000000	XJZT
12	150	LIWMYZ	000000	WZIL
8	20	WIXPJT	000000	-
31	10	XTW000	000143	-
32	20	T00RP0	059006	-
7	10	TBWZML	000000	-
11	80	WJTIPM	000000	TMI
7	10	JWIZRL	000000	-
35	80	00JLB0	350006	JLPR
32	20	JIZ000	000534	Z
10	50	WMPJZL	000000	PLM
19	10	T0IP0L	040030	-
33	30	YJ0L00	005069	-
31	10	0X0IB0	903004	-
23	80	WBM00L	000130	-
12	150	WPBZLM	000000	BMYL
24	150	ZML00W	000960	LIW
8	20	RWIJZY	000000	-
9	30	MTIPXZ	000000	-
34	50	0Y0R0W	609030	RPW
20	20	0ZI0RB	400900	-
22	50	0IXRM0	600005	-
36	150	0Z0IX0	406001	ZI
21	30	RIZP00	000031	Z
7	10	IMXLYW	000000	-
12	150	PIMXLY	000000	MYPL
24	150	0JP0YI	900300	PIJ
10	50	YZTLRI	000000	Z
34	50	00W0PR	950600	-
19	10	0IRT0L	300060	-
35	80	IR0Y00	003041	RI
32	20	0J00LI	503100	-
36	150	IY000P	005960	IY
11	80	YRWPBX	000000	WYL
20	20	WY00LI	009400	-
8	20	TLRYBX	000000	-
9	30	JRBLTX	000000	B
23	80	RM0LJ0	003005	JLX
33	30	0BM0I0	300905	ML
22	50	0MITB0	900006	MT
31	10	0BLP00	400069	-
21	30	JR0IX0	004001	-
32	20	R0Y0L0	030906	-
7	10	PLXJWI	000000	-
22	50	B00WIJ	051000	J
11	80	YBPTMR	000000	PRY
9	30	WMIRZB	000000	-
10	50	LXZYWR	000000	ZMP
20	20	X00IWJ	093000	-
23	80	0IBXR0	600009	BX
35	80	0JP00T	500360	PTSJ
33	30	00P0TJ	610400	-
36	150	00ZMI0	190005	ZM
19	10	M00XZI	054000	-
34	50	L0B0J0	040301	L
24	150	YWX00L	000950	WYXL
21	30	WR0YZ0	009001	X
12	150	PZIRLW	000000	RWL
31	10	X0L0I0	090106	-
8	20	LYRJWM	000000	-
21	30	B0YJ0P	030050	-
33	30	00IY0J	410090	J
7	10	XWBPYM	000000	-
12	150	WJIYTR	000000	YTRP
32	20	0RZ00T	600310	-
34	50	J00YB0	065001	IJ
24	150	M00JLW	093000	LMW
35	80	0L0X0B	504090	LB
9	30	MLXYBZ	000000	-
31	10	X000ZY	056900	-
23	80	P0XI0L	040030	XLM
22	50	ZR00JW	003600	JM
10	50	XLZRBJ	000000	RIX
36	150	ZR0L00	004096	LZ
19	10	JBM0X0	000904	-
20	20	PYIL00	000041	-
8	20	MPLRWY	000000	-
11	80	LMYRXW	000000	MWL
36	150	000TWJ	619000	IJW
23	80	0PBLI0	100009	BLI
8	20	TJIMLR	000000	M
22	50	00WTZY	950000	WTI
19	10	MRJ0L0	000104	-
24	150	XL0ZY0	005001	LXT
9	30	MLRTXY	000000	-
21	30	PWR0X0	000509	R
10	50	WLJTRY	000000	JW
20	20	J0Y0XW	010500	-
34	50	Z000PT	094500	-
31	10	0ZX0R0	300405	-
11	80	RIPZMT	000000	PTR
33	30	IB000W	001950	-
7	10	IPLXRY	000000	-
35	80	0BP0Y0	100306	PRI
12	150	RZWMPX	000000	WXR
32	20	0WB00L	900150	-
24	150	0MTW0I	500010	TIW
20	20	0M0XIP	506000	-
33	30	0WB00L	100530	B
31	10	00LY0M	350010	-
32	20	0T0J0B	306090	-
11	80	PMTZBX	000000	TXY
7	10	IZJLYP	000000	-
19	10	PJ00MB	005600	-
12	150	LXWZTB	000000	WXTLB
8	20	TXYJBP	000000	LP
23	80	PY0TB0	009006	YL
22	50	BL00TW	005300	LBT
21	30	0JWY0L	500010	JM
9	30	ILPXTB	000000	TB
35	80	0Y0MZ0	301005	MZ
10	50	ILZJTB	000000	JBT
34	50	0MI0R0	100305	WLR
36	150	0J00WR	305100	WRS
11	80	JTMWXY	000000	MYL
31	10	L00ZX0	046001	-
19	10	XJ0B0L	004060	-
35	80	00JB0P	510090	B
9	30	ZXIJLW	000000	-
23	80	W00RLX	034000	RLW
7	10	MXZPWJ	000000	-
20	20	0ZJX0I	900050	-
10	50	JZMYIT	000000	MJT
21	30	Y0TX0J	010030	J
22	50	0LR0XJ	500600	XJ
12	150	MPYRTI	000000	RTIM
24	150	JX0Y0Z	001060	YXJZ
32	20	00LP0X	410030	-
34	50	00YB0T	310060	TB
36	150	L0P00B	090450	PLT
8	20	BWLITM	000000	-
33	30	YJ000M	006430	M
8	20	WIZTYR	000000	-
10	50	MLIYXP	000000	LPM
31	10	0M0W0J	405010	-
24	150	TRM00L	000360	MLTR
12	150	XTMWBP	000000	MXLP
7	10	PBJYRZ	000000	-
34	50	0I00PL	903100	LP
36	150	Z0J0R0	010604	JX
35	80	0Y0XM0	406003	W
9	30	XZRWYL	000000	-
20	20	B0JI0W	050090	M
32	20	YM0T00	001056	-
11	80	WXTRIZ	000000	WXZ
19	10	XP0Z0B	004090	-
22	50	0PB0JM	600400	PM
23	80	XLB0P0	000305	LX
21	30	P0M0WY	030400	M
33	30	WXB000	000153	B
33	30	T000ZL	053100	-
9	30	WTLBXI	000000	L
24	150	0T0XMZ	109000	XMZ
20	20	0RBX0T	500010	-
35	80	I00L0P	019060	LIP
22	50	X0BWI0	050003	BIX
11	80	YXBRWP	000000	BXIP
23	80	00TBJL	510000	TJL
7	10	ZXLYTJ	000000	-
31	10	RM00P0	004901	-
34	50	0W00IJ	305900	JX
19	10	ZI0XW0	005006	-
10	50	JZPBWL	000000	PLJ
36	150	T0IX00	040013	XIT
12	150	PLBXTR	000000	BTXL
32	20	0WLJ00	500096	-
21	30	X0WP0I	060050	-
8	20	XTJLWI	000000	-
31	10	0ML00Z	100360	-
19	10	0RZW0X	500040	-
21	30	Z0WP0J	060050	Z
10	50	RLJBYP	000000	JR
24	150	Y00JZP	069000	JIP
36	150	J0L00R	060530	LRJ
22	50	T0Z0YR	030400	ZRT
34	50	00XM0P	510060	MIP
35	80	00P0ZR	640300	P
32	20	XB000L	006510	-
20	20	00XYJR	390000	-
12	150	WBRYPJ	000000	RJWT
7	10	BXLYWP	000000	-
8	20	RMIJPL	000000	-
23	80	00BJWX	910000	BXJ
9	30	WJTMBY	000000	JW
33	30	X00YR0	051006	-
11	80	PYXJIR	000000	XRP
11	80	MIZRPB	000000	ZMP
32	20	XI00R0	003904	-
21	30	W0PZ0B	010090	-
36	150	00I0BR	640500	R
8	20	TLPWMX	000000	-
33	30	0Y0PW0	601005	-
34	50	MRT000	000351	LM
19	10	RIX00M	000130	-
23	80	RYMW00	000059	MR
12	150	LMPZXY	000000	PLYM
22	50	WZXJ00	000035	XMZT
7	10	PMLXIT	000000	-
31	10	X0J00Y	010690	-
10	50	MZWTYP	000000	TXM
24	150	RT00WP	006100	RW
35	80	0YI0M0	100603	MPI
9	30	IBRPYL	000000	-
20	20	00MBRY	490000	-
7	10	WLRJMZ	000000	-
12	150	PMRZWX	000000	RXYPM
19	10	T00RIZ	063000	-
24	150	0PWZ0T	300090	WTZP
21	30	R0J0LT	090100	JT
23	80	WL00JR	003400	LMRT
11	80	BTWYPL	000000	WLB
20	20	PW0R0B	005040	-
31	10	0JI00M	300490	-
36	150	0W0LT0	509004	LTW
32	20	0Z0R0I	304090	-
10	50	LPBMTZ	000000	BTP
35	80	0L0PZ0	103004	LTIP
8	20	IYRXPT	000000	-
9	30	IYBJWM	000000	M
34	50	0MP00X	600540	XP
33	30	B00X0I	091040	-
22	50	ZBP0M0	000506	PM
24	150	0BM0ZY	900100	MYX
23	80	JRL00Z	000640	LZJ
33	30	WM00X0	006903	-
19	10	ML0I0T	004030	-
10	50	WZXRYM	000000	ZMI
34	50	MP00X0	006901	MI
12	150	IZXPYM	000000	PYMI
35	80	JL000X	005910	LJX
11	80	BYMJXR	000000	MBR
32	20	L0R0T0	040901	-
9	30	IRYXJB	000000	-
20	20	MR0W0I	003090	-
7	10	YZXJLM	000000	-
36	150	00BIW0	650003	IW
8	20	YXBIPT	000000	B
22	50	0TXY0J	300040	JXI
21	30	ZMXB00	000056	Z
31	10	RL00T0	009601	-
34	50	000XLR	459000	-
19	10	P0W0ZJ	090300	-
22	50	0LTB0W	500030	LW
31	10	000PIW	461000	-
24	150	I0JLP0	060005	LPI
21	30	W0IXZ0	030004	Z
23	80	RY0BM0	004009	IMR
11	80	WJXYPZ	000000	JWPX
9	30	WYRXIM	000000	RM
35	80	W00RT0	016004	WTM
12	150	JYBPTR	000000	BJRT
36	150	JT0X00	006093	TIJ
20	20	B0IZX0	090005	-
7	10	TZRIWL	000000	-
32	20	0B0MI0	604003	-
8	20	ZMRJBX	000000	-
10	50	YJTLBX	000000	LM
33	30	0PIM00	600031	M
34	50	TXZ000	000943	Z
10	50	JIXLRY	000000	LJ
35	80	X00J0B	064050	BJ
11	80	RWXTZM	000000	XTM
32	20	Y0I0Z0	050603	-
23	80	MYBJ00	000034	JMT
21	30	YTJL00	000043	L
24	150	P0RWI0	060004	WIPR
36	150	0Z00IP	904600	ZPI
31	10	Y0T0I0	060903	-
12	150	MZJYIP	000000	JMLP
8	20	MJRZPY	000000	-
20	20	P0JRB0	030001	-
22	50	Z0BM0R	050090	WZ
19	10	0Y0WMI	504000	-
9	30	RPLWXY	000000	-
33	30	I00XY0	054001	-
7	10	JYWPBI	000000	-
19	10	MYP0J0	000504	-
34	50	0I0X0P	109050	XIP
8	20	RBJWXT	000000	-
21	30	MLW00I	000910	-
11	80	IBLPWR	000000	LRIP
32	20	L00T0M	091040	-
35	80	RT00W0	003601	TRI
24	150	RYI00W	000160	YWR
31	10	00WJR0	310006	-
7	10	MBWLRT	000000	-
12	150	LJTYWR	000000	TJLP
20	20	0L0WRY	906000	-
9	30	TIBJRP	000000	-
33	30	B0YJ00	060095	-
23	80	TX0MZ0	009004	XY
10	50	WTRLYB	000000	RB
36	150	L0R00M	060150	RLMY
22	50	M0LXZ0	010004	KLM
12	150	BXJWRZ	000000	JZB
35	80	J0PT00	090041	PJI
19	10	T0X0WL	040900	-
9	30	BYZIRW	000000	Z
21	30	MRI00X	000490	M
22	50	0R0JTZ	504000	JT
33	30	00B0WJ	140300	JM
7	10	LJBMXZ	000000	-
31	10	RMZ000	000164	-
34	50	I00WB0	061009	WP
20	20	MX0LJ0	009006	-
10	50	XMZPLB	000000	ZPTM
11	80	RZIMXB	000000	MR
8	20	WPJXRY	000000	-
24	150	L0WP0J	090010	WJLR
36	150	TB00I0	004601	ILT
32	20	0BP00Z	400510	-
23	80	BZ0MJ0	003005	MJB
33	30	R00TM0	059004	W
7	10	BLWZRI	000000	-
11	80	WJTPLR	000000	JWR
21	30	0I0WMJ	609000	-
23	80	WI0XR0	001005	WXR
9	30	MBLPWI	000000	-
20	20	WLB0P0	000904	-
8	20	JYRBLW	000000	-
24	150	Y0WX0R	060040	WYR
32	20	JY000R	004390	-
12	150	LTZIXP	000000	ZTLIP
36	150	00P0BR	650300	PR
19	10	00TYXL	150000	-
31	10	M00PY0	014003	-
10	50	ZJXLYB	000000	JZ
34	50	PM0X00	006031	MP
35	80	JM00I0	004305	MJ
22	50	P0MWY0	050003	MP
7	10	PRBWJY	000000	-
32	20	BZ0Y00	004053	-
34	50	00YJ0X	610090	JX
22	50	TI0MY0	009004	MI
20	20	PX0T0I	005010	-
36	150	B0JW00	060091	JBI
11	80	PTWBIM	000000	WMPT
35	80	IL0Y00	003054	LIT
33	30	T0Z0Y0	050306	Z
8	20	MIBLTW	000000	-
31	10	0WB00Y	900630	-
12	150	XJPBTY	000000	PJXLY
23	80	RT00MY	005300	WTRL
24	150	MBXL00	000049	XLM
19	10	P0LR0I	010030	-
10	50	IZJXRT	000000	XTL
9	30	BTILYJ	000000	LBM
21	30	0YB0ZW	400500	-
21	30	0TPX0J	600030	PM
32	20	00PYB0	590004	-
19	10	0Y0ITB	501000	-
34	50	M0P00Z	040610	M
20	20	BIXW00	000095	-
8	20	JPWYLI	000000	-
36	150	M000YB	061900	IMP
23	80	ZT0I0B	001050	IZ
12	150	WLXRMB	000000	XLBM
10	50	XJPWML	000000	PJXM
22	50	T0XP0R	060030	XT
11	80	RJPYBM	000000	JMRL
9	30	BXRZJT	000000	R
24	150	0PJIW0	500006	JWI
35	80	T0X0M0	060305	XI
31	10	0T00YW	601500	-
33	30	00I0TR	560100	T
7	10	YXRWLB	000000	-
