# Supplementary material for: Components of Attention in Grapheme-Color Synesthesia: A Modeling Approach
Source: PLoS One. 2015 Aug 7;10(8):e0134456. doi: 10.1371/journal.pone.0134456 (PMC4529240; doi:10.1371/journal.pone.0134456)
Supplement: S1 Dataset — The data structure is explained in the file README.rtf. (ZIP) [file pone.0134456.s002.zip › KU02-incongr.dat]

540
28	50	0XP0L0	300906	P
3	30	YWBXJM	000000	-
5	80	JXZBRI	000000	ZR
6	150	WJTYPZ	000000	TV
4	50	TJZLBP	000000	ZL
18	150	Y0RTW0	030006	RW
30	150	0W0R0I	603050	I
1	10	TPWRBJ	000000	-
17	80	ZP00IL	006500	PL
14	20	00PYXJ	560000	P
29	80	WR0Z00	009043	-
26	20	M0B0R0	060401	-
15	30	0JPZ0X	100060	P
13	10	WM0Y0R	009050	-
25	10	Z0T0B0	030605	-
16	50	L0M0YX	060900	XY
2	20	MIPYBZ	000000	P
27	30	0M00LR	401300	-
29	80	0RIL00	500039	LI
27	30	L00J0Y	053090	-
14	20	0J0BZP	609000	-
2	20	BZWXJI	000000	W
15	30	PMLJ00	000013	P
17	80	MLRY00	000061	RY
18	150	Z0IBW0	010005	RWI
16	50	YX00ZL	006900	Z
5	80	XRMWZY	000000	WRT
13	10	ITX0J0	000306	-
3	30	IMYPLT	000000	R
1	10	MWJYIB	000000	-
28	50	00WZM0	910003	WR
25	10	TM00J0	009104	-
4	50	XLMRBP	000000	LP
30	150	00Z0WI	560300	WZ
26	20	0X00IM	905600	-
6	150	IRLWYM	000000	LMI
29	80	R000TB	065900	T
28	50	00RXW0	560009	RW
27	30	000XPM	364000	XP
25	10	P00T0M	051030	-
3	30	RZMTIP	000000	-
30	150	B00LI0	036004	LI
4	50	MZBIPR	000000	ZP
18	150	0YRIM0	400009	RIM
17	80	PJ0Z0R	009010	ZI
2	20	TPWYMX	000000	W
1	10	ZTPBXW	000000	-
26	20	WL0R00	006054	-
6	150	WTPXIY	000000	PXIY
13	10	W0LJX0	060001	-
14	20	0WBM0Y	100040	-
16	50	0I0PXZ	309000	PX
5	80	YRIBPZ	000000	IPX
15	30	00ZLJX	690000	L
25	10	L0J00P	090410	-
27	30	W000ZJ	014300	Z
30	150	L0T00P	010390	TI
29	80	RBW000	000165	WR
5	80	PWLBYM	000000	LYM
1	10	MWRTXP	000000	-
17	80	Z00YJI	091000	YIJ
28	50	M0X00T	050910	XT
6	150	YWIJZX	000000	IJXT
3	30	JPLIRW	000000	-
26	20	0LP0R0	300904	-
13	10	JMR0L0	000905	-
2	20	BMZXTY	000000	-
14	20	X00MJY	014000	-
4	50	YWITXP	000000	YP
18	150	J00IMY	065000	MYJ
15	30	0Z0MTP	305000	-
16	50	0WBTZ0	900006	W
18	150	Z0X0BM	030900	XM
15	30	00TIJL	910000	-
17	80	I0YW0Z	040060	XMY
28	50	0W00BT	605900	W
16	50	T0IXP0	010006	XP
30	150	M000PZ	054900	OZM
14	20	LWR0J0	000905	-
4	50	IYBMLR	000000	L
6	150	PWJTLZ	000000	JTL
2	20	IYXBWJ	000000	-
25	10	0IP00L	900610	-
29	80	000WXM	569000	MI
5	80	PIRYWX	000000	RMY
13	10	MXY00P	000130	-
1	10	PIRBJW	000000	-
27	30	W0M0T0	010903	-
26	20	B0M0W0	030509	-
3	30	BIJPMZ	000000	P
16	50	XJ00WP	001600	PW
28	50	0P00YM	103600	PWI
5	80	LMWTPJ	000000	MPJ
17	80	0RLTB0	900004	LR
3	30	PXJMZR	000000	X
4	50	XLRYZI	000000	RW
25	10	000RZM	531000	-
15	30	I0J0RW	010300	-
30	150	0WLM00	600034	LM
26	20	0R0Y0P	109050	-
13	10	WIT0P0	000104	-
1	10	IZYTPX	000000	-
2	20	XLMPWR	000000	-
27	30	Z0T0M0	010405	-
14	20	R0IL0T	030010	-
6	150	IYLPMZ	000000	LMW
18	150	RZYB00	000091	YZZX
29	80	JR000Y	006530	RYJ
28	50	M00TP0	046005	PM
26	20	0MLT00	400096	-
1	10	PLWYRJ	000000	-
3	30	YLTBMI	000000	-
13	10	0JZBL0	300009	-
30	150	MB00W0	003105	WM
29	80	0ML0B0	300405	LM
17	80	0YMTJ0	600004	-
25	10	0I0BL0	901003	-
2	20	RBMJZP	000000	-
18	150	0PBXR0	400009	BPX
14	20	00XTYL	540000	-
5	80	JIRBLZ	000000	RLI
27	30	B0Z00P	010690	Z
16	50	0L0JIY	305000	L
4	50	MZYXBI	000000	Y
6	150	MXBWRP	000000	-
15	30	TXJB00	000063	-
1	10	ZLIYWT	000000	-
25	10	0YM0W0	600904	-
2	20	IMBYPL	000000	-
17	80	R0XY0M	090030	XMI
13	10	BP0M0X	004060	-
6	150	YTWXJR	000000	WMPI
30	150	M0I0X0	040301	IXM
27	30	0LT0B0	100304	-
29	80	L00T0J	046010	LT
3	30	XITJYW	000000	IM
16	50	0PY0IW	300600	YW
18	150	0RZJ0M	400010	ZM
4	50	RPYJMX	000000	YM
28	50	000XZI	413000	XI
14	20	I0MWB0	040001	-
26	20	Z0M00W	010430	-
15	30	0MWZ0I	400010	-
5	80	TJMRWB	000000	RWP
30	150	W0R00T	050130	RW
16	50	YPI00J	000630	IY
14	20	0MZBJ0	500009	-
4	50	YLZWJP	000000	XPY
27	30	I00W0M	069010	M
5	80	IWTXMZ	000000	WI
1	10	WJYLPX	000000	-
13	10	J00TBP	095000	-
2	20	PRJBYM	000000	-
17	80	0TI0YZ	400900	IZY
25	10	0JB00Y	600940	-
3	30	PTJZBW	000000	-
6	150	TZYPJM	000000	YMZT
29	80	0BWT00	100056	W
26	20	000TWB	439000	-
28	50	Z000YI	069100	X
15	30	I0ZXL0	060005	-
18	150	JLM00P	000630	MJLP
25	10	R0J0M0	010506	-
4	50	ZJRWLP	000000	WL
17	80	Z00JTP	039000	PZ
29	80	ZJ00B0	005409	-
3	30	WXIMZT	000000	-
28	50	0Z00TB	403100	-
26	20	Z00M0W	014060	-
30	150	0Y0BT0	905006	-
2	20	IRWYXM	000000	-
16	50	LP00XT	004500	P
14	20	RIPM00	000091	P
13	10	T0RBX0	030004	-
6	150	IWRLXZ	000000	RZX
1	10	BZTWRL	000000	-
5	80	YTJIPZ	000000	JPY
18	150	T0WLJ0	040001	WLJI
15	30	M00PYJ	019000	-
27	30	M0X00Z	010340	-
28	50	TW000R	009360	-
30	150	00BL0Y	560040	BYI
25	10	P000WY	016400	-
29	80	L000ZR	054900	LR
1	10	LBXMTZ	000000	-
6	150	ZMJLWY	000000	JMYZ
2	20	TMZWYJ	000000	-
26	20	MYX000	000196	-
16	50	MX00TI	004500	-
14	20	BITL00	000013	-
17	80	00WMRB	590000	WR
5	80	XPMTJZ	000000	-
3	30	YPBLWI	000000	-
18	150	L0PIJ0	040003	IJPL
4	50	RPBTMJ	000000	-
13	10	W0XIM0	030001	-
15	30	PB00WJ	003900	-
27	30	JR00P0	003901	-
1	10	LJBMZY	000000	-
17	80	IJY00L	000650	YXL
3	30	RJXPLY	000000	-
15	30	MXL0P0	000301	-
25	10	0JX0W0	300409	-
2	20	PJRTIX	000000	-
18	150	P0JTX0	060009	JXT
29	80	YJ0Z00	005096	JY
4	50	BJZYRM	000000	ZR
26	20	000IWZ	695000	-
27	30	PZ00W0	003904	-
16	50	0J0XLB	509000	LX
14	20	0X0JBZ	509000	-
30	150	PB000Z	003450	PZ
13	10	IL0P0Y	006030	-
28	50	P00IJ0	069001	IP
6	150	LZIWJB	000000	ILX
5	80	IMLJTY	000000	LYI
30	150	TBP000	000541	PI
15	30	B0MR0T	090040	-
16	50	0JYZ0L	300090	XL
6	150	BLIJTP	000000	LIP
3	30	LJYTIM	000000	Y
29	80	0T0PJ0	403006	P
25	10	0TZ00L	300450	-
28	50	LW000Y	009560	YM
14	20	M0W0ZI	060300	-
27	30	0M0PY0	609001	-
1	10	MLPIYB	000000	-
26	20	JX0W00	005014	-
18	150	I0TW0L	090060	WTIL
17	80	I0YWR0	030005	YRW
13	10	YBJR00	000051	-
4	50	IYWZRM	000000	W
2	20	PLWBMY	000000	-
5	80	BZLTJM	000000	ZML
17	80	0BJ0XL	100900	JIL
29	80	00WB0J	640030	WJ
3	30	PZXTYL	000000	X
1	10	JLRMYI	000000	-
28	50	00L0RX	510600	X
4	50	IMPRBZ	000000	PZ
14	20	0R0TJW	504000	-
18	150	0W0LPX	306000	LPX
2	20	RMIWJT	000000	-
6	150	XRBYLJ	000000	BJYX
5	80	LZITJM	000000	ZIL
30	150	I00JX0	063005	XI
25	10	Z0TB00	030054	-
27	30	BL0R00	009051	-
26	20	YWI000	000964	-
15	30	TWY0Z0	000901	-
13	10	00YMRX	640000	-
16	50	PJR0I0	000604	P
1	10	ZJMTIX	000000	-
13	10	Z0TM0X	030060	-
28	50	0LW0Y0	100904	W
14	20	LB0M0Z	009010	-
25	10	0RZ0I0	500106	-
16	50	YW0X0P	003040	WP
4	50	JYZIXL	000000	WYL
17	80	T0I0MY	050400	IY
5	80	BZJTWX	000000	-
15	30	WB00ZM	004600	-
3	30	RXMLIT	000000	-
26	20	0I0ZB0	403009	-
30	150	JL00P0	005903	LJI
18	150	WPB00J	000650	PWJ
29	80	Z0RP00	040095	Z
2	20	RBWXIJ	000000	-
6	150	JWTRIZ	000000	TRZ
27	30	JZ000X	005430	X
15	30	ZY00JM	001300	-
4	50	IJTPLW	000000	PW
16	50	I0R0LJ	040500	RLI
18	150	MJB00Z	000560	BZJM
29	80	TZ0X00	005013	X
17	80	WXJR00	000031	JXWY
30	150	P00B0T	093050	PT
1	10	WPLMTR	000000	-
28	50	0XTL00	300095	LM
14	20	WX0M0L	006090	-
5	80	BRPIMY	000000	PY
13	10	R00LXW	013000	-
3	30	IRXMPW	000000	PW
26	20	XMZ000	000145	-
27	30	0W0PI0	409003	R
25	10	XP000Z	009360	-
6	150	JTXPIL	000000	XIJ
2	20	IBJXLW	000000	-
2	20	MLITBX	000000	-
29	80	0X00WY	301400	WY
17	80	0PYMZ0	600009	YX
30	150	P0L0R0	090406	LRI
18	150	0YBP0J	100090	PJ
5	80	XPTRYJ	000000	RXL
3	30	ZMJPLB	000000	-
15	30	0Z0BJL	504000	-
25	10	M0R00B	030640	-
16	50	0R0BJP	601000	WP
28	50	0YLP00	400093	P
14	20	M0PL0Y	050010	-
13	10	00YZMR	190000	-
1	10	WXYBPZ	000000	-
6	150	RBXIPY	000000	IPXT
4	50	WZBXLI	000000	XIY
26	20	JW000L	003950	-
27	30	ZW0M00	005091	-
26	20	Y00JW0	049001	-
17	80	0RJT0W	300050	JW
30	150	I0B00M	030450	BMI
27	30	00YT0P	690030	XP
6	150	XLRJWM	000000	RMLY
14	20	TJ00RX	003600	-
29	80	MI0P00	004096	IR
4	50	XYIJLT	000000	IX
5	80	MLRZIB	000000	RIM
1	10	BMWZYI	000000	-
28	50	00XMB0	140006	X
13	10	ZW0LX0	006001	-
15	30	X0WRY0	090003	W
18	150	PIB00M	000650	IPM
3	30	LTIMJW	000000	-
25	10	00Y0RT	540300	-
16	50	00YLPJ	460000	XP
2	20	ZJXBRT	000000	X
3	30	BWIRJL	000000	-
27	30	X00PY0	059001	B
28	50	0JB00T	600310	-
26	20	0BWP00	400013	-
30	150	0L00PM	509100	LM
2	20	WXPZTM	000000	-
29	80	000JMZ	645000	JMZ
16	50	R0XWI0	010006	XI
4	50	ZTRBPY	000000	RY
1	10	MZBWRT	000000	-
18	150	0Z0XYL	506000	XLZ
15	30	0TYB0I	500060	-
6	150	YXRPIL	000000	RIL
13	10	YI00PJ	009400	-
14	20	PYR00M	000930	-
25	10	0JX0P0	100906	-
17	80	XIR0P0	000104	XTL
5	80	BPZLTR	000000	ZR
14	20	0WMLT0	400009	-
28	50	XJ00P0	005301	Z
16	50	00TBPM	910000	-
1	10	ZMBWJI	000000	-
13	10	BYL00X	000390	-
2	20	YXRZPT	000000	-
3	30	MYTZWI	000000	Z
5	80	IMBZTX	000000	XIZ
6	150	PBTIZL	000000	TLIP
26	20	00WJX0	960001	-
29	80	TRI000	000193	I
30	150	LJ0M00	001094	MJL
15	30	JRW0M0	000306	-
18	150	0RZ0IT	100500	ZT
4	50	ZMBJXY	000000	XY
17	80	B0JL0Z	010060	ZJ
25	10	0J00YT	103600	-
27	30	0X00BJ	601400	-
26	20	0R0XI0	309001	-
6	150	IPYWLZ	000000	WLIP
28	50	000WXI	614000	WRI
18	150	T0IYX0	060003	YXT
4	50	PZRXLW	000000	XW
25	10	T00X0Y	019060	-
5	80	PBZWMT	000000	WPT
15	30	0RBXJ0	500003	-
13	10	Z0XP0W	060040	-
2	20	IWJTLY	000000	-
29	80	00M0TY	930500	WYT
3	30	MJPXWZ	000000	PZ
17	80	JLYZ00	000031	YJZ
14	20	0WZ0BT	900400	-
16	50	MPI00R	000510	RT
27	30	P000JW	015900	-
1	10	BYXJRW	000000	-
30	150	00RI0W	610040	IRW
15	30	R00JLP	061000	-
27	30	0LX0W0	100605	-
14	20	ZPX0J0	000509	-
6	150	MZTIXB	000000	IXM
17	80	PITY00	000036	YPI
3	30	LYMBZI	000000	-
4	50	LTJYWZ	000000	YM
2	20	RJMBTW	000000	-
25	10	0P0TL0	306009	-
13	10	00RIYJ	940000	-
26	20	MB000W	004510	-
5	80	XBJWIT	000000	WIX
28	50	00J0WL	950600	WJ
29	80	00Y0WB	350100	WL
16	50	0I0RJT	905000	I
30	150	0W00IP	305100	IPW
18	150	M00WLY	041000	WLMY
1	10	TLPZWB	000000	-
27	30	RL000Z	001360	LM
3	30	YZMBRX	000000	-
30	150	M0LP00	050034	PMI
6	150	YRLBXM	000000	LMY
25	10	00WT0I	350090	-
2	20	TPZRLB	000000	-
15	30	LP0W0R	009040	-
29	80	0T0PZ0	609004	-
16	50	RPT00X	000430	PXM
18	150	0YXL0T	900010	XLI
14	20	XJI00Y	000430	-
28	50	00XR0T	590010	R
17	80	LZ0PX0	005009	PX
13	10	X0YLZ0	060001	-
5	80	RIZLBX	000000	LXI
4	50	LZIJBX	000000	IXZ
26	20	0X00ZT	409600	-
1	10	MWRBTZ	000000	-
26	20	Y00BW0	094003	-
5	80	RPTLBX	000000	PXR
28	50	MJ0Y00	003015	X
13	10	TJ0R0P	004060	-
16	50	JMIX00	000053	X
2	20	TYIZMJ	000000	-
29	80	00T0XR	150600	TX
27	30	0ZB0M0	500106	-
25	10	00TP0M	340010	-
17	80	IMWJ00	000019	WJI
6	150	ZTIBJX	000000	BZXT
1	10	RPYMXI	000000	-
15	30	MJW00Y	000510	W
14	20	X0T0PI	050400	-
30	150	Z00W0Y	064050	WZY
4	50	PXJIWB	000000	IMP
18	150	MJ0XZ0	005009	XYM
3	30	LPMYIR	000000	X
14	20	PYW00T	000350	-
2	20	XWMBYI	000000	-
15	30	Z0P0IB	050100	P
16	50	Y0BRM0	060003	Y
28	50	TBY000	000134	Z
30	150	0X0BY0	605009	Y
17	80	BZ00TM	001300	MZT
3	30	ZIJRBY	000000	-
5	80	JYMRPX	000000	WPLM
13	10	JI00PR	003100	-
25	10	00JPY0	910006	-
29	80	P00WI0	059004	WIP
1	10	ZIMJYW	000000	-
27	30	000ZWX	156000	W
4	50	YIWMRX	000000	WY
18	150	TMY00P	000490	YPMT
6	150	ZPYWML	000000	YLZ
26	20	WJ00T0	005403	-
25	10	L0Y00X	050940	-
28	50	B000MZ	059400	Z
30	150	00P0BT	160900	PTM
15	30	JZTI00	000065	-
14	20	00JWRP	940000	-
17	80	PZW0R0	000906	WP
18	150	0MPYT0	300009	PM
6	150	BRPZMT	000000	PTBM
5	80	TPMILY	000000	MYL
13	10	0MIW0Y	500040	-
1	10	WLRTJY	000000	-
3	30	TXJLMI	000000	-
4	50	XRTZMW	000000	W
2	20	IJXYRZ	000000	-
16	50	00ZMBY	630000	ZY
29	80	I0X0T0	010405	XI
27	30	00BP0R	640010	-
26	20	0JYL00	500041	-
3	30	PIJLXM	000000	P
15	30	T0JWL0	010006	M
5	80	YTBJWP	000000	PYT
27	30	0L0T0Z	406090	-
17	80	RT00JW	003600	WLR
16	50	0MWBZ0	500009	W
18	150	PL0MY0	003006	MYP
25	10	I0Z0B0	060501	-
29	80	0I00ZY	309600	WYIZ
26	20	R00ZP0	095001	-
13	10	I0T0LP	050400	-
30	150	0LM0Y0	900603	LYM
4	50	TBRIPW	000000	W
1	10	JYRBWT	000000	-
6	150	PTJIRZ	000000	JZPT
2	20	ZJLPXI	000000	-
28	50	T00BJ0	059001	-
14	20	0ML0RT	900600	-
29	80	0M0B0L	401050	LB
26	20	T0W00I	050490	-
27	30	0B0IM0	405003	-
6	150	JILYXR	000000	YRPL
25	10	P0MY00	040065	-
14	20	LJ0IZ0	009004	-
16	50	WL0I0Z	004010	WL
18	150	YW00RB	004900	WYR
2	20	XMBRIP	000000	-
1	10	JRWXYI	000000	-
17	80	LMR00B	000650	LMP
4	50	PJYMRW	000000	WY
28	50	W0L0T0	090401	WM
13	10	0B0WLZ	305000	-
15	30	JB00LM	005900	-
5	80	IMPYJW	000000	PYMT
30	150	0LP00X	500310	PLX
3	30	JWPZLY	000000	P
16	50	Y0LTI0	090004	LY
6	150	IZWRXP	000000	WPI
2	20	YMZXWJ	000000	-
17	80	W0T0JZ	090400	WIL
3	30	JWXZTP	000000	XP
29	80	000ILT	463000	IL
14	20	0XM0RY	600900	-
27	30	P0Y0R0	030906	-
15	30	IT0JL0	005004	-
18	150	IT0YW0	006005	YW
5	80	BIZRLM	000000	RLMT
30	150	Y00IB0	054006	IYR
1	10	PXWLRB	000000	-
13	10	YRX0Z0	000605	-
4	50	LYZTPX	000000	ZX
25	10	Y0X00L	060190	-
26	20	IT00B0	003504	-
28	50	0J00BX	301500	X
4	50	XBTRYJ	000000	M
25	10	0R0MI0	605003	-
30	150	ZI0X00	003064	IZ
26	20	00PIM0	150006	-
17	80	P0IJR0	040009	JPI
28	50	R0M0T0	010504	-
2	20	ZWLPBX	000000	-
14	20	W0J0TB	060500	-
13	10	W00ZMY	019000	-
5	80	JZPYRI	000000	PJIZ
15	30	0R0LPI	605000	-
1	10	IYXTLM	000000	-
3	30	IYMJWB	000000	-
29	80	0LJ0X0	500106	LMZ
16	50	0LJX0Z	100090	XZ
6	150	MPBLXI	000000	LKIM
18	150	XT0RM0	001009	RMX
27	30	PBT000	000649	-
